# Supplementary material for: CRISPR screening by AAV episome-sequencing (CrAAVe-seq) is a highly scalable cell type-specific in vivo screening platform
Source: bioRxiv. 2024 Dec 18:2023.06.13.544831. Preprint. [Version 4] doi: 10.1101/2023.06.13.544831 (PMC10312723; doi:10.1101/2023.06.13.544831)
Supplement: Supplement 1 [file media-1.xlsx]

## Sheet: M1+M3 hsyn_Fig 3
gene	fold-change	log2fc (knockdown phenotype)	score_low	pvalue_low	fdr_low	score_high	pvalue_high	fdr_high	pvalue	fdr	Gene Score
Chmp2a	0.519846	-0.943845	0	6.31323e-54	6.31323e-54	0.479327	1	1	6.31323e-54	6.31323e-54	-50.2123
Copz1	0.631026	-0.664229	0	1.9813e-34	1.9813e-34	0.479327	1	1	1.9813e-34	1.9813e-34	-22.3865
Rnasek	0.649348	-0.622936	0	1.69602e-36	1.69602e-36	0.479327	1	1	1.69602e-36	1.69602e-36	-22.2828
Ubap1	0.570291	-0.810231	0	5.02154e-27	5.02154e-27	0.479327	1	1	5.02154e-27	5.02154e-27	-21.3084
Sars	0.500384	-0.998892	0	1.03607e-21	1.03607e-21	0.477291	1	1	1.03607e-21	1.03607e-21	-20.9614
Stx5a	0.60212	-0.731878	0	1.42895e-27	1.42895e-27	0.479327	1	1	1.42895e-27	1.42895e-27	-19.6472
Chmp4b	0.639864	-0.644162	0	9.91982e-27	9.91982e-27	0.479327	1	1	9.91982e-27	9.91982e-27	-16.7505
Psmc4	0.643221	-0.636613	0	1.08227e-22	1.08227e-22	0.479327	1	1	1.08227e-22	1.08227e-22	-13.9836
Atp6v1h	0.631296	-0.663611	0	1.3276e-21	1.3276e-21	0.479327	1	1	1.3276e-21	1.3276e-21	-13.8542
Msto1	0.598198	-0.741304	0	5.27078e-19	5.27078e-19	0.479327	1	1	5.27078e-19	5.27078e-19	-13.5497
Cse1l	0.631111	-0.664035	0	1.43693e-19	1.43693e-19	0.479327	1	1	1.43693e-19	1.43693e-19	-12.5121
Jtb	0.608067	-0.717697	0	2.37645e-16	2.37645e-16	0.479327	1	1	2.37645e-16	2.37645e-16	-11.2133
Ufd1l	0.74349	-0.427615	0	1.30414e-25	1.30414e-25	0.505511	0.715234	0.715234	1.30414e-25	1.30414e-25	-10.6411
Ddx39b	0.555134	-0.849091	0	1.21272e-12	1.21272e-12	0.477291	1	1	1.21272e-12	1.21272e-12	-10.118
Hars	0.575574	-0.796926	0	1.45289e-12	1.45289e-12	0.476749	1	1	1.45289e-12	1.45289e-12	-9.43383
Uri1	0.634615	-0.656046	0	4.47122e-15	4.47122e-15	0.479327	1	1	4.47122e-15	4.47122e-15	-9.41398
Pfdn2	0.700464	-0.513617	0	8.82489e-19	8.82489e-19	0.479327	1	1	8.82489e-19	8.82489e-19	-9.27298
Scfd1	0.699243	-0.516135	0	5.22916e-18	5.22916e-18	0.500488	0.977145	0.977145	5.22916e-18	5.22916e-18	-8.91962
Copa	0.731611	-0.450852	0	7.05141e-20	7.05141e-20	0.505511	0.682182	0.682182	7.05141e-20	7.05141e-20	-8.63459
Rabggta	0.57438	-0.799923	0	6.13564e-11	6.13564e-11	0.477291	1	1	6.13564e-11	6.13564e-11	-8.16893
Copb1	0.714871	-0.484244	0	2.48515e-16	2.48515e-16	0.479327	1	1	2.48515e-16	2.48515e-16	-7.55646
Copb2	0.64136	-0.640793	0	3.31339e-12	3.31339e-12	0.479327	1	1	3.31339e-12	3.31339e-12	-7.35613
Eif2b4	0.733667	-0.446803	0	1.13801e-16	1.13801e-16	0.479327	1	1	1.13801e-16	1.13801e-16	-7.12376
Slc18a1_P1	0.653897	-0.612866	0	3.1503e-12	3.1503e-12	0.487942	0.997023	0.997023	3.1503e-12	3.1503e-12	-7.04897
Sf3a1	0.725319	-0.463312	0	8.14997e-16	8.14997e-16	0.479327	1	1	8.14997e-16	8.14997e-16	-6.99085
Trappc1	0.62553	-0.676848	0	1.06731e-10	1.06731e-10	0.478193	1	1	1.06731e-10	1.06731e-10	-6.74933
Atp6v1c1	0.610193	-0.712663	0	7.07783e-10	7.07783e-10	0.478193	1	1	7.07783e-10	7.07783e-10	-6.52094
Trappc3	0.633594	-0.65837	0	8.35302e-10	8.35302e-10	0.478193	1	1	8.35302e-10	8.35302e-10	-5.97679
Chmp6_P1	0.694024	-0.526943	0	1.29413e-11	1.29413e-11	0.479327	1	1	1.29413e-11	1.29413e-11	-5.73737
Snrnp200	0.752454	-0.410324	0	2.63108e-14	2.63108e-14	0.479327	1	1	2.63108e-14	2.63108e-14	-5.57215
Vps25_P1	0.731365	-0.451337	0	1.30701e-12	1.30701e-12	0.479327	1	1	1.30701e-12	1.30701e-12	-5.36356
Taf1	0.656921	-0.606208	0	5.86659e-09	5.86659e-09	0.502886	0.965916	0.965916	5.86659e-09	5.86659e-09	-4.99007
Hspa5	0.621405	-0.686395	0	7.30777e-08	7.30777e-08	0.477046	1	1	7.30777e-08	7.30777e-08	-4.89826
Eif2b5	0.750714	-0.413665	0	3.45728e-12	3.45728e-12	0.479327	1	1	3.45728e-12	3.45728e-12	-4.74113
Wars	0.732915	-0.448283	0	1.47694e-10	1.47694e-10	0.502886	0.726268	0.726268	1.47694e-10	1.47694e-10	-4.40691
Dhdds	0.777886	-0.362369	0	8.38506e-13	8.38506e-13	0.505511	0.922485	0.922485	8.38506e-13	8.38506e-13	-4.37614
Ubl5	0.68974	-0.535875	0	8.19418e-09	8.19418e-09	0.479327	1	1	8.19418e-09	8.19418e-09	-4.33335
Atp6v0b	0.753512	-0.408298	0	5.63476e-10	5.63476e-10	0.479327	1	1	5.63476e-10	5.63476e-10	-3.7764
Psmd6	0.703835	-0.506692	0	1.55741e-07	1.55741e-07	0.505511	0.859998	0.859998	1.55741e-07	1.55741e-07	-3.44935
Cherp	0.753788	-0.407769	0	3.67079e-09	3.67079e-09	0.479327	1	1	3.67079e-09	3.67079e-09	-3.43963
Prpf31	0.802048	-0.318239	0	1.80795e-11	1.80795e-11	0.479327	1	1	1.80795e-11	1.80795e-11	-3.41878
Vps36	0.774267	-0.369097	0	1.35705e-09	1.35705e-09	0.479327	1	1	1.35705e-09	1.35705e-09	-3.27293
Atp6v0e2	0.740255	-0.433906	0	3.61117e-08	3.61117e-08	0.479327	1	1	3.61117e-08	3.61117e-08	-3.22928
Ncstn	0.728033	-0.457924	0	1.33335e-07	1.33335e-07	0.479327	1	1	1.33335e-07	1.33335e-07	-3.14825
Rngtt	0.668431	-0.58115	0	3.91015e-06	3.91015e-06	0.477291	1	1	3.91015e-06	3.91015e-06	-3.14275
Atp6v1b2	0.772153	-0.373041	0	7.96608e-09	7.96608e-09	0.502886	0.69359	0.69359	7.96608e-09	7.96608e-09	-3.02117
Hmgcr	0.631915	-0.662198	0	3.16139e-05	3.16139e-05	0.476763	1	1	3.16139e-05	3.16139e-05	-2.97997
Arfrp1	0.74692	-0.420974	0	1.35627e-07	1.35627e-07	0.479327	1	1	1.35627e-07	1.35627e-07	-2.89111
Usp8	0.717725	-0.478497	0	1.51187e-06	1.51187e-06	0.479327	1	1	1.51187e-06	1.51187e-06	-2.78508
Ctdp1	0.703148	-0.508101	0	7.62406e-06	7.62406e-06	0.476749	1	1	7.62406e-06	7.62406e-06	-2.60036
Cct3	0.75617	-0.403218	0	4.23097e-07	4.23097e-07	0.495488	0.989684	0.989684	4.23097e-07	4.23097e-07	-2.56993
Caml	0.734161	-0.445832	0	2.76654e-06	2.76654e-06	0.477291	1	1	2.76654e-06	2.76654e-06	-2.47796
Wdr25	0.811944	-0.300547	0	6.81703e-09	6.81703e-09	0.505511	0.791363	0.791363	6.81703e-09	6.81703e-09	-2.45439
Ppp2r1a	0.685409	-0.544963	0	8.50154e-05	8.50154e-05	0.476749	1	1	8.50154e-05	8.50154e-05	-2.21827
Nsf	0.690825	-0.533608	0	7.72602e-05	7.72602e-05	0.47553	1	1	7.72602e-05	7.72602e-05	-2.19422
Snx17	0.806784	-0.309745	0	1.41249e-07	1.41249e-07	0.479327	1	1	1.41249e-07	1.41249e-07	-2.12176
Atp6v1f	0.813874	-0.297123	0	9.22788e-08	9.22788e-08	0.505511	0.921426	0.921426	9.22788e-08	9.22788e-08	-2.09023
Use1	0.796324	-0.328572	0	1.35579e-06	1.35579e-06	0.479327	1	1	1.35579e-06	1.35579e-06	-1.928
Usp39_P1	0.795376	-0.330292	0	1.8546e-06	1.8546e-06	0.505511	0.800153	0.800153	1.8546e-06	1.8546e-06	-1.89315
Pdrg1	0.788074	-0.343597	0	3.24807e-06	3.24807e-06	0.479327	1	1	3.24807e-06	3.24807e-06	-1.88579
Mat2a	0.708888	-0.49637	0	0.000206176	0.000206176	0.502886	0.436852	0.502886	0.000206176	0.000206176	-1.8295
Gars	0.703234	-0.507922	0	0.000365952	0.000365952	0.495195	0.991907	0.991907	0.000365952	0.000365952	-1.74551
Ndufa2	0.747936	-0.419014	0	0.000151309	0.000151309	0.502886	0.860528	0.860528	0.000151309	0.000151309	-1.60069
Crcp	0.839474	-0.252443	0	5.80373e-07	5.80373e-07	0.505511	0.83158	0.83158	5.80373e-07	5.80373e-07	-1.57431
Chmp5	0.717331	-0.479289	0	0.000847911	0.000847911	0.479327	1	1	0.000847911	0.000847911	-1.47221
Trappc5	0.752099	-0.411006	0	0.000375087	0.000375087	0.502886	0.867107	0.867107	0.000375087	0.000375087	-1.40805
Trappc4	0.710203	-0.493696	0	0.00169985	0.00169985	0.478193	1	1	0.00169985	0.00169985	-1.36734
Stx18	0.817866	-0.290063	0	3.85779e-05	3.85779e-05	0.503573	0.949137	0.949137	3.85779e-05	3.85779e-05	-1.28024
Nus1	0.842709	-0.246893	0	1.05874e-05	1.05874e-05	0.505511	0.927045	0.927045	1.05874e-05	1.05874e-05	-1.22835
Cct7	0.807649	-0.3082	0	0.00010659	0.00010659	0.479327	0.992099	0.992099	0.00010659	0.00010659	-1.22426
Atp6v0e	0.832197	-0.265004	0	4.58529e-05	4.58529e-05	0.505511	0.739046	0.739046	4.58529e-05	4.58529e-05	-1.14975
Dhx8	0.850378	-0.233823	0	2.41371e-05	2.41371e-05	0.505511	0.395218	0.505511	2.41371e-05	2.41371e-05	-1.07963
Sbno1	0.804585	-0.313683	0	0.000493055	0.000493055	0.505511	0.796648	0.796648	0.000493055	0.000493055	-1.03738
Fbxl12	0.799099	-0.323554	0	0.00089914	0.00089914	0.479327	1	1	0.00089914	0.00089914	-0.9856
Prpf3	0.860859	-0.216151	0	2.98907e-05	2.98907e-05	0.479327	0.994332	0.994332	2.98907e-05	2.98907e-05	-0.977967
H2-Ke2	0.883941	-0.177978	0	3.87414e-06	3.87414e-06	0.505511	0.76782	0.76782	3.87414e-06	3.87414e-06	-0.963185
Eef2_P1	0.799714	-0.322443	0	0.00108745	0.00108745	0.502886	0.839422	0.839422	0.00108745	0.00108745	-0.955589
amalgam_3_1	0.845063	-0.242869	0.0188679	0.000119784	0.0188679	0.479327	1	1	0.000119784	0.0188679	-0.952435
Cct4	0.846624	-0.240206	0.0188679	0.000117893	0.0188679	0.479327	1	1	0.000117893	0.0188679	-0.943652
Htt	0.863105	-0.212393	0.0188679	5.43174e-05	0.0188679	0.505511	0.748081	0.748081	5.43174e-05	0.0188679	-0.905867
Pla2g2c	0.851504	-0.231915	0.0188679	0.000142279	0.0188679	0.497398	0.955681	0.955681	0.000142279	0.0188679	-0.892146
Snx20	0.900381	-0.151392	0.0188679	1.54554e-06	0.0188679	0.505511	0.462465	0.505511	1.54554e-06	0.0188679	-0.879729
Cct5	0.870129	-0.200699	0.0188679	5.51112e-05	0.0188679	0.479327	1	1	5.51112e-05	0.0188679	-0.854729
Psmc6	0.833929	-0.262003	0.0188679	0.00055098	0.0188679	0.501992	0.947376	0.947376	0.00055098	0.0188679	-0.853833
Bag1	0.793017	-0.334577	0	0.00283744	0.00283744	0.474867	1	1	0.00283744	0.00283744	-0.852191
Adam20	0.867467	-0.205119	0.0188679	8.5194e-05	0.0188679	0.479327	1	1	8.5194e-05	0.0188679	-0.83475
Atp6v1a	0.765454	-0.385613	0	0.00720088	0.00720088	0.478193	1	1	0.00720088	0.00720088	-0.826219
Rps25	0.871048	-0.199176	0.0188679	7.39755e-05	0.0188679	0.486651	0.982278	0.982278	7.39755e-05	0.0188679	-0.822777
Ttc1	0.911999	-0.132896	0.0188679	1.37803e-06	0.0188679	0.505511	0.518949	0.518949	1.37803e-06	0.0188679	-0.778869
Psph	0.808838	-0.306077	0	0.00324059	0.00324059	0.481285	0.99669	0.99669	0.00324059	0.00324059	-0.76194
Cblb	0.93109	-0.103007	0.0188679	1.57963e-07	0.0188679	0.505511	0.242844	0.505511	1.57963e-07	0.0188679	-0.700599
Gmppb	0.827178	-0.27373	0.0188679	0.00295039	0.0188679	0.479327	1	1	0.00295039	0.0188679	-0.69257
H2afz	0.874555	-0.19338	0.0188679	0.000351691	0.0188679	0.505511	0.743882	0.743882	0.000351691	0.0188679	-0.667902
Arl2	0.889694	-0.168619	0.0188679	0.000114702	0.0188679	0.505511	0.783257	0.783257	0.000114702	0.0188679	-0.664431
amalgam_5_2337	0.887844	-0.171623	0.0298507	0.000162047	0.0298507	0.505511	0.812944	0.812944	0.000162047	0.0298507	-0.650511
Asb17	0.834916	-0.260297	0.0298507	0.00317657	0.0298507	0.479327	1	1	0.00317657	0.0298507	-0.650233
Pik3r4	0.799719	-0.322435	0	0.0102732	0.0102732	0.476749	1	1	0.0102732	0.0102732	-0.641096
Copg1	0.842758	-0.24681	0.0298507	0.00272638	0.0298507	0.479327	1	1	0.00272638	0.0298507	-0.632922
Sacm1l	0.821301	-0.284017	0	0.00771316	0.00771316	0.502505	0.964168	0.964168	0.00771316	0.00771316	-0.600061
Padi4_P2	0.835692	-0.258957	0	0.0048521	0.0048521	0.501285	0.971935	0.971935	0.0048521	0.0048521	-0.599244
C2	0.881055	-0.182697	0.0298507	0.00062321	0.0298507	0.505511	0.824129	0.824129	0.00062321	0.0298507	-0.58561
Fam19a1	0.884366	-0.177285	0.0298507	0.000671292	0.0298507	0.479327	1	1	0.000671292	0.0298507	-0.56254
Nlrp14	0.841338	-0.249242	0.0298507	0.00566644	0.0298507	0.479327	1	1	0.00566644	0.0298507	-0.55997
Cfdp1	0.856604	-0.2233	0.0298507	0.00369762	0.0298507	0.492995	0.971427	0.971427	0.00369762	0.0298507	-0.543083
Ppp3ca	0.728984	-0.456042	0	0.0678147	0.0678147	0.476763	1	1	0.0678147	0.0678147	-0.532965
Igfbp4_P2	0.894217	-0.161304	0.0298507	0.000504469	0.0298507	0.505511	0.802541	0.802541	0.000504469	0.0298507	-0.531845
amalgam_5_1187	0.891112	-0.166322	0.04	0.000811342	0.04	0.486914	0.976568	0.976568	0.000811342	0.04	-0.514066
Cct6b	0.858375	-0.22032	0.04	0.00490858	0.04	0.496735	0.958518	0.958518	0.00490858	0.04	-0.508729
Plk4	0.779282	-0.359782	0	0.0413096	0.0413096	0.492684	0.990324	0.990324	0.0413096	0.0413096	-0.497921
Becn1	0.850132	-0.234242	0.04	0.00814968	0.04	0.479327	1	1	0.00814968	0.04	-0.489298
amalgam_5_1861	0.888852	-0.169985	0.0512821	0.00134246	0.0512821	0.494125	0.958463	0.958463	0.00134246	0.0512821	-0.488213
Ggn	0.862955	-0.212643	0.0512821	0.00508006	0.0512821	0.479327	1	1	0.00508006	0.0512821	-0.487831
Foxred1	0.869172	-0.202286	0.0512821	0.00404574	0.0512821	0.505511	0.556564	0.556564	0.00404574	0.0512821	-0.48407
Gtf2e1	0.884885	-0.176439	0.0512821	0.00225871	0.0512821	0.479327	0.987031	0.987031	0.00225871	0.0512821	-0.466881
amalgam_4_324	0.909278	-0.137206	0.0609756	0.000416038	0.0609756	0.505511	0.66736	0.66736	0.000416038	0.0609756	-0.463877
Dgkq	0.807809	-0.307914	0	0.0311983	0.0311983	0.501883	0.974712	0.974712	0.0311983	0.0311983	-0.463678
Fap	0.896537	-0.157565	0.0609756	0.00116262	0.0609756	0.505511	0.811156	0.811156	0.00116262	0.0609756	-0.462383
Rbbp6	0.858931	-0.219386	0.0609756	0.00945816	0.0609756	0.479327	1	1	0.00945816	0.0609756	-0.44408
amalgam_5_2236	0.88358	-0.178568	0.0705882	0.00329528	0.0705882	0.494965	0.958463	0.958463	0.00329528	0.0705882	-0.443225
Fbxw18	0.880509	-0.18359	0.0705882	0.00385592	0.0705882	0.479327	1	1	0.00385592	0.0705882	-0.443163
Senp2	0.883168	-0.17924	0.0705882	0.00387816	0.0705882	0.505511	0.648154	0.648154	0.00387816	0.0705882	-0.432215
Aars	0.862975	-0.21261	0	0.0095881	0.0095881	0.502886	0.629256	0.629256	0.0095881	0.0095881	-0.429104
Hist1h2bk	0.872208	-0.197256	0.0705882	0.0070141	0.0705882	0.500488	0.941427	0.941427	0.0070141	0.0705882	-0.424895
Lonp1	0.893086	-0.16313	0.0705882	0.00264939	0.0705882	0.495425	0.95297	0.95297	0.00264939	0.0705882	-0.420362
Chga	0.86652	-0.206696	0.0705882	0.0104426	0.0705882	0.479327	1	1	0.0104426	0.0705882	-0.409504
Ykt6	0.84232	-0.247559	0.0705882	0.0222021	0.0705882	0.491884	0.978561	0.978561	0.0222021	0.0705882	-0.409365
Prpf8	0.858864	-0.219498	0.0705882	0.015414	0.0705882	0.479327	1	1	0.015414	0.0705882	-0.397748
amalgam_5_1629	0.911523	-0.133649	0.0752688	0.00123077	0.0752688	0.503821	0.888712	0.888712	0.00123077	0.0752688	-0.388895
Acad11	0.881266	-0.182351	0.0752688	0.00741499	0.0752688	0.479327	1	1	0.00741499	0.0752688	-0.388386
Hgs	0.824215	-0.278908	0	0.0437766	0.0437766	0.502886	0.899487	0.899487	0.0437766	0.0437766	-0.378969
Osbpl7	0.89788	-0.155405	0.0752688	0.0037969	0.0752688	0.488462	0.972837	0.972837	0.0037969	0.0752688	-0.376169
Abhd14b	0.897765	-0.15559	0.0752688	0.00405576	0.0752688	0.479327	1	1	0.00405576	0.0752688	-0.372159
Cct6a	0.881952	-0.181227	0.0752688	0.0118217	0.0752688	0.501629	0.926391	0.926391	0.0118217	0.0752688	-0.349283
Dnase2b_P1	0.894296	-0.161176	0.0752688	0.00689131	0.0752688	0.479327	1	1	0.00689131	0.0752688	-0.348414
Ap1m1	0.886644	-0.173574	0.0752688	0.0100859	0.0752688	0.496624	0.953682	0.953682	0.0100859	0.0752688	-0.346503
Chmp3	0.92499	-0.11249	0.0752688	0.000855913	0.0752688	0.505511	0.663246	0.663246	0.000855913	0.0752688	-0.345072
Hist1h3d	0.891157	-0.166248	0.0752688	0.0087253	0.0752688	0.492027	0.963793	0.963793	0.0087253	0.0752688	-0.342341
Rnf148	0.87278	-0.19631	0.0752688	0.0192909	0.0752688	0.479327	1	1	0.0192909	0.0752688	-0.336603
Kif1a	0.811587	-0.301182	0	0.0784412	0.0784412	0.477291	1	1	0.0784412	0.0784412	-0.332943
Uspl1	0.890172	-0.167843	0.0752688	0.0109035	0.0752688	0.479327	1	1	0.0109035	0.0752688	-0.329381
St3gal6	0.901711	-0.149263	0.0752688	0.00637476	0.0752688	0.487601	0.972761	0.972761	0.00637476	0.0752688	-0.327711
Atp6v0d1	0.854439	-0.22695	0.0752688	0.0365153	0.0752688	0.479327	1	1	0.0365153	0.0752688	-0.326246
amalgam_5_206	0.935423	-0.0963089	0.0754717	0.000411049	0.0754717	0.505511	0.656276	0.656276	0.000411049	0.0754717	-0.326112
amalgam_5_1340	0.899524	-0.152766	0.0841121	0.00741476	0.0841121	0.479327	1	1	0.00741476	0.0841121	-0.325378
Arcn1	0.882139	-0.180923	0.0841121	0.016199	0.0841121	0.505511	0.621518	0.621518	0.016199	0.0841121	-0.323944
amalgam_5_55	0.881575	-0.181844	0.0917431	0.0181783	0.0917431	0.479327	1	1	0.0181783	0.0917431	-0.31649
amalgam_5_933	0.910602	-0.135108	0.1	0.00454687	0.1	0.479327	1	1	0.00454687	0.1	-0.316462
amalgam_5_1604	0.759552	-0.396779	0.0263158	0.160185	0.160185	0.477291	1	1	0.160185	0.160185	-0.315589
amalgam_5_1166	0.915064	-0.128056	0.108108	0.00364509	0.108108	0.479327	0.994692	0.994692	0.00364509	0.108108	-0.312238
Apoc1	0.873516	-0.195093	0.108108	0.0258322	0.108108	0.479327	1	1	0.0258322	0.108108	-0.309777
amalgam_5_2258	0.926391	-0.110307	0.115044	0.00156509	0.115044	0.492637	0.944429	0.944429	0.00156509	0.115044	-0.309461
Slc37a4_P1	0.88992	-0.168253	0.115044	0.0147039	0.115044	0.479327	1	1	0.0147039	0.115044	-0.308334
Ube3b	0.929918	-0.104824	0.115044	0.0011669	0.115044	0.505511	0.799546	0.799546	0.0011669	0.115044	-0.307446
amalgam_5_773	0.899811	-0.152306	0.12069	0.0105736	0.12069	0.479459	0.982154	0.982154	0.0105736	0.12069	-0.300922
H2-DMb1_P1	0.898339	-0.154668	0.12069	0.0124202	0.12069	0.479327	1	1	0.0124202	0.12069	-0.294777
Ogn	0.898671	-0.154135	0.12069	0.0128666	0.12069	0.479327	1	1	0.0128666	0.12069	-0.291399
Dpp7	0.868714	-0.203046	0.12069	0.038018	0.12069	0.479327	1	1	0.038018	0.12069	-0.288328
amalgam_5_1811	0.913586	-0.130388	0.125	0.00639334	0.125	0.479327	1	1	0.00639334	0.125	-0.286107
Serpinb3d	0.74649	-0.421806	0.0263158	0.210214	0.210214	0.477291	1	1	0.210214	0.210214	-0.285706
amalgam_5_448	0.927187	-0.109068	0.132231	0.00253431	0.132231	0.499314	0.898805	0.898805	0.00253431	0.132231	-0.283155
Ifna14	0.901317	-0.149894	0.132231	0.0130441	0.132231	0.479327	0.982278	0.982278	0.0130441	0.132231	-0.282487
Naalad2	0.917393	-0.124388	0.132231	0.00569048	0.132231	0.505511	0.595531	0.595531	0.00569048	0.132231	-0.279234
Btla	0.848554	-0.236922	0.132231	0.0679784	0.132231	0.505511	0.787953	0.787953	0.0679784	0.132231	-0.276637
Slc30a8	0.883045	-0.179442	0.132231	0.0291041	0.132231	0.479327	1	1	0.0291041	0.132231	-0.275631
Napa	0.918714	-0.122313	0.132231	0.00587133	0.132231	0.505511	0.801157	0.801157	0.00587133	0.132231	-0.272912
amalgam_5_520	0.90614	-0.142194	0.133858	0.0121448	0.133858	0.497804	0.928039	0.928039	0.0121448	0.133858	-0.272388
Asb11_P2	0.895128	-0.159835	0.133858	0.0202776	0.133858	0.479327	1	1	0.0202776	0.133858	-0.270597
Lcn9	0.859733	-0.218039	0.0263158	0.0576381	0.0576381	0.478193	0.997686	0.997686	0.0576381	0.0576381	-0.270213
Ldhc	0.848117	-0.237665	0.0263158	0.0741258	0.0741258	0.502886	0.775266	0.775266	0.0741258	0.0741258	-0.268569
Ogt	0.904044	-0.145535	0.133858	0.0151694	0.133858	0.505511	0.66724	0.66724	0.0151694	0.133858	-0.264732
Spcs2	0.894901	-0.160201	0.133858	0.0231407	0.133858	0.479327	1	1	0.0231407	0.133858	-0.262028
Mmab	0.861808	-0.214562	0.0263158	0.0612159	0.0612159	0.472222	1	1	0.0612159	0.0612159	-0.260293
1190002N15Rik	0.912324	-0.132383	0.133858	0.0109413	0.133858	0.505511	0.398637	0.505511	0.0109413	0.133858	-0.259593
Afg3l2	0.829995	-0.268826	0.0263158	0.10839	0.10839	0.502886	0.806828	0.806828	0.10839	0.10839	-0.25942
Clec4f	0.912699	-0.131788	0.133858	0.0111245	0.133858	0.486651	0.973102	0.973102	0.0111245	0.133858	-0.257477
Bpifb4	0.914165	-0.129474	0.133858	0.0105454	0.133858	0.496735	0.936293	0.936293	0.0105454	0.133858	-0.255962
amalgam_5_857	0.915187	-0.127862	0.134328	0.0104638	0.134328	0.503914	0.883961	0.883961	0.0104638	0.134328	-0.253207
amalgam_5_960	0.829168	-0.270264	0.0454545	0.116088	0.116088	0.502108	0.967586	0.967586	0.116088	0.116088	-0.252754
Trim38	0.912228	-0.132534	0.134328	0.0127284	0.134328	0.496735	0.938348	0.938348	0.0127284	0.134328	-0.251182
Cftr	0.848089	-0.237712	0.0454545	0.089125	0.089125	0.478193	0.999333	0.999333	0.089125	0.089125	-0.249598
Pnpla7	0.89133	-0.165968	0.134328	0.0335707	0.134328	0.479327	1	1	0.0335707	0.134328	-0.244644
Zfand6_P1	0.888924	-0.169868	0.134328	0.036607	0.134328	0.479327	1	1	0.036607	0.134328	-0.244005
Mlst8	0.919474	-0.12112	0.134328	0.00970379	0.134328	0.498815	0.910417	0.910417	0.00970379	0.134328	-0.243821
Ranbp2	0.898774	-0.153969	0.134328	0.0261281	0.134328	0.496735	0.940459	0.940459	0.0261281	0.134328	-0.243717
amalgam_4_143	0.935088	-0.0968259	0.135714	0.00307176	0.135714	0.505511	0.760163	0.760163	0.00307176	0.135714	-0.243286
Usp28	0.918493	-0.12266	0.135714	0.0105313	0.135714	0.479327	0.997696	0.997696	0.0105313	0.135714	-0.242563
Cdk11b	0.905726	-0.142854	0.0454545	0.0201053	0.0454545	0.502886	0.786655	0.786655	0.0201053	0.0454545	-0.242379
Fbxw13	0.908052	-0.139154	0.135714	0.0181233	0.135714	0.479327	1	1	0.0181233	0.135714	-0.242373
amalgam_4_46	0.895494	-0.159245	0.13986	0.0303114	0.13986	0.479327	1	1	0.0303114	0.13986	-0.241797
Slc51a	0.92733	-0.108845	0.13986	0.00604185	0.13986	0.497193	0.908572	0.908572	0.00604185	0.13986	-0.24151
Snx10_P2	0.884592	-0.176916	0.13986	0.0438218	0.13986	0.492027	0.967458	0.967458	0.0438218	0.13986	-0.240306
amalgam_5_1562	0.90339	-0.14658	0.143836	0.0230064	0.143836	0.479327	1	1	0.0230064	0.143836	-0.24012
Cyp11b1	0.893515	-0.162436	0.143836	0.0334311	0.143836	0.504277	0.904155	0.904155	0.0334311	0.143836	-0.239731
Srpr	0.914277	-0.129297	0.143836	0.0145052	0.143836	0.498206	0.920478	0.920478	0.0145052	0.143836	-0.23771
Bet1	0.914137	-0.129518	0.143836	0.0147348	0.143836	0.505511	0.617688	0.617688	0.0147348	0.143836	-0.237233
Fbxw16	0.917243	-0.124624	0.143836	0.01259	0.143836	0.505511	0.823213	0.823213	0.01259	0.143836	-0.236782
Ehd2	0.922601	-0.116221	0.143836	0.00948326	0.143836	0.505511	0.608724	0.608724	0.00948326	0.143836	-0.23512
Snx24	0.930494	-0.103931	0.143836	0.00573482	0.143836	0.505511	0.728816	0.728816	0.00573482	0.143836	-0.23296
amalgam_4_423	0.938313	-0.0918583	0.143836	0.00312092	0.143836	0.505511	0.680414	0.680414	0.00312092	0.143836	-0.230171
Dnajc17	0.913252	-0.130914	0.143836	0.0175496	0.143836	0.505511	0.829924	0.829924	0.0175496	0.143836	-0.229851
Hist1h2bh	0.90338	-0.146595	0.143836	0.0271808	0.143836	0.479327	1	1	0.0271808	0.143836	-0.229529
Dnase2b_P2	0.916185	-0.126289	0.143836	0.015341	0.143836	0.491884	0.959393	0.959393	0.015341	0.143836	-0.229107
Pptc7	0.869659	-0.201478	0.0454545	0.0740187	0.0740187	0.476763	1	1	0.0740187	0.0740187	-0.227803
Ppp1r9a	0.845824	-0.24157	0.0454545	0.114834	0.114834	0.502886	0.801692	0.801692	0.114834	0.114834	-0.227059
Atg9a	0.954636	-0.0669769	0.143836	0.000412158	0.143836	0.505511	0.693886	0.693886	0.000412158	0.143836	-0.226713
Tacr2	0.90346	-0.146468	0.143836	0.0287557	0.143836	0.479327	1	1	0.0287557	0.143836	-0.225747
Hmgcs1	0.871398	-0.198596	0.0454545	0.0744764	0.0744764	0.502886	0.936039	0.936039	0.0744764	0.0744764	-0.224013
Muc20	0.878938	-0.186166	0.143836	0.0660381	0.143836	0.498815	0.940815	0.940815	0.0660381	0.143836	-0.219714
Fbxw5	0.90156	-0.149504	0.143836	0.0339196	0.143836	0.501629	0.912183	0.912183	0.0339196	0.143836	-0.219703
Mospd2	0.878859	-0.186297	0.143836	0.0672399	0.143836	0.479327	1	1	0.0672399	0.143836	-0.218409
Lrp12	0.9159	-0.126738	0.143836	0.0198496	0.143836	0.505511	0.819637	0.819637	0.0198496	0.143836	-0.215739
amalgam_4_203	0.903778	-0.145959	0.143836	0.0336498	0.143836	0.505511	0.745524	0.745524	0.0336498	0.143836	-0.215001
Adam39	0.898135	-0.154996	0.143836	0.0415626	0.143836	0.479327	1	1	0.0415626	0.143836	-0.214096
amalgam_5_1055	0.890735	-0.166932	0.145455	0.0526787	0.145455	0.505511	0.806138	0.806138	0.0526787	0.145455	-0.2134
March10_P2	0.909688	-0.136556	0.145455	0.0279405	0.145455	0.479327	1	1	0.0279405	0.145455	-0.212176
amalgam_5_445	0.944723	-0.0820366	0.149701	0.00262532	0.149701	0.505511	0.509837	0.509837	0.00262532	0.149701	-0.211722
Flt4	0.890636	-0.167092	0.0454545	0.057145	0.057145	0.502886	0.767669	0.767669	0.057145	0.057145	-0.207698
Ptpn23	0.864972	-0.209274	0.0454545	0.101875	0.101875	0.477291	1	1	0.101875	0.101875	-0.207586
Atp6v0c	0.942613	-0.085263	0.149701	0.0037412	0.149701	0.505511	0.724625	0.724625	0.0037412	0.149701	-0.206932
1110001J03Rik_P2	0.889446	-0.169021	0.149701	0.0607636	0.149701	0.479327	1	1	0.0607636	0.149701	-0.20559
Rab7	0.839175	-0.252956	0.0454545	0.157034	0.157034	0.502886	0.867474	0.867474	0.157034	0.157034	-0.203379
Wdfy3	0.92186	-0.117381	0.149701	0.0188886	0.149701	0.505511	0.781877	0.781877	0.0188886	0.149701	-0.202341
amalgam_5_1680	0.920857	-0.118951	0.152047	0.0201048	0.152047	0.505511	0.814465	0.814465	0.0201048	0.152047	-0.201824
Skp1a	0.886256	-0.174205	0.0454545	0.0694254	0.0694254	0.502108	0.951546	0.951546	0.0694254	0.0694254	-0.201813
Sec24c	0.87085	-0.199505	0.152047	0.0974372	0.152047	0.479327	1	1	0.0974372	0.152047	-0.201754
Tbcb	0.908657	-0.138193	0.152047	0.0353868	0.152047	0.505511	0.717548	0.717548	0.0353868	0.152047	-0.20054
amalgam_5_476	0.930629	-0.103722	0.155172	0.0122156	0.155172	0.505511	0.834408	0.834408	0.0122156	0.155172	-0.198428
Prss48	0.920654	-0.119268	0.155172	0.0217956	0.155172	0.498408	0.912421	0.912421	0.0217956	0.155172	-0.19818
amalgam_5_2296	0.927894	-0.107968	0.159091	0.0151775	0.159091	0.498815	0.899831	0.899831	0.0151775	0.159091	-0.196372
Ubqln3	0.906393	-0.141792	0.159091	0.0416861	0.159091	0.479327	1	1	0.0416861	0.159091	-0.195673
Ctsa	0.909477	-0.136891	0.159091	0.0377618	0.159091	0.505511	0.866234	0.866234	0.0377618	0.159091	-0.194788
Kcne1	0.895023	-0.160003	0.0454545	0.0619097	0.0619097	0.502886	0.681619	0.681619	0.0619097	0.0619097	-0.193322
Gpsm1	0.929254	-0.105856	0.159091	0.0150045	0.159091	0.505511	0.411271	0.505511	0.0150045	0.159091	-0.193057
Tlr6	0.908445	-0.138529	0.159091	0.041279	0.159091	0.479327	1	1	0.041279	0.159091	-0.191761
amalgam_5_399	0.9438	-0.0834476	0.160221	0.00508035	0.160221	0.505511	0.547879	0.547879	0.00508035	0.160221	-0.191438
Fbxw24	0.90992	-0.136188	0.160221	0.039923	0.160221	0.479327	0.999799	0.999799	0.039923	0.160221	-0.190497
Gm13011	0.904536	-0.14475	0.160221	0.0488768	0.160221	0.479327	1	1	0.0488768	0.160221	-0.189753
Hist2h2bb	0.903335	-0.146667	0.160221	0.0521137	0.160221	0.479327	1	1	0.0521137	0.160221	-0.188181
Snrnp25	0.910984	-0.134503	0.160221	0.0404383	0.160221	0.479327	1	1	0.0404383	0.160221	-0.187391
Osbpl3	0.875445	-0.191912	0.160221	0.105801	0.160221	0.479327	1	1	0.105801	0.160221	-0.187212
Hspb8	0.86347	-0.211783	0.0454545	0.131523	0.131523	0.502505	0.952962	0.952962	0.131523	0.131523	-0.18658
amalgam_5_0	0.803551	-0.315538	0.0535714	0.256326	0.256326	0.502395	0.968714	0.968714	0.256326	0.256326	-0.186549
Fmo3	0.917983	-0.12346	0.160221	0.0310067	0.160221	0.505511	0.75618	0.75618	0.0310067	0.160221	-0.186245
Aadac	0.918546	-0.122576	0.160221	0.0305826	0.160221	0.492995	0.948795	0.948795	0.0305826	0.160221	-0.185644
amalgam_5_1856	0.850017	-0.234437	0.0701754	0.162239	0.162239	0.496771	0.981683	0.981683	0.162239	0.162239	-0.185169
Ulk3	0.850309	-0.233941	0.0701754	0.166821	0.166821	0.502886	0.914373	0.914373	0.166821	0.166821	-0.181948
Lipk	0.898741	-0.154023	0.160221	0.0659975	0.160221	0.479327	1	1	0.0659975	0.160221	-0.18182
amalgam_5_947	0.892145	-0.16465	0.160221	0.0789472	0.160221	0.479327	1	1	0.0789472	0.160221	-0.181554
Pgm3	0.930829	-0.103411	0.160221	0.0176294	0.160221	0.505511	0.832503	0.832503	0.0176294	0.160221	-0.181359
Kcne2	0.897429	-0.15613	0.160221	0.0695241	0.160221	0.479327	1	1	0.0695241	0.160221	-0.180778
Arc	0.918366	-0.122859	0.160221	0.0343964	0.160221	0.505511	0.677331	0.677331	0.0343964	0.160221	-0.179802
Ifna2	0.901086	-0.150264	0.160221	0.0644093	0.160221	0.479789	0.98147	0.98147	0.0644093	0.160221	-0.178972
Pax6_P2	0.91808	-0.123308	0.160221	0.0358742	0.160221	0.479327	0.989092	0.989092	0.0358742	0.160221	-0.178207
amalgam_5_2030	0.930467	-0.103973	0.160221	0.0193508	0.160221	0.504348	0.850807	0.850807	0.0193508	0.160221	-0.178138
Tbcc	0.923421	-0.11494	0.160221	0.0285431	0.160221	0.505511	0.69374	0.69374	0.0285431	0.160221	-0.177524
Kctd14_P2	0.883867	-0.178099	0.160221	0.101627	0.160221	0.479327	1	1	0.101627	0.160221	-0.176851
Fbxw20	0.91862	-0.12246	0.160221	0.0373712	0.160221	0.505511	0.847336	0.847336	0.0373712	0.160221	-0.174807
Hbb-bs	0.828908	-0.270716	0.0701754	0.226227	0.226227	0.498122	0.97997	0.97997	0.226227	0.226227	-0.174735
Sft2d3	0.904927	-0.144127	0.160221	0.0615913	0.160221	0.479327	1	1	0.0615913	0.160221	-0.174462
amalgam_5_1583	0.936876	-0.0940702	0.160221	0.0139989	0.160221	0.479327	0.981554	0.981554	0.0139989	0.160221	-0.174397
amalgam_5_990	0.938099	-0.0921879	0.163366	0.0129196	0.163366	0.496735	0.902548	0.902548	0.0129196	0.163366	-0.17412
amalgam_5_584	0.882809	-0.179826	0.0833333	0.108394	0.108394	0.502886	0.585473	0.585473	0.108394	0.108394	-0.173531
Slc25a4	0.895566	-0.159128	0.0833333	0.0820511	0.0833333	0.502886	0.899487	0.899487	0.0820511	0.0833333	-0.172799
Fbxw19	0.904987	-0.14403	0.163366	0.0632158	0.163366	0.479327	1	1	0.0632158	0.163366	-0.172717
Ttc36	0.897478	-0.156052	0.163366	0.0794188	0.163366	0.500488	0.925115	0.925115	0.0794188	0.163366	-0.171669
Riok3	0.85994	-0.217693	0.0833333	0.166151	0.166151	0.502691	0.948035	0.948035	0.166151	0.166151	-0.169691
Dhh	0.909957	-0.136129	0.163366	0.0576706	0.163366	0.479327	1	1	0.0576706	0.163366	-0.16867
Alb	0.933864	-0.0987159	0.163366	0.0201159	0.163366	0.505511	0.818785	0.818785	0.0201159	0.163366	-0.167468
Cog4	0.847608	-0.238531	0.163366	0.199483	0.199483	0.479327	1	1	0.199483	0.199483	-0.166994
Folr1_P2	0.912968	-0.131364	0.163366	0.0543226	0.163366	0.479327	0.988547	0.988547	0.0543226	0.163366	-0.166179
Itih1	0.943769	-0.0834939	0.163366	0.0102856	0.163366	0.500488	0.865628	0.865628	0.0102856	0.163366	-0.165967
Klk14	0.910591	-0.135125	0.163366	0.0598882	0.163366	0.479327	1	1	0.0598882	0.163366	-0.165212
Stard4	0.952187	-0.0706838	0.163366	0.00469032	0.163366	0.505511	0.152382	0.505511	0.00469032	0.163366	-0.164608
Capn11	0.912219	-0.132548	0.163366	0.0573301	0.163366	0.491884	0.958917	0.958917	0.0573301	0.163366	-0.164574
amalgam_5_1786	0.934563	-0.0976363	0.163366	0.0206671	0.163366	0.479327	0.994671	0.994671	0.0206671	0.163366	-0.16449
amalgam_5_455	0.903817	-0.145897	0.163551	0.0751127	0.163551	0.479327	1	1	0.0751127	0.163551	-0.16403
amalgam_5_720	0.890905	-0.166656	0.167442	0.104044	0.167442	0.479327	1	1	0.104044	0.167442	-0.163787
amalgam_5_1492	0.896896	-0.156987	0.171296	0.090706	0.171296	0.479327	1	1	0.090706	0.171296	-0.163637
Kcnh2_P2	0.86856	-0.203302	0.0833333	0.157174	0.157174	0.502886	0.876363	0.876363	0.157174	0.157174	-0.163378
Nanog	0.882553	-0.180245	0.171296	0.124419	0.171296	0.479327	1	1	0.124419	0.171296	-0.163142
Prpf4b	0.882517	-0.180304	0.0833333	0.125066	0.125066	0.502886	0.88406	0.88406	0.125066	0.125066	-0.16279
Nfu1	0.915783	-0.126922	0.171296	0.0522945	0.171296	0.491714	0.962858	0.962858	0.0522945	0.171296	-0.162656
Krt6a	0.915356	-0.127595	0.171296	0.0532093	0.171296	0.505511	0.87075	0.87075	0.0532093	0.171296	-0.162557
Wdsub1	0.833464	-0.262808	0.0833333	0.242408	0.242408	0.502886	0.588533	0.588533	0.242408	0.242408	-0.161746
Xkr9	0.927214	-0.109025	0.171296	0.0331592	0.171296	0.505511	0.833014	0.833014	0.0331592	0.171296	-0.161292
Zfc3h1	0.938465	-0.0916258	0.171296	0.01827	0.171296	0.505511	0.724052	0.724052	0.01827	0.171296	-0.15927
Cct8	0.944644	-0.0821576	0.171296	0.0117857	0.171296	0.505511	0.688529	0.688529	0.0117857	0.171296	-0.158453
Cfh	0.923652	-0.114578	0.171296	0.0416035	0.171296	0.491884	0.953336	0.953336	0.0416035	0.171296	-0.158218
amalgam_5_835	0.948143	-0.0768236	0.171296	0.00887511	0.171296	0.505511	0.659561	0.659561	0.00887511	0.171296	-0.157629
Sympk	0.937042	-0.0938139	0.171296	0.0209041	0.171296	0.504277	0.840072	0.840072	0.0209041	0.171296	-0.157586
Trim17	0.943026	-0.0846299	0.171296	0.0138021	0.171296	0.502742	0.84334	0.84334	0.0138021	0.171296	-0.157416
Ganc	0.904254	-0.1452	0.171296	0.0829252	0.171296	0.505511	0.727341	0.727341	0.0829252	0.171296	-0.157007
Dnajb7	0.913683	-0.130234	0.171296	0.0626463	0.171296	0.496735	0.933218	0.933218	0.0626463	0.171296	-0.156685
Slc15a3	0.914671	-0.128676	0.171296	0.0610909	0.171296	0.479327	1	1	0.0610909	0.171296	-0.156215
amalgam_5_1014	0.906711	-0.141286	0.171296	0.0784889	0.171296	0.479327	1	1	0.0784889	0.171296	-0.156148
amalgam_5_518	0.867152	-0.205644	0.0909091	0.174229	0.174229	0.502886	0.885464	0.885464	0.174229	0.174229	-0.156059
Itsn1	0.916062	-0.126483	0.171296	0.0584312	0.171296	0.505511	0.817649	0.817649	0.0584312	0.171296	-0.155998
Znfx1	0.922927	-0.115711	0.171296	0.0452698	0.171296	0.486651	0.970522	0.970522	0.0452698	0.171296	-0.155538
Clec10a	0.918965	-0.121918	0.171296	0.0533042	0.171296	0.505511	0.653682	0.653682	0.0533042	0.171296	-0.155231
amalgam_4_175	0.900816	-0.150696	0.171296	0.0934859	0.171296	0.479327	1	1	0.0934859	0.171296	-0.155105
Ddi1	0.917784	-0.123774	0.171296	0.0561034	0.171296	0.505511	0.693341	0.693341	0.0561034	0.171296	-0.154843
Arr3	0.919307	-0.121381	0.171296	0.0541784	0.171296	0.479327	1	1	0.0541784	0.171296	-0.15369
Trim21	0.920484	-0.119535	0.171296	0.0523499	0.171296	0.479327	0.994277	0.994277	0.0523499	0.171296	-0.153134
amalgam_5_274	0.940497	-0.0885042	0.172269	0.0187496	0.172269	0.505511	0.730115	0.730115	0.0187496	0.172269	-0.152847
Rabggtb	0.88703	-0.172946	0.0909091	0.132131	0.132131	0.502886	0.794406	0.794406	0.132131	0.132131	-0.152018
Rab43	0.92789	-0.107974	0.172269	0.0391731	0.172269	0.505511	0.728797	0.728797	0.0391731	0.172269	-0.151921
Krt6b	0.928245	-0.107422	0.172269	0.038984	0.172269	0.493939	0.93699	0.93699	0.038984	0.172269	-0.15137
Calr3_P2	0.90158	-0.149473	0.172269	0.097513	0.172269	0.479327	1	1	0.097513	0.172269	-0.151107
amalgam_5_1285	0.917883	-0.123617	0.173554	0.0600759	0.173554	0.498815	0.912183	0.912183	0.0600759	0.173554	-0.150974
Eya1	0.911728	-0.133325	0.173554	0.0738613	0.173554	0.483979	0.976352	0.976352	0.0738613	0.173554	-0.150869
amalgam_5_1595	0.893582	-0.162328	0.17623	0.117938	0.17623	0.479327	1	1	0.117938	0.17623	-0.150697
Ubr1	0.908119	-0.139047	0.17623	0.0826683	0.17623	0.479327	1	1	0.0826683	0.17623	-0.150541
Yipf1	0.918157	-0.123188	0.17623	0.0600794	0.17623	0.492027	0.95194	0.95194	0.0600794	0.17623	-0.150446
Klk12	0.936445	-0.0947334	0.17623	0.0259514	0.17623	0.505511	0.537842	0.537842	0.0259514	0.17623	-0.150232
amalgam_5_2277	0.915616	-0.127185	0.177419	0.0660982	0.177419	0.48239	0.976568	0.976568	0.0660982	0.177419	-0.150054
Pglyrp3	0.823801	-0.279632	0.0909091	0.290777	0.290777	0.502108	0.969741	0.969741	0.290777	0.290777	-0.150006
Iqub	0.926349	-0.110373	0.177419	0.0440439	0.177419	0.493939	0.940164	0.940164	0.0440439	0.177419	-0.149678
Papola	0.881396	-0.182139	0.0909091	0.151427	0.151427	0.476229	1	1	0.151427	0.151427	-0.149316
Pcolce	0.923521	-0.114783	0.177419	0.0503524	0.177419	0.501629	0.887919	0.887919	0.0503524	0.177419	-0.148986
Zfp46_P1	0.94369	-0.0836145	0.177419	0.0165528	0.177419	0.505511	0.787436	0.787436	0.0165528	0.177419	-0.148928
amalgam_5_2162	0.924629	-0.113054	0.178571	0.049687	0.178571	0.505511	0.624009	0.624009	0.049687	0.178571	-0.147395
Klk11_P1	0.917446	-0.124304	0.178571	0.065631	0.178571	0.479327	1	1	0.065631	0.178571	-0.147038
Rnf32	0.920766	-0.119094	0.178571	0.0589348	0.178571	0.479327	0.997513	0.997513	0.0589348	0.178571	-0.146442
Cyp3a44	0.881765	-0.181534	0.0909091	0.156309	0.156309	0.477291	1	1	0.156309	0.156309	-0.146319
amalgam_5_376	0.944159	-0.0828987	0.180392	0.0175001	0.180392	0.505511	0.540437	0.540437	0.0175001	0.180392	-0.14565
amalgam_4_87	0.921409	-0.118087	0.183594	0.0584426	0.183594	0.479327	0.99318	0.99318	0.0584426	0.183594	-0.145633
amalgam_5_47	0.949965	-0.0740532	0.18677	0.0108864	0.18677	0.501057	0.837315	0.837315	0.0108864	0.18677	-0.145375
amalgam_5_490	0.938196	-0.0920388	0.189922	0.0265472	0.189922	0.505511	0.785345	0.785345	0.0265472	0.189922	-0.145052
Rbm34	0.941865	-0.0864072	0.189922	0.0215753	0.189922	0.505511	0.769969	0.769969	0.0215753	0.189922	-0.143958
amalgam_5_1212	0.953025	-0.0694133	0.192308	0.00854855	0.192308	0.505511	0.617628	0.617628	0.00854855	0.192308	-0.143554
amalgam_5_410	0.940686	-0.0882144	0.195402	0.0237892	0.195402	0.505511	0.638116	0.638116	0.0237892	0.195402	-0.143227
amalgam_5_1229	0.849535	-0.235255	0.0985915	0.247041	0.247041	0.502886	0.939452	0.939452	0.247041	0.247041	-0.142854
amalgam_2_2	0.876545	-0.1901	0.198473	0.179294	0.198473	0.479327	1	1	0.179294	0.198473	-0.141897
Usp15	0.952663	-0.0699619	0.198473	0.00943683	0.198473	0.505511	0.66938	0.66938	0.00943683	0.198473	-0.141685
amalgam_4_136	0.859185	-0.218959	0.111111	0.227472	0.227472	0.502886	0.879933	0.879933	0.227472	0.227472	-0.140806
Asna1	0.918654	-0.122407	0.111111	0.0711208	0.111111	0.502886	0.717764	0.717764	0.0711208	0.111111	-0.140524
Prkg1	0.857469	-0.221843	0.111111	0.233551	0.233551	0.502886	0.83225	0.83225	0.233551	0.233551	-0.14012
amalgam_5_1590	0.880461	-0.183669	0.12	0.173355	0.173355	0.502886	0.720058	0.720058	0.173355	0.173355	-0.139783
Cox8a	0.88152	-0.181934	0.12	0.170931	0.170931	0.502886	0.892049	0.892049	0.170931	0.170931	-0.139576
amalgam_5_1705	0.829196	-0.270216	0.12987	0.304921	0.304921	0.502886	0.948331	0.948331	0.304921	0.304921	-0.13938
amalgam_5_216	0.902584	-0.147866	0.200758	0.114375	0.200758	0.479327	0.983352	0.983352	0.114375	0.200758	-0.139241
Nlgn1	0.914371	-0.129149	0.200758	0.0846755	0.200758	0.479327	0.993298	0.993298	0.0846755	0.200758	-0.138479
Dnajc5b	0.916984	-0.125032	0.200758	0.0783126	0.200758	0.479327	1	1	0.0783126	0.200758	-0.138306
Vps13d	0.900887	-0.150582	0.200758	0.120729	0.200758	0.479327	1	1	0.120729	0.200758	-0.138262
Ppp1r12a	0.857785	-0.221312	0.12987	0.238607	0.238607	0.502886	0.928253	0.928253	0.238607	0.238607	-0.137726
Snf8	0.922928	-0.115709	0.200758	0.0647197	0.200758	0.505511	0.629434	0.629434	0.0647197	0.200758	-0.137574
Mvk	0.897606	-0.155847	0.12987	0.135668	0.135668	0.502886	0.641089	0.641089	0.135668	0.135668	-0.1352
Pik3c3	0.901976	-0.14884	0.12987	0.126753	0.12987	0.502886	0.841819	0.841819	0.126753	0.12987	-0.133515
Rlim	0.907873	-0.139438	0.200758	0.110641	0.200758	0.479327	1	1	0.110641	0.200758	-0.133315
Rgn	0.918054	-0.12335	0.200758	0.0833952	0.200758	0.479327	0.999773	0.999773	0.0833952	0.200758	-0.133077
Lyn	0.862229	-0.213857	0.12987	0.238899	0.238899	0.477291	1	1	0.238899	0.238899	-0.132973
amalgam_5_941	0.924046	-0.113963	0.200758	0.0687845	0.200758	0.479327	0.9765	0.9765	0.0687845	0.200758	-0.132483
Adamts18	0.923506	-0.114807	0.200758	0.0707714	0.200758	0.496624	0.930681	0.930681	0.0707714	0.200758	-0.132045
amalgam_5_795	0.933792	-0.0988261	0.201465	0.046402	0.201465	0.505511	0.754414	0.754414	0.046402	0.201465	-0.131781
amalgam_5_2072	0.91028	-0.135618	0.20438	0.106986	0.20438	0.501629	0.90176	0.90176	0.106986	0.20438	-0.13164
amalgam_10_15	0.937351	-0.0933391	0.207273	0.0392224	0.207273	0.496735	0.904654	0.904654	0.0392224	0.207273	-0.131278
Rreb1	0.943889	-0.0833114	0.207273	0.0267246	0.207273	0.505511	0.566731	0.566731	0.0267246	0.207273	-0.131056
Sepsecs	0.84562	-0.241919	0.12987	0.288724	0.288724	0.477291	1	1	0.288724	0.288724	-0.130519
Tmem27	0.922502	-0.116375	0.207273	0.0759506	0.207273	0.479327	1	1	0.0759506	0.207273	-0.130279
amalgam_4_340	0.958932	-0.0605002	0.208633	0.00706125	0.208633	0.505511	0.736501	0.736501	0.00706125	0.208633	-0.130143
amalgam_4_425	0.905454	-0.143287	0.21147	0.12366	0.21147	0.479327	1	1	0.12366	0.21147	-0.130072
amalgam_4_157	0.890441	-0.167409	0.13253	0.167346	0.167346	0.502886	0.802846	0.802846	0.167346	0.167346	-0.129974
Ugt1a9	0.879936	-0.18453	0.13253	0.198005	0.198005	0.482783	0.993656	0.993656	0.198005	0.198005	-0.129784
amalgam_5_174	0.951551	-0.0716465	0.214286	0.015659	0.214286	0.503573	0.803798	0.803798	0.015659	0.214286	-0.129339
Tars2	0.842495	-0.247259	0.13253	0.300077	0.300077	0.502886	0.779313	0.779313	0.300077	0.300077	-0.129259
Ap3s2	0.947325	-0.0780679	0.214286	0.0221735	0.214286	0.505511	0.501181	0.505511	0.0221735	0.214286	-0.129137
Vps41	0.887937	-0.17147	0.214286	0.176803	0.214286	0.479327	1	1	0.176803	0.214286	-0.129033
Ip6k2_P2	0.904114	-0.145424	0.13253	0.132846	0.132846	0.502886	0.900415	0.900415	0.132846	0.132846	-0.127486
amalgam_5_1437	0.876362	-0.1904	0.137931	0.214641	0.214641	0.477291	1	1	0.214641	0.214641	-0.127242
Atpaf2	0.90611	-0.142242	0.214286	0.128757	0.214286	0.505511	0.664657	0.664657	0.128757	0.214286	-0.126628
Ttc30b	0.930377	-0.104112	0.214286	0.0609189	0.214286	0.505511	0.738556	0.738556	0.0609189	0.214286	-0.126522
amalgam_5_1689	0.865314	-0.208705	0.147727	0.247865	0.247865	0.502886	0.8933	0.8933	0.247865	0.247865	-0.12643
Car12	0.852154	-0.230814	0.147727	0.283844	0.283844	0.502886	0.940186	0.940186	0.283844	0.283844	-0.126237
amalgam_4_209	0.820128	-0.286079	0.155556	0.362143	0.362143	0.474417	1	1	0.362143	0.362143	-0.126195
Ube2dnl2	0.907852	-0.139471	0.214286	0.124999	0.214286	0.479327	1	1	0.124999	0.214286	-0.125956
amalgam_4_25	0.792657	-0.335231	0.164835	0.421504	0.421504	0.472222	1	1	0.421504	0.421504	-0.125778
Map3k4	0.822267	-0.282322	0.164835	0.358717	0.358717	0.502886	0.939313	0.939313	0.358717	0.358717	-0.125703
Tmprss13	0.945555	-0.080766	0.214286	0.0278086	0.214286	0.491884	0.940021	0.940021	0.0278086	0.214286	-0.125657
Rpl7	0.914533	-0.128893	0.214286	0.106589	0.214286	0.479327	1	1	0.106589	0.214286	-0.125321
Klk15	0.920095	-0.120145	0.214286	0.090729	0.214286	0.479327	1	1	0.090729	0.214286	-0.125222
Tbcd	0.934403	-0.0978832	0.214286	0.0528726	0.214286	0.505511	0.823686	0.823686	0.0528726	0.214286	-0.124974
Acad10	0.874149	-0.194049	0.214286	0.227028	0.227028	0.505511	0.837726	0.837726	0.227028	0.227028	-0.124952
amalgam_5_1767	0.939818	-0.0895474	0.214286	0.0402387	0.214286	0.505511	0.679986	0.679986	0.0402387	0.214286	-0.12495
amalgam_4_314	0.923347	-0.115055	0.214286	0.0826778	0.214286	0.505511	0.75183	0.75183	0.0826778	0.214286	-0.12456
amalgam_4_161	0.911739	-0.133307	0.215017	0.116705	0.215017	0.479327	1	1	0.116705	0.215017	-0.124363
Vtn	0.884502	-0.177063	0.164835	0.199624	0.199624	0.489204	0.984788	0.984788	0.199624	0.199624	-0.123906
Arhgap33	0.89918	-0.153318	0.215017	0.15562	0.215017	0.479327	1	1	0.15562	0.215017	-0.123871
Stmn2	0.926635	-0.109927	0.215017	0.0751156	0.215017	0.495425	0.932028	0.932028	0.0751156	0.215017	-0.123588
amalgam_5_1907	0.953335	-0.0689447	0.216216	0.0163845	0.216216	0.501709	0.815619	0.815619	0.0163845	0.216216	-0.123105
amalgam_5_1271	0.909545	-0.136783	0.218855	0.126351	0.218855	0.500488	0.912435	0.912435	0.126351	0.218855	-0.122889
Galnt15	0.92506	-0.112381	0.218855	0.0812538	0.218855	0.479327	0.977037	0.977037	0.0812538	0.218855	-0.122513
Arhgdib	0.894566	-0.160741	0.218855	0.174947	0.218855	0.49302	0.960323	0.960323	0.174947	0.218855	-0.121696
amalgam_5_797	0.913006	-0.131304	0.22	0.118427	0.22	0.479327	1	1	0.118427	0.22	-0.12166
amalgam_5_349	0.860154	-0.217334	0.170213	0.275756	0.275756	0.490034	0.987158	0.987158	0.275756	0.275756	-0.121593
Clcc1	0.950702	-0.0729356	0.22	0.0217572	0.22	0.505511	0.568903	0.568903	0.0217572	0.22	-0.121248
amalgam_5_1406	0.934234	-0.0981447	0.221854	0.0583006	0.221854	0.505511	0.792007	0.792007	0.0583006	0.221854	-0.121143
Zdhhc15	0.943642	-0.0836877	0.221854	0.0356958	0.221854	0.505511	0.708053	0.708053	0.0356958	0.221854	-0.121128
amalgam_5_1256	0.896985	-0.156845	0.223684	0.169043	0.223684	0.479327	1	1	0.169043	0.223684	-0.121084
Neu4	0.942537	-0.0853784	0.223684	0.038375	0.223684	0.490584	0.946984	0.946984	0.038375	0.223684	-0.120892
Pfkl	0.927198	-0.109051	0.170213	0.0781166	0.170213	0.502886	0.875344	0.875344	0.0781166	0.170213	-0.120747
Trappc8	0.899304	-0.153119	0.223684	0.162889	0.223684	0.505511	0.828677	0.828677	0.162889	0.223684	-0.120674
Fbxo41	0.880747	-0.183201	0.223684	0.219684	0.223684	0.505511	0.853525	0.853525	0.219684	0.223684	-0.120583
amalgam_5_734	0.828286	-0.271798	0.177083	0.360084	0.360084	0.496488	0.984574	0.984574	0.360084	0.360084	-0.120569
Serpinb7_P1	0.910899	-0.134637	0.223684	0.130059	0.223684	0.479327	0.987464	0.987464	0.130059	0.223684	-0.119269
Itpa	0.854297	-0.227191	0.177083	0.298792	0.298792	0.477291	1	1	0.298792	0.298792	-0.119191
Pamr1	0.947131	-0.0783635	0.223684	0.0302101	0.223684	0.496735	0.88597	0.88597	0.0302101	0.223684	-0.119101
Cpa3	0.892081	-0.164753	0.223684	0.189715	0.223684	0.479327	1	1	0.189715	0.223684	-0.118935
Lipi	0.923484	-0.114841	0.223684	0.0924893	0.223684	0.505511	0.795806	0.795806	0.0924893	0.223684	-0.118736
Usp46_P2	0.900324	-0.151484	0.223684	0.164944	0.223684	0.479327	1	1	0.164944	0.223684	-0.118561
amalgam_5_1985	0.928179	-0.107525	0.223684	0.079199	0.223684	0.493939	0.937341	0.937341	0.079199	0.223684	-0.118415
Zmynd8_P1	0.874199	-0.193967	0.177083	0.245548	0.245548	0.502886	0.929006	0.929006	0.245548	0.245548	-0.118294
Fbxw21	0.907296	-0.140355	0.223684	0.144326	0.223684	0.479327	1	1	0.144326	0.223684	-0.11799
amalgam_5_182	0.935637	-0.0959787	0.223684	0.0602848	0.223684	0.496759	0.898742	0.898742	0.0602848	0.223684	-0.117074
amalgam_5_862	0.846743	-0.240004	0.181818	0.326242	0.326242	0.478193	0.999042	0.999042	0.326242	0.326242	-0.116752
Mapk14	0.889566	-0.168827	0.181818	0.203548	0.203548	0.502886	0.913067	0.913067	0.203548	0.203548	-0.116716
Csnk1d	0.890705	-0.166981	0.181818	0.200324	0.200324	0.502886	0.74837	0.74837	0.200324	0.200324	-0.116597
amalgam_5_1260	0.9185	-0.122649	0.224684	0.112062	0.224684	0.479327	1	1	0.112062	0.224684	-0.116583
amalgam_4_181	0.853313	-0.228852	0.186275	0.310215	0.310215	0.501285	0.97006	0.97006	0.310215	0.310215	-0.116334
Acaa1a	0.909619	-0.136665	0.224684	0.142209	0.224684	0.479327	1	1	0.142209	0.224684	-0.115765
Tbl3	0.95658	-0.0640427	0.224684	0.0156875	0.224684	0.505511	0.754156	0.754156	0.0156875	0.224684	-0.115561
Nhp2l1	0.875092	-0.192494	0.186275	0.251399	0.251399	0.498122	0.971812	0.971812	0.251399	0.251399	-0.115426
Lamp3	0.918655	-0.122404	0.224684	0.115537	0.224684	0.505511	0.69752	0.69752	0.115537	0.224684	-0.114727
Slc4a5	0.95333	-0.0689528	0.224684	0.022084	0.224684	0.505511	0.666611	0.666611	0.022084	0.224684	-0.11418
Agpat1	0.912365	-0.132317	0.224684	0.137566	0.224684	0.496735	0.932259	0.932259	0.137566	0.224684	-0.11399
amalgam_15_1	0.934878	-0.0971498	0.224684	0.0672765	0.224684	0.498408	0.89471	0.89471	0.0672765	0.224684	-0.113873
Ptpn18_P2	0.881169	-0.18251	0.186275	0.237869	0.237869	0.502395	0.947004	0.947004	0.237869	0.237869	-0.113825
Cnr2_P1	0.90131	-0.149904	0.186275	0.17469	0.186275	0.502886	0.875634	0.875634	0.17469	0.186275	-0.113587
amalgam_5_244	0.920401	-0.119666	0.226006	0.113125	0.226006	0.479327	1	1	0.113125	0.226006	-0.113256
amalgam_5_572	0.859055	-0.219178	0.188679	0.305564	0.305564	0.48855	0.989371	0.989371	0.305564	0.305564	-0.112854
Awat1	0.946886	-0.0787377	0.226006	0.0368832	0.226006	0.505511	0.72716	0.72716	0.0368832	0.226006	-0.112845
Abca12	0.888347	-0.170805	0.226006	0.218764	0.226006	0.479327	1	1	0.218764	0.226006	-0.112735
Slc17a3	0.928001	-0.107801	0.226006	0.0901191	0.226006	0.491884	0.950455	0.950455	0.0901191	0.226006	-0.112672
amalgam_5_1992	0.832669	-0.264186	0.196262	0.37552	0.37552	0.502505	0.958551	0.958551	0.37552	0.37552	-0.112376
amalgam_3_2	0.880191	-0.184111	0.203704	0.245575	0.245575	0.478193	1	1	0.245575	0.245575	-0.112274
amalgam_5_1896	0.925467	-0.111746	0.2263	0.0998916	0.2263	0.479327	0.986556	0.986556	0.0998916	0.2263	-0.111799
Sec61b	0.9465	-0.0793261	0.2263	0.0394068	0.2263	0.505511	0.779092	0.779092	0.0394068	0.2263	-0.111408
amalgam_5_2232	0.967784	-0.0472428	0.227964	0.00448721	0.227964	0.505511	0.460501	0.505511	0.00448721	0.227964	-0.110927
Rnf43	0.916195	-0.126273	0.227964	0.132353	0.227964	0.479327	1	1	0.132353	0.227964	-0.110901
amalgam_3_21	0.877575	-0.188405	0.211009	0.25796	0.25796	0.472222	1	1	0.25796	0.25796	-0.110867
Dhrs7b	0.932039	-0.101538	0.227964	0.0815488	0.227964	0.505511	0.744424	0.744424	0.0815488	0.227964	-0.110533
Fnta	0.91282	-0.131597	0.211009	0.14461	0.211009	0.502886	0.868486	0.868486	0.14461	0.211009	-0.110516
Fitm2	0.919215	-0.121526	0.227964	0.124471	0.227964	0.479327	1	1	0.124471	0.227964	-0.109972
amalgam_5_1341	0.934053	-0.0984243	0.228228	0.0768405	0.228228	0.505511	0.706468	0.706468	0.0768405	0.228228	-0.109685
amalgam_5_695	0.847794	-0.238214	0.216216	0.346518	0.346518	0.502886	0.816732	0.816732	0.346518	0.346518	-0.109644
Fbxw15	0.920161	-0.120042	0.228228	0.122193	0.228228	0.489952	0.962758	0.962758	0.122193	0.228228	-0.109593
Tstd1	0.926447	-0.11022	0.228228	0.101537	0.228228	0.491884	0.953228	0.953228	0.101537	0.228228	-0.109489
Ppil1	0.947658	-0.0775619	0.228228	0.0389767	0.228228	0.505511	0.6754	0.6754	0.0389767	0.228228	-0.1093
Zscan18	0.91657	-0.125682	0.228228	0.135431	0.228228	0.488603	0.966415	0.966415	0.135431	0.228228	-0.109128
amalgam_5_228	0.923943	-0.114124	0.228228	0.111736	0.228228	0.505511	0.837451	0.837451	0.111736	0.228228	-0.108624
amalgam_5_1302	0.833776	-0.262269	0.223214	0.38598	0.38598	0.499338	0.977382	0.977382	0.38598	0.38598	-0.108431
Usp17la	0.921687	-0.117651	0.228228	0.12103	0.228228	0.479327	1	1	0.12103	0.228228	-0.107898
Asb15	0.957447	-0.0627355	0.228228	0.0192172	0.228228	0.505511	0.673099	0.673099	0.0192172	0.228228	-0.107674
Siah3	0.942852	-0.0848969	0.228228	0.054207	0.228228	0.486651	0.958468	0.958468	0.054207	0.228228	-0.107475
Fabp5	0.961804	-0.0561848	0.228228	0.0122691	0.228228	0.505511	0.374387	0.505511	0.0122691	0.228228	-0.10738
Eps8_P1	0.896254	-0.15802	0.228228	0.209421	0.228228	0.496735	0.947497	0.947497	0.209421	0.228228	-0.107292
Pde7b	0.84627	-0.240809	0.223214	0.358683	0.358683	0.476287	1	1	0.358683	0.358683	-0.10723
Pde4c_P2	0.876725	-0.189803	0.223214	0.272534	0.272534	0.497235	0.976069	0.976069	0.272534	0.272534	-0.107159
Trim69	0.92126	-0.11832	0.228228	0.125281	0.228228	0.505511	0.858242	0.858242	0.125281	0.228228	-0.106739
amalgam_5_143	0.839714	-0.25203	0.226087	0.37781	0.37781	0.475997	1	1	0.37781	0.37781	-0.10654
amalgam_5_123	0.915915	-0.126714	0.228228	0.144419	0.228228	0.479327	1	1	0.144419	0.228228	-0.106488
Ly96	0.89658	-0.157495	0.226087	0.211482	0.226087	0.478193	0.998857	0.998857	0.211482	0.226087	-0.106266
Ccl3	0.893505	-0.162452	0.228228	0.222499	0.228228	0.479327	1	1	0.222499	0.228228	-0.106028
amalgam_5_1153	0.960539	-0.058084	0.228228	0.0149954	0.228228	0.505511	0.657092	0.657092	0.0149954	0.228228	-0.105948
amalgam_5_2129	0.950666	-0.0729897	0.229885	0.0354439	0.229885	0.505511	0.687541	0.687541	0.0354439	0.229885	-0.105869
amalgam_5_365	0.918571	-0.122537	0.232092	0.136794	0.232092	0.479327	1	1	0.136794	0.232092	-0.105864
amalgam_5_1728	0.875529	-0.191774	0.230769	0.28108	0.28108	0.477291	1	1	0.28108	0.28108	-0.1057
Nploc4	0.917698	-0.123908	0.232092	0.140298	0.232092	0.479327	1	1	0.140298	0.232092	-0.105687
Slco1b2	0.872887	-0.196133	0.232092	0.289986	0.289986	0.505511	0.867253	0.867253	0.289986	0.289986	-0.105446
amalgam_4_6	0.872512	-0.196753	0.237288	0.291909	0.291909	0.502886	0.66767	0.66767	0.291909	0.291909	-0.105214
amalgam_4_196	0.922655	-0.116137	0.232955	0.12432	0.232955	0.479327	1	1	0.12432	0.232955	-0.105157
amalgam_5_1436	0.913041	-0.131248	0.235127	0.159011	0.235127	0.479327	1	1	0.159011	0.235127	-0.104811
C1galt1c1	0.924563	-0.113156	0.235127	0.11869	0.235127	0.479327	0.98893	0.98893	0.11869	0.235127	-0.104735
amalgam_5_1996	0.925974	-0.110957	0.23662	0.114947	0.23662	0.479327	0.976073	0.976073	0.114947	0.23662	-0.104244
Atp6ap1	0.926306	-0.110439	0.23662	0.114157	0.23662	0.491884	0.951884	0.951884	0.114157	0.23662	-0.104088
Hnrnpk	0.919919	-0.120421	0.23662	0.136981	0.23662	0.498821	0.908452	0.908452	0.136981	0.23662	-0.103964
Car6_P1	0.860475	-0.216794	0.237288	0.332655	0.332655	0.477291	1	1	0.332655	0.332655	-0.103629
amalgam_5_970	0.926772	-0.109714	0.23743	0.114334	0.23743	0.489443	0.960076	0.960076	0.114334	0.23743	-0.103332
amalgam_5_1954	0.960311	-0.0584271	0.239554	0.0171832	0.239554	0.505511	0.698626	0.698626	0.0171832	0.239554	-0.103118
amalgam_5_184	0.932405	-0.100971	0.241667	0.0953807	0.241667	0.479327	0.973546	0.973546	0.0953807	0.241667	-0.103045
amalgam_4_73	0.914953	-0.128231	0.243767	0.157488	0.243767	0.479327	1	1	0.157488	0.243767	-0.102937
Cln3	0.923868	-0.114242	0.243767	0.126068	0.243767	0.479327	1	1	0.126068	0.243767	-0.102748
amalgam_5_1627	0.937295	-0.0934248	0.245179	0.079623	0.245179	0.505511	0.614137	0.614137	0.079623	0.245179	-0.10267
amalgam_5_2238	0.91914	-0.121643	0.247253	0.143578	0.247253	0.493939	0.946512	0.946512	0.143578	0.247253	-0.102534
Rag1	0.916964	-0.125063	0.247253	0.152118	0.247253	0.479327	0.982756	0.982756	0.152118	0.247253	-0.102279
amalgam_5_1678	0.926311	-0.110432	0.248634	0.118535	0.248634	0.505511	0.80948	0.80948	0.118535	0.248634	-0.102276
amalgam_5_208	0.918716	-0.12231	0.250681	0.146076	0.250681	0.479327	0.990233	0.990233	0.146076	0.250681	-0.10218
amalgam_3_8	0.934561	-0.0976395	0.252717	0.0907499	0.252717	0.496735	0.908238	0.908238	0.0907499	0.252717	-0.101755
Leprel2	0.882577	-0.180206	0.237288	0.272836	0.272836	0.477291	1	1	0.272836	0.272836	-0.101654
Usp17ld	0.928133	-0.107597	0.252717	0.11374	0.252717	0.479327	0.997205	0.997205	0.11374	0.252717	-0.101581
Nr1i3	0.882698	-0.180008	0.237288	0.273276	0.273276	0.497233	0.974828	0.974828	0.273276	0.273276	-0.101416
amalgam_5_172	0.872615	-0.196583	0.237705	0.305129	0.305129	0.47621	1	1	0.305129	0.305129	-0.101342
amalgam_5_2154	0.915998	-0.126584	0.254054	0.159176	0.254054	0.479327	1	1	0.159176	0.254054	-0.10103
Ano5	0.946088	-0.0799537	0.254054	0.0548361	0.254054	0.491884	0.937279	0.937279	0.0548361	0.254054	-0.100816
Pnp2	0.874714	-0.193117	0.237705	0.300841	0.300841	0.476749	1	1	0.300841	0.300841	-0.100742
amalgam_5_1243	0.923069	-0.11549	0.255376	0.134921	0.255376	0.496782	0.914439	0.914439	0.134921	0.255376	-0.100467
amalgam_5_1489	0.941406	-0.0871107	0.257373	0.0702593	0.257373	0.505511	0.54817	0.54817	0.0702593	0.257373	-0.100464
amalgam_5_1465	0.919842	-0.120543	0.259358	0.147334	0.259358	0.502553	0.887865	0.887865	0.147334	0.259358	-0.100255
amalgam_5_41	0.958794	-0.0607068	0.261333	0.0228325	0.261333	0.486217	0.94562	0.94562	0.0228325	0.261333	-0.099647
amalgam_5_2054	0.915352	-0.127601	0.263298	0.166306	0.263298	0.479327	0.990233	0.990233	0.166306	0.263298	-0.0994134
Chd2	0.951037	-0.0724266	0.263298	0.0426605	0.263298	0.500965	0.838119	0.838119	0.0426605	0.263298	-0.0992226
Kif4	0.930846	-0.103386	0.263298	0.109898	0.263298	0.479327	0.987421	0.987421	0.109898	0.263298	-0.0991477
2010012O05Rik	0.954321	-0.0674531	0.263298	0.0339575	0.263298	0.505511	0.670443	0.670443	0.0339575	0.263298	-0.099093
amalgam_3_33	0.921205	-0.118405	0.263298	0.145647	0.263298	0.504277	0.871106	0.871106	0.145647	0.263298	-0.0990692
amalgam_5_2329	0.943131	-0.0844699	0.265092	0.0678728	0.265092	0.505511	0.596972	0.596972	0.0678728	0.265092	-0.0986866
amalgam_4_34	0.839911	-0.251691	0.241935	0.405819	0.405819	0.502886	0.796116	0.796116	0.405819	0.405819	-0.0985793
amalgam_5_1305	0.92994	-0.10479	0.267016	0.115271	0.267016	0.498408	0.901397	0.901397	0.115271	0.267016	-0.0983221
amalgam_5_699	0.857126	-0.22242	0.248	0.362327	0.362327	0.502505	0.951767	0.951767	0.362327	0.362327	-0.0980649
Fbxw14	0.936293	-0.0949673	0.267016	0.0930623	0.267016	0.504878	0.8323	0.8323	0.0930623	0.267016	-0.0979328
amalgam_5_39	0.924615	-0.113075	0.268229	0.136651	0.268229	0.479327	1	1	0.136651	0.268229	-0.097741
Hist1h3g	0.908543	-0.138374	0.268229	0.196652	0.268229	0.479327	1	1	0.196652	0.268229	-0.0977337
amalgam_4_192	0.937215	-0.0935476	0.26943	0.0902922	0.26943	0.496735	0.903706	0.903706	0.0902922	0.26943	-0.0976964
Cybb	0.936186	-0.0951324	0.26943	0.0948734	0.26943	0.496735	0.916385	0.916385	0.0948734	0.26943	-0.0973067
Dhcr7_P2	0.858757	-0.219678	0.248	0.362087	0.362087	0.477291	1	1	0.362087	0.362087	-0.096919
Mat1a	0.91672	-0.125447	0.248	0.168914	0.248	0.502886	0.816743	0.816743	0.168914	0.248	-0.096887
Gcdh	0.889736	-0.16855	0.248	0.267107	0.267107	0.502886	0.909729	0.909729	0.267107	0.267107	-0.0966322
amalgam_5_656	0.928076	-0.107686	0.270619	0.127092	0.270619	0.503481	0.87023	0.87023	0.127092	0.270619	-0.0964735
amalgam_5_1395	0.881568	-0.181856	0.248062	0.295332	0.295332	0.502505	0.940157	0.940157	0.295332	0.295332	-0.0963274
Pklr	0.894489	-0.160864	0.248062	0.252711	0.252711	0.502886	0.84571	0.84571	0.252711	0.252711	-0.0960959
amalgam_5_1198	0.921478	-0.117979	0.272494	0.153461	0.272494	0.479327	0.999067	0.999067	0.153461	0.272494	-0.0960351
Atp5g3	0.911712	-0.13335	0.272494	0.190752	0.272494	0.479327	1	1	0.190752	0.272494	-0.0959493
amalgam_5_1386	0.923617	-0.114633	0.273657	0.146117	0.273657	0.505511	0.833552	0.833552	0.146117	0.273657	-0.0957531
amalgam_5_364	0.955297	-0.0659783	0.27551	0.0354439	0.27551	0.505511	0.536085	0.536085	0.0354439	0.27551	-0.0956989
Atp2a2	0.907611	-0.139854	0.27551	0.207894	0.27551	0.505511	0.697094	0.697094	0.207894	0.27551	-0.0954024
Slc18a1_P2	0.85565	-0.224908	0.248062	0.377568	0.377568	0.477291	1	1	0.377568	0.377568	-0.095137
amalgam_5_1885	0.925047	-0.112401	0.27665	0.142651	0.27665	0.505511	0.827919	0.827919	0.142651	0.27665	-0.0950602
Ggt6	0.912885	-0.131495	0.27665	0.189463	0.27665	0.479327	1	1	0.189463	0.27665	-0.0950018
amalgam_5_1961	0.889949	-0.168205	0.25	0.273354	0.273354	0.494376	0.977581	0.977581	0.273354	0.273354	-0.0947457
amalgam_5_509	0.940864	-0.0879425	0.277778	0.0838741	0.277778	0.505511	0.562928	0.562928	0.0838741	0.277778	-0.0946588
amalgam_4_246	0.920228	-0.119937	0.279597	0.162889	0.279597	0.492027	0.950682	0.950682	0.162889	0.279597	-0.0945231
Golim4	0.910716	-0.134927	0.279597	0.199979	0.279597	0.505511	0.869836	0.869836	0.199979	0.279597	-0.0943161
Amelx	0.943902	-0.0832916	0.279597	0.0739976	0.279597	0.486651	0.956823	0.956823	0.0739976	0.279597	-0.0941847
Vps45	0.954013	-0.0679197	0.279597	0.0412922	0.279597	0.505511	0.686391	0.686391	0.0412922	0.279597	-0.0940098
Cdc42bpa	0.919711	-0.120747	0.25	0.166904	0.25	0.502886	0.892426	0.892426	0.166904	0.25	-0.0938846
Fbxo27	0.943946	-0.0832244	0.279597	0.0750183	0.279597	0.504188	0.824216	0.824216	0.0750183	0.279597	-0.0936135
Olfr309	0.946241	-0.0797211	0.279597	0.0677179	0.279597	0.505511	0.786432	0.786432	0.0677179	0.279597	-0.0932176
amalgam_3_18	0.793919	-0.332936	0.253731	0.524937	0.524937	0.502886	0.956716	0.956716	0.524937	0.524937	-0.0931865
amalgam_5_299	0.873259	-0.195518	0.259259	0.334441	0.334441	0.476306	1	1	0.334441	0.334441	-0.0930041
Mmp7	0.893281	-0.162814	0.259259	0.269065	0.269065	0.502886	0.901072	0.901072	0.269065	0.269065	-0.0928275
Ttc24_P2	0.926186	-0.110626	0.279597	0.144875	0.279597	0.486651	0.967297	0.967297	0.144875	0.279597	-0.0928163
Dock2	0.921624	-0.117749	0.279597	0.163278	0.279597	0.479327	1	1	0.163278	0.279597	-0.0926773
amalgam_5_878	0.944486	-0.0823982	0.279597	0.0755168	0.279597	0.505511	0.58552	0.58552	0.0755168	0.279597	-0.0924472
amalgam_5_821	0.929717	-0.105137	0.279597	0.132093	0.279597	0.479937	0.973546	0.973546	0.132093	0.279597	-0.0924276
amalgam_5_414	0.934076	-0.098388	0.280098	0.115749	0.280098	0.479327	0.973546	0.973546	0.115749	0.280098	-0.0921387
Oas2	0.905427	-0.14333	0.280098	0.228168	0.280098	0.489438	0.969321	0.969321	0.228168	0.280098	-0.0919813
Ctsf	0.910248	-0.135668	0.259259	0.209997	0.259259	0.502886	0.819489	0.819489	0.209997	0.259259	-0.0919541
amalgam_5_2280	0.966453	-0.049229	0.281174	0.0135919	0.281174	0.504277	0.716972	0.716972	0.0135919	0.281174	-0.0918969
Pmvk	0.901259	-0.149987	0.259259	0.244479	0.259259	0.502108	0.94388	0.94388	0.244479	0.259259	-0.0917556
Enpp6	0.932021	-0.101566	0.281174	0.125444	0.281174	0.479327	1	1	0.125444	0.281174	-0.0915669
amalgam_5_1642	0.898884	-0.153793	0.259259	0.255936	0.259259	0.502886	0.90429	0.90429	0.255936	0.259259	-0.0910249
amalgam_5_856	0.918839	-0.122117	0.282238	0.180148	0.282238	0.479327	1	1	0.180148	0.282238	-0.0909001
Mkrn1	0.940296	-0.0888134	0.282238	0.0951394	0.282238	0.483979	0.964685	0.964685	0.0951394	0.282238	-0.0907353
Dpp3	0.932614	-0.100648	0.282238	0.125599	0.282238	0.494168	0.929493	0.929493	0.125599	0.282238	-0.0906852
Fggy_P2	0.870778	-0.199623	0.259259	0.351368	0.351368	0.502108	0.956343	0.956343	0.351368	0.351368	-0.0906765
Kcnd3	0.894924	-0.160164	0.259259	0.271749	0.271749	0.477291	1	1	0.271749	0.271749	-0.0906256
amalgam_5_363	0.875482	-0.191851	0.260563	0.337915	0.337915	0.502886	0.86358	0.86358	0.337915	0.337915	-0.0903985
Hist1h2ah	0.929016	-0.106224	0.282238	0.141021	0.282238	0.493939	0.937607	0.937607	0.141021	0.282238	-0.0903667
amalgam_5_1514	0.887969	-0.171419	0.265734	0.298061	0.298061	0.484046	0.991995	0.991995	0.298061	0.298061	-0.0901142
Samm50	0.893653	-0.162213	0.282238	0.280859	0.282238	0.479327	1	1	0.280859	0.282238	-0.0894622
amalgam_5_874	0.960888	-0.0575604	0.282238	0.0282195	0.282238	0.505511	0.525524	0.525524	0.0282195	0.282238	-0.089187
Tlr7	0.862111	-0.214054	0.265734	0.384017	0.384017	0.502886	0.613244	0.613244	0.384017	0.384017	-0.0889717
amalgam_5_137	0.939976	-0.0893039	0.282974	0.10264	0.282974	0.496629	0.911647	0.911647	0.10264	0.282974	-0.0882933
Serpinc1	0.891294	-0.166027	0.265734	0.294355	0.294355	0.477291	1	1	0.294355	0.294355	-0.0881816
Eif3k	0.961504	-0.0566352	0.282974	0.0277343	0.282974	0.498408	0.826257	0.826257	0.0277343	0.282974	-0.0881801
Tpp1	0.937321	-0.0933846	0.282974	0.113935	0.282974	0.505511	0.771955	0.771955	0.113935	0.282974	-0.0880938
Rspo1	0.973613	-0.0385798	0.282974	0.00526095	0.282974	0.503573	0.668638	0.668638	0.00526095	0.282974	-0.087921
Gria1	0.870992	-0.199269	0.265734	0.362289	0.362289	0.476749	1	1	0.362289	0.362289	-0.0878664
Zap70	0.865919	-0.207696	0.265734	0.378134	0.378134	0.478193	1	1	0.378134	0.378134	-0.0877214
amalgam_5_1665	0.855242	-0.225595	0.265734	0.408797	0.408797	0.502886	0.826412	0.826412	0.408797	0.408797	-0.0876419
amalgam_5_1540	0.923465	-0.114871	0.282974	0.173653	0.282974	0.504699	0.859447	0.859447	0.173653	0.282974	-0.0873386
amalgam_5_1022	0.92967	-0.10521	0.28436	0.148536	0.28436	0.487769	0.961427	0.961427	0.148536	0.28436	-0.0871314
amalgam_4_77	0.923007	-0.115586	0.268456	0.176527	0.268456	0.502886	0.651456	0.651456	0.176527	0.268456	-0.0870581
amalgam_5_970	0.903068	-0.147094	0.273333	0.255979	0.273333	0.477291	1	1	0.255979	0.273333	-0.0870495
Vbp1	0.941499	-0.0869678	0.28436	0.0998806	0.28436	0.504277	0.829636	0.829636	0.0998806	0.28436	-0.0870129
Dppa2	0.939923	-0.0893853	0.28436	0.106967	0.28436	0.487894	0.954709	0.954709	0.106967	0.28436	-0.0867709
Slc6a7	0.877867	-0.187925	0.273333	0.345569	0.345569	0.502886	0.750572	0.750572	0.345569	0.345569	-0.0867208
Fabp1	0.926127	-0.110718	0.28436	0.164923	0.28436	0.479327	0.998932	0.998932	0.164923	0.28436	-0.0866613
amalgam_4_278	0.846285	-0.240784	0.276316	0.436649	0.436649	0.502886	0.907955	0.907955	0.436649	0.436649	-0.0866505
Lmf1	0.923631	-0.114612	0.28436	0.176327	0.28436	0.481647	0.97477	0.97477	0.176327	0.28436	-0.0863806
Arhgdig	0.955702	-0.0653668	0.28436	0.0477566	0.28436	0.496735	0.867154	0.867154	0.0477566	0.28436	-0.0863474
amalgam_4_141	0.916269	-0.126156	0.28436	0.206977	0.28436	0.491884	0.958991	0.958991	0.206977	0.28436	-0.0863008
amalgam_5_1475	0.939201	-0.0904939	0.284382	0.111554	0.284382	0.489443	0.951615	0.951615	0.111554	0.284382	-0.0861967
amalgam_5_1331	0.864635	-0.209838	0.281046	0.38865	0.38865	0.502886	0.770936	0.770936	0.38865	0.38865	-0.0861259
Serpinb10	0.897541	-0.15595	0.284382	0.280434	0.284382	0.479327	0.984395	0.984395	0.280434	0.284382	-0.0861106
amalgam_5_679	0.948836	-0.0757686	0.285383	0.0745758	0.285383	0.505511	0.523345	0.523345	0.0745758	0.285383	-0.0854217
Nek8	0.898803	-0.153923	0.281046	0.279599	0.281046	0.478193	0.996834	0.996834	0.279599	0.281046	-0.0851912
Psmb11	0.951168	-0.0722274	0.285383	0.0663758	0.285383	0.504699	0.787351	0.787351	0.0663758	0.285383	-0.0850832
Luc7l3	0.923396	-0.114978	0.285383	0.183291	0.285383	0.479327	1	1	0.183291	0.285383	-0.0847227
Cndp1	0.92808	-0.107679	0.285383	0.163779	0.285383	0.496759	0.910785	0.910785	0.163779	0.285383	-0.0846084
Gngt1	0.896038	-0.158369	0.281046	0.293466	0.293466	0.502691	0.929006	0.929006	0.293466	0.293466	-0.0843222
amalgam_5_2087	0.97544	-0.0358744	0.285383	0.00448721	0.285383	0.505511	0.496139	0.505511	0.00448721	0.285383	-0.0842339
amalgam_5_667	0.923597	-0.114665	0.282051	0.18487	0.282051	0.502886	0.612544	0.612544	0.18487	0.282051	-0.084065
Apoa2	0.944703	-0.0820676	0.285383	0.0951172	0.285383	0.494002	0.917526	0.917526	0.0951172	0.285383	-0.0838518
amalgam_5_103	0.935296	-0.0965051	0.286041	0.135416	0.286041	0.491884	0.947933	0.947933	0.135416	0.286041	-0.0837983
Akap11	0.875886	-0.191186	0.282051	0.364581	0.364581	0.502886	0.883575	0.883575	0.364581	0.364581	-0.0837787
amalgam_5_2298	0.944296	-0.0826894	0.287671	0.0977179	0.287671	0.505511	0.780915	0.780915	0.0977179	0.287671	-0.0835184
amalgam_5_1625	0.940698	-0.0881968	0.289294	0.113039	0.289294	0.502831	0.847175	0.847175	0.113039	0.289294	-0.0835022
Chek1	0.911564	-0.133585	0.282051	0.237291	0.282051	0.502886	0.881504	0.881504	0.237291	0.282051	-0.083453
Tmprss15	0.909827	-0.136336	0.282051	0.245272	0.282051	0.502505	0.926153	0.926153	0.245272	0.282051	-0.0832129
amalgam_5_2188	0.933584	-0.099149	0.290909	0.144836	0.290909	0.505511	0.812051	0.812051	0.144836	0.290909	-0.0831984
Rpl37	0.918715	-0.12231	0.282051	0.209171	0.282051	0.502886	0.837726	0.837726	0.209171	0.282051	-0.0831095
Kdm5d	0.893433	-0.162569	0.282051	0.308267	0.308267	0.494008	0.978026	0.978026	0.308267	0.308267	-0.0830848
Snx33	0.930855	-0.103371	0.290909	0.157399	0.290909	0.481501	0.972158	0.972158	0.157399	0.290909	-0.0830069
amalgam_5_2088	0.939551	-0.089956	0.291855	0.119529	0.291855	0.505511	0.819638	0.819638	0.119529	0.291855	-0.0829868
amalgam_4_157	0.957686	-0.0623753	0.293454	0.0474302	0.293454	0.505511	0.636156	0.636156	0.0474302	0.293454	-0.0825814
amalgam_5_1	0.860103	-0.217419	0.282051	0.417357	0.417357	0.502691	0.945905	0.945905	0.417357	0.417357	-0.0825087
amalgam_5_647	0.87506	-0.192546	0.282209	0.372969	0.372969	0.502886	0.761659	0.761659	0.372969	0.372969	-0.0824725
Pip5k1c	0.882353	-0.180572	0.282209	0.349782	0.349782	0.502886	0.694138	0.694138	0.349782	0.349782	-0.0823774
0610007P14Rik	0.944126	-0.0829484	0.293454	0.101657	0.293454	0.479327	0.978376	0.978376	0.101657	0.293454	-0.0823563
Wnk4	0.917797	-0.123753	0.282209	0.216031	0.282209	0.502108	0.928726	0.928726	0.216031	0.282209	-0.0823553
amalgam_3_19	0.894924	-0.160163	0.283133	0.306164	0.306164	0.472222	1	1	0.306164	0.306164	-0.0823311
amalgam_5_883	0.89963	-0.152596	0.287425	0.290101	0.290101	0.477064	1	1	0.290101	0.290101	-0.082013
Bag5	0.936787	-0.0942071	0.293454	0.134825	0.293454	0.479327	0.972761	0.972761	0.134825	0.293454	-0.0819817
amalgam_5_85	0.885894	-0.174794	0.291667	0.340888	0.340888	0.47553	1	1	0.340888	0.340888	-0.0816968
amalgam_5_1080	0.91797	-0.123481	0.293722	0.218503	0.293722	0.479327	1	1	0.218503	0.293722	-0.0815642
Usp50	0.925262	-0.112066	0.293722	0.187449	0.293722	0.498815	0.904451	0.904451	0.187449	0.293722	-0.0814852
Tmprss3	0.929762	-0.105066	0.293722	0.1677	0.293722	0.479327	0.98816	0.98816	0.1677	0.293722	-0.0814753
H2-Ke6	0.903602	-0.146241	0.291667	0.277449	0.291667	0.483926	0.990897	0.990897	0.277449	0.291667	-0.0814292
Avp	0.942871	-0.0848675	0.293722	0.109944	0.293722	0.503573	0.83778	0.83778	0.109944	0.293722	-0.0813732
amalgam_5_1360	0.875504	-0.191814	0.294118	0.376778	0.376778	0.502886	0.614641	0.614641	0.376778	0.376778	-0.0813128
Trim40	0.924514	-0.113233	0.293722	0.192088	0.293722	0.503573	0.875826	0.875826	0.192088	0.293722	-0.0811313
Dgkd	0.898094	-0.155061	0.294118	0.300131	0.300131	0.502505	0.934509	0.934509	0.300131	0.300131	-0.0810489
amalgam_5_1656	0.928649	-0.106794	0.293722	0.174272	0.293722	0.505511	0.799961	0.799961	0.174272	0.293722	-0.0810323
amalgam_4_341	0.919385	-0.12126	0.294248	0.21565	0.294248	0.479327	0.989433	0.989433	0.21565	0.294248	-0.0807894
Ppp6c	0.951129	-0.0722877	0.294118	0.0766646	0.294118	0.502886	0.714296	0.714296	0.0766646	0.294118	-0.0806301
Apoa5	0.914012	-0.129714	0.294248	0.239416	0.294248	0.479327	1	1	0.239416	0.294248	-0.0805328
amalgam_5_642	0.929594	-0.105327	0.295154	0.172405	0.295154	0.499216	0.89546	0.89546	0.172405	0.295154	-0.0804122
Serpina1e_P1	0.894068	-0.161544	0.294118	0.318265	0.318265	0.502886	0.87473	0.87473	0.318265	0.318265	-0.0803215
amalgam_5_1	0.946204	-0.0797774	0.296703	0.0986446	0.296703	0.504967	0.803588	0.803588	0.0986446	0.296703	-0.0802502
Anxa11	0.928293	-0.107347	0.296703	0.178978	0.296703	0.479327	0.981801	0.981801	0.178978	0.296703	-0.0802099
Lbp	0.933432	-0.0993832	0.296703	0.156495	0.296703	0.479327	0.995309	0.995309	0.156495	0.296703	-0.0800531
Ubqlnl	0.951016	-0.0724591	0.296703	0.0790752	0.296703	0.505511	0.546943	0.546943	0.0790752	0.296703	-0.079847
Myo1f	0.933283	-0.0996134	0.296703	0.158041	0.296703	0.486651	0.964279	0.964279	0.158041	0.296703	-0.0798134
amalgam_5_1125	0.945898	-0.080244	0.296703	0.102069	0.296703	0.503573	0.827919	0.827919	0.102069	0.296703	-0.0795302
amalgam_5_160	0.922984	-0.115623	0.29718	0.205578	0.29718	0.479327	1	1	0.205578	0.29718	-0.0794357
amalgam_4_145	0.88698	-0.173026	0.294118	0.347964	0.347964	0.473123	1	1	0.347964	0.347964	-0.0793267
Txn1	0.930274	-0.104273	0.29718	0.174207	0.29718	0.496759	0.907416	0.907416	0.174207	0.29718	-0.0791365
Erbb4	0.895909	-0.158576	0.294118	0.317313	0.317313	0.497939	0.970668	0.970668	0.317313	0.317313	-0.0790522
amalgam_5_631	0.928346	-0.107266	0.298056	0.183521	0.298056	0.479327	0.994364	0.994364	0.183521	0.298056	-0.0789816
amalgam_5_1626	0.885385	-0.175624	0.295455	0.355162	0.355162	0.502886	0.885384	0.885384	0.355162	0.355162	-0.0789558
Dnajc11	0.957237	-0.0630518	0.298056	0.0565965	0.298056	0.494168	0.889796	0.889796	0.0565965	0.298056	-0.0786389
amalgam_10_5	0.947623	-0.0776153	0.298925	0.0971842	0.298925	0.505511	0.595351	0.595351	0.0971842	0.298925	-0.078578
amalgam_5_1254	0.914946	-0.128241	0.299435	0.244244	0.299435	0.502886	0.716375	0.716375	0.244244	0.299435	-0.0785061
Chd5	0.971734	-0.0413666	0.298925	0.012683	0.298925	0.505511	0.0584442	0.505511	0.012683	0.298925	-0.0784631
Sftpb	0.951096	-0.0723367	0.298925	0.0823396	0.298925	0.498815	0.853438	0.853438	0.0823396	0.298925	-0.0784412
amalgam_5_93	0.856448	-0.223562	0.303371	0.445984	0.445984	0.47557	1	1	0.445984	0.445984	-0.0783988
amalgam_5_394	0.941588	-0.0868329	0.299145	0.126495	0.299145	0.494168	0.91885	0.91885	0.126495	0.299145	-0.0779695
amalgam_4_208	0.921358	-0.118166	0.30064	0.218897	0.30064	0.479327	0.986061	0.986061	0.218897	0.30064	-0.0779612
Atp10b	0.954095	-0.0677945	0.30064	0.0711472	0.30064	0.501629	0.820498	0.820498	0.0711472	0.30064	-0.0778174
Ovch2	0.92866	-0.106778	0.30064	0.187069	0.30064	0.496735	0.924255	0.924255	0.187069	0.30064	-0.0777345
amalgam_4_180	0.936722	-0.0943072	0.300847	0.150047	0.300847	0.505511	0.785212	0.785212	0.150047	0.300847	-0.0776878
amalgam_5_2098	0.92399	-0.114051	0.302326	0.209612	0.302326	0.479327	0.986556	0.986556	0.209612	0.302326	-0.0773933
Rimbp2	0.917228	-0.124648	0.302326	0.239427	0.302326	0.482381	0.976273	0.976273	0.239427	0.302326	-0.0773848
amalgam_4_140	0.921811	-0.117457	0.307263	0.219916	0.307263	0.501883	0.934065	0.934065	0.219916	0.307263	-0.0772567
Slc30a7	0.919084	-0.121731	0.302326	0.232525	0.302326	0.479327	1	1	0.232525	0.302326	-0.0771201
amalgam_5_2219	0.959801	-0.0591933	0.302521	0.0498564	0.302521	0.505511	0.690546	0.690546	0.0498564	0.302521	-0.0770862
amalgam_4_320	0.929978	-0.104732	0.303983	0.183765	0.303983	0.498815	0.896897	0.896897	0.183765	0.303983	-0.0770551
amalgam_5_38	0.950979	-0.0725142	0.305439	0.0865797	0.305439	0.505511	0.534027	0.534027	0.0865797	0.305439	-0.0770524
Hrg	0.946289	-0.079647	0.305439	0.108587	0.305439	0.488462	0.947621	0.947621	0.108587	0.305439	-0.0767974
Asb11_P1	0.949516	-0.0747355	0.305439	0.0942143	0.305439	0.498516	0.861364	0.861364	0.0942143	0.305439	-0.0766699
amalgam_5_1110	0.942868	-0.0848716	0.305613	0.125016	0.305613	0.505511	0.712806	0.712806	0.125016	0.305613	-0.076642
Iars	0.882198	-0.180825	0.307263	0.376993	0.376993	0.502108	0.951663	0.951663	0.376993	0.376993	-0.0766098
amalgam_5_1017	0.90568	-0.142927	0.309392	0.291241	0.309392	0.48492	0.990297	0.990297	0.291241	0.309392	-0.0765727
amalgam_5_1636	0.931328	-0.102639	0.307054	0.17981	0.307054	0.479327	0.985525	0.985525	0.17981	0.307054	-0.0764852
Hspa9	0.925799	-0.111229	0.307054	0.205409	0.307054	0.479327	0.998603	0.998603	0.205409	0.307054	-0.0764568
Vrk2	0.915554	-0.127284	0.309392	0.251529	0.309392	0.502886	0.89621	0.89621	0.251529	0.309392	-0.0762954
Klhl30	0.925869	-0.11112	0.307054	0.205956	0.307054	0.479327	1	1	0.205956	0.307054	-0.0762533
Tcap	0.956227	-0.0645744	0.307054	0.0660949	0.307054	0.505511	0.591813	0.591813	0.0660949	0.307054	-0.0761869
amalgam_5_1516	0.896447	-0.15771	0.311475	0.329392	0.329392	0.485105	0.991094	0.991094	0.329392	0.329392	-0.0760616
Akap6	0.910353	-0.135501	0.311475	0.275276	0.311475	0.502505	0.928198	0.928198	0.275276	0.311475	-0.0759121
Prss42	0.949109	-0.0753538	0.307054	0.0983489	0.307054	0.493939	0.912365	0.912365	0.0983489	0.307054	-0.0758986
Ugt1a10	0.923171	-0.11533	0.311475	0.220002	0.311475	0.501285	0.940186	0.940186	0.220002	0.311475	-0.0758378
amalgam_5_1316	0.933762	-0.0988733	0.307054	0.171381	0.307054	0.479327	0.993416	0.993416	0.171381	0.307054	-0.0757405
Cenpp	0.928179	-0.107525	0.307054	0.198331	0.307054	0.493939	0.938625	0.938625	0.198331	0.307054	-0.0755479
amalgam_5_294	0.942357	-0.085655	0.307054	0.1313	0.307054	0.505511	0.785376	0.785376	0.1313	0.307054	-0.0755251
Nr5a2	0.972026	-0.0409334	0.307054	0.0143383	0.307054	0.500965	0.731436	0.731436	0.0143383	0.307054	-0.0754608
Mylk4	0.892284	-0.164425	0.311475	0.348005	0.348005	0.478193	0.996134	0.996134	0.348005	0.348005	-0.0753746
amalgam_3_23	0.888248	-0.170965	0.311475	0.362886	0.362886	0.472222	1	1	0.362886	0.362886	-0.0752639
amalgam_5_2189	0.932259	-0.101198	0.307536	0.181287	0.307536	0.482687	0.970587	0.970587	0.181287	0.307536	-0.0750517
Chordc1	0.963165	-0.0541446	0.307536	0.0411069	0.307536	0.505511	0.690866	0.690866	0.0411069	0.307536	-0.075049
Olfr571	0.974926	-0.0366356	0.307536	0.00902524	0.307536	0.505511	0.370274	0.505511	0.00902524	0.307536	-0.074903
amalgam_5_286	0.902953	-0.147277	0.31383	0.310151	0.31383	0.502886	0.882709	0.882709	0.310151	0.31383	-0.0748798
amalgam_5_2026	0.943367	-0.0841096	0.307692	0.129399	0.307692	0.505511	0.657092	0.657092	0.129399	0.307692	-0.074695
amalgam_4_114	0.87208	-0.197468	0.31746	0.418557	0.418557	0.5	0.968888	0.968888	0.418557	0.418557	-0.0746913
Map3k6_P2	0.904299	-0.145129	0.31746	0.30616	0.31746	0.502886	0.630467	0.630467	0.30616	0.31746	-0.0746036
amalgam_5_1059	0.889068	-0.169634	0.319372	0.363989	0.363989	0.502108	0.948331	0.948331	0.363989	0.363989	-0.0744544
Trim2_P1	0.950842	-0.072723	0.307692	0.0949394	0.307692	0.505511	0.702086	0.702086	0.0949394	0.307692	-0.0743632
amalgam_5_608	0.937216	-0.0935473	0.308468	0.160397	0.308468	0.505511	0.643653	0.643653	0.160397	0.308468	-0.0743518
Ucn2	0.946813	-0.0788485	0.308468	0.114766	0.308468	0.505511	0.456043	0.505511	0.114766	0.308468	-0.0741323
Rnf181	0.96785	-0.0471447	0.308468	0.0269789	0.308468	0.505511	0.366982	0.505511	0.0269789	0.308468	-0.0739689
amalgam_5_1323	0.940318	-0.0887799	0.308617	0.146977	0.308617	0.479327	0.971522	0.971522	0.146977	0.308617	-0.0739316
Pycr2	0.902409	-0.148147	0.319372	0.31698	0.319372	0.502886	0.913371	0.913371	0.31698	0.319372	-0.0739208
amalgam_5_1578	0.902825	-0.147482	0.321244	0.316558	0.321244	0.477291	1	1	0.316558	0.321244	-0.0736739
amalgam_4_285	0.891396	-0.165862	0.324742	0.359606	0.359606	0.475102	1	1	0.359606	0.359606	-0.0736713
amalgam_3_30	0.95257	-0.0701024	0.31	0.0893966	0.31	0.505511	0.66255	0.66255	0.0893966	0.31	-0.0735149
amalgam_5_197	0.924921	-0.112598	0.311377	0.222754	0.311377	0.491884	0.956853	0.956853	0.222754	0.311377	-0.0734335
Ccr5	0.841199	-0.249482	0.324742	0.507967	0.507967	0.477291	1	1	0.507967	0.507967	-0.0733887
amalgam_5_320	0.876905	-0.189508	0.326531	0.41015	0.41015	0.502886	0.927013	0.927013	0.41015	0.41015	-0.0733504
amalgam_5_1552	0.861481	-0.215109	0.329949	0.456539	0.456539	0.477291	1	1	0.456539	0.456539	-0.0732494
amalgam_5_1140	0.942298	-0.0857451	0.312749	0.140026	0.312749	0.501992	0.847747	0.847747	0.140026	0.312749	-0.0732083
amalgam_4_35	0.84231	-0.247577	0.333333	0.506226	0.506226	0.497939	0.978885	0.978885	0.506226	0.506226	-0.0731975
amalgam_5_958	0.882151	-0.180902	0.336683	0.394139	0.394139	0.502395	0.945905	0.945905	0.394139	0.394139	-0.073148
amalgam_5_211	0.897142	-0.156592	0.34	0.34178	0.34178	0.502886	0.850308	0.850308	0.34178	0.34178	-0.0730115
amalgam_5_1533	0.896359	-0.157852	0.343284	0.345041	0.345041	0.502886	0.71597	0.71597	0.345041	0.345041	-0.0729479
Lefty2	0.925963	-0.110973	0.312749	0.220184	0.312749	0.503573	0.872921	0.872921	0.220184	0.312749	-0.0729328
Adam25	0.915653	-0.127127	0.312749	0.266972	0.312749	0.479327	0.999958	0.999958	0.266972	0.312749	-0.0729119
Ptk2b_P2	0.886257	-0.174204	0.343284	0.381854	0.381854	0.477291	1	1	0.381854	0.381854	-0.0728351
Arpc5	0.907262	-0.140409	0.343284	0.303384	0.343284	0.502886	0.913285	0.913285	0.303384	0.343284	-0.0727326
amalgam_5_1542	0.917834	-0.123694	0.312871	0.25847	0.312871	0.479327	1	1	0.25847	0.312871	-0.0726816
amalgam_5_379	0.944422	-0.0824972	0.314229	0.131528	0.314229	0.503573	0.833552	0.833552	0.131528	0.314229	-0.0726786
amalgam_5_1453	0.945626	-0.0806579	0.315582	0.12599	0.315582	0.496735	0.889529	0.889529	0.12599	0.315582	-0.072565
amalgam_5_309	0.84136	-0.249204	0.343284	0.511832	0.511832	0.483926	0.994642	0.994642	0.511832	0.511832	-0.0724866
amalgam_4_51	0.935216	-0.0966289	0.316929	0.178523	0.316929	0.479327	1	1	0.178523	0.316929	-0.072308
amalgam_5_711	0.893408	-0.162609	0.346341	0.360487	0.360487	0.502886	0.777728	0.777728	0.360487	0.360487	-0.0720537
Cdk7	0.892915	-0.163405	0.346341	0.362292	0.362292	0.491314	0.981683	0.981683	0.362292	0.362292	-0.0720522
amalgam_4_170	0.891088	-0.166359	0.347826	0.369305	0.369305	0.483926	0.992196	0.992196	0.369305	0.369305	-0.0719696
Cpa6	0.937453	-0.0931817	0.316929	0.169185	0.316929	0.479327	1	1	0.169185	0.316929	-0.0719026
amalgam_5_1148	0.930528	-0.103878	0.317647	0.203762	0.317647	0.493939	0.934624	0.934624	0.203762	0.317647	-0.0717671
Hectd1	0.955256	-0.0660405	0.317647	0.0820677	0.317647	0.505511	0.531087	0.531087	0.0820677	0.317647	-0.0717087
amalgam_5_1840	0.938687	-0.0912844	0.318359	0.164334	0.318359	0.505511	0.625973	0.625973	0.164334	0.318359	-0.071592
Ifna5	0.953994	-0.0679482	0.318359	0.0897419	0.318359	0.505511	0.615618	0.615618	0.0897419	0.318359	-0.0711421
Ddah2	0.877665	-0.188257	0.347826	0.419102	0.419102	0.502886	0.892049	0.892049	0.419102	0.419102	-0.0711009
Ruvbl2	0.964231	-0.052549	0.318359	0.0445075	0.318359	0.492027	0.894148	0.894148	0.0445075	0.318359	-0.0710235
Mmel1_P1	0.91913	-0.121659	0.318359	0.261191	0.318359	0.501629	0.896184	0.896184	0.261191	0.318359	-0.0709324
Alas2	0.914794	-0.128481	0.347826	0.280834	0.347826	0.47621	1	1	0.280834	0.347826	-0.070864
amalgam_5_2288	0.935302	-0.0964955	0.318359	0.18489	0.318359	0.479327	1	1	0.18489	0.318359	-0.0707394
Slc33a1	0.930697	-0.103616	0.318359	0.208055	0.318359	0.479327	0.999768	0.999768	0.208055	0.318359	-0.0706478
amalgam_4_296	0.915571	-0.127256	0.318533	0.278867	0.318533	0.479327	1	1	0.278867	0.318533	-0.0705765
amalgam_5_1733	0.874105	-0.194122	0.347826	0.4331	0.4331	0.502108	0.958549	0.958549	0.4331	0.4331	-0.0705463
amalgam_5_71	0.916783	-0.125349	0.319846	0.273758	0.319846	0.479327	0.989142	0.989142	0.273758	0.319846	-0.0705253
amalgam_5_784	0.910126	-0.135862	0.350711	0.303093	0.350711	0.502886	0.855718	0.855718	0.303093	0.350711	-0.0704342
amalgam_5_190	0.928685	-0.106739	0.321154	0.219023	0.321154	0.479327	0.980471	0.980471	0.219023	0.321154	-0.0703956
amalgam_5_1365	0.914275	-0.1293	0.353774	0.286637	0.353774	0.502886	0.654416	0.654416	0.286637	0.353774	-0.070167
Ppie	0.949994	-0.0740091	0.321154	0.112784	0.321154	0.492027	0.922515	0.922515	0.112784	0.321154	-0.0701423
amalgam_5_1434	0.892748	-0.163675	0.356808	0.373003	0.373003	0.477291	1	1	0.373003	0.373003	-0.0700999
Agmo	0.953513	-0.0686755	0.321154	0.0962394	0.321154	0.492995	0.911028	0.911028	0.0962394	0.321154	-0.0698187
amalgam_5_1113	0.889246	-0.169345	0.359813	0.387242	0.387242	0.497939	0.9691	0.9691	0.387242	0.387242	-0.0697733
Itih3	0.955912	-0.0650502	0.321154	0.0847861	0.321154	0.505511	0.758358	0.758358	0.0847861	0.321154	-0.0697127
amalgam_5_722	0.971909	-0.0411065	0.321154	0.0201915	0.321154	0.501629	0.713127	0.713127	0.0201915	0.321154	-0.0696686
amalgam_5_2060	0.947611	-0.0776331	0.321905	0.126919	0.321905	0.500391	0.858639	0.858639	0.126919	0.321905	-0.0695959
amalgam_5_1666	0.932821	-0.100328	0.323194	0.203141	0.323194	0.479327	0.973544	0.973544	0.203141	0.323194	-0.0694472
Pla2g4d	0.947837	-0.077289	0.323194	0.126459	0.323194	0.501709	0.833636	0.833636	0.126459	0.323194	-0.0694094
Mep1a	0.936721	-0.0943094	0.323194	0.184165	0.323194	0.479327	1	1	0.184165	0.323194	-0.069298
amalgam_5_1430	0.971058	-0.0423699	0.323251	0.0232091	0.323251	0.501629	0.719474	0.719474	0.0232091	0.323251	-0.0692469
amalgam_5_1368	0.875464	-0.191879	0.362791	0.435756	0.435756	0.496771	0.977581	0.977581	0.435756	0.435756	-0.0692218
Col5a2	0.964515	-0.0521246	0.323251	0.0473055	0.323251	0.500965	0.77878	0.77878	0.0473055	0.323251	-0.0690697
amalgam_5_1528	0.891502	-0.16569	0.365741	0.382959	0.382959	0.477291	1	1	0.382959	0.382959	-0.0690676
amalgam_4_42	0.921861	-0.117379	0.368664	0.257996	0.368664	0.494376	0.968481	0.968481	0.257996	0.368664	-0.0690641
amalgam_4_375	0.9315	-0.102373	0.323917	0.211632	0.323917	0.486651	0.966152	0.966152	0.211632	0.323917	-0.069042
Tmprss11d	0.921689	-0.117648	0.323917	0.259874	0.323917	0.496735	0.929948	0.929948	0.259874	0.323917	-0.068852
amalgam_5_2175	0.938687	-0.0912846	0.324578	0.176188	0.324578	0.493939	0.927747	0.927747	0.176188	0.324578	-0.0688307
Ptges3	0.926023	-0.11088	0.324578	0.239954	0.324578	0.479327	0.994253	0.994253	0.239954	0.324578	-0.0687317
Cacnb3	0.904841	-0.144264	0.368664	0.334364	0.368664	0.486405	0.989576	0.989576	0.334364	0.368664	-0.0686383
Armc5	0.945577	-0.0807336	0.324578	0.141609	0.324578	0.479327	0.971196	0.971196	0.141609	0.324578	-0.0685355
Dnah5	0.928157	-0.10756	0.324578	0.230985	0.324578	0.479327	1	1	0.230985	0.324578	-0.0684529
amalgam_8_0	0.963602	-0.0534908	0.324578	0.0526585	0.324578	0.504348	0.727705	0.727705	0.0526585	0.324578	-0.0683897
amalgam_5_816	0.932807	-0.100349	0.325279	0.208249	0.325279	0.479327	0.982154	0.982154	0.208249	0.325279	-0.0683793
amalgam_4_7	0.929299	-0.105785	0.326531	0.225869	0.326531	0.484592	0.969343	0.969343	0.225869	0.326531	-0.0683521
Epha8	0.914107	-0.129564	0.368664	0.296971	0.368664	0.502886	0.81243	0.81243	0.296971	0.368664	-0.0683175
amalgam_5_1082	0.891676	-0.165409	0.368664	0.386902	0.386902	0.502886	0.864491	0.864491	0.386902	0.386902	-0.0682143
amalgam_5_332	0.899299	-0.153127	0.371041	0.358984	0.371041	0.47673	1	1	0.358984	0.371041	-0.06813
Chrna1	0.918376	-0.122843	0.371041	0.279009	0.371041	0.502886	0.901994	0.901994	0.279009	0.371041	-0.0681021
amalgam_5_462	0.930042	-0.104632	0.327778	0.225084	0.327778	0.501629	0.874377	0.874377	0.225084	0.327778	-0.0677656
Tnnc2	0.910446	-0.135354	0.371041	0.316489	0.371041	0.497939	0.962529	0.962529	0.316489	0.371041	-0.0676285
Bpifc	0.939382	-0.0902158	0.327778	0.178236	0.327778	0.479327	1	1	0.178236	0.327778	-0.067572
amalgam_5_1047	0.887971	-0.171416	0.371041	0.405044	0.405044	0.502691	0.93535	0.93535	0.405044	0.405044	-0.0672804
Kdm6a	0.902596	-0.147848	0.327778	0.352841	0.352841	0.498815	0.926126	0.926126	0.352841	0.352841	-0.0668895
Slc1a2	0.902832	-0.147471	0.371041	0.352021	0.371041	0.486405	0.989736	0.989736	0.352021	0.371041	-0.0668679
Ppp1r1c	0.887383	-0.172371	0.371041	0.409625	0.409625	0.502886	0.890509	0.890509	0.409625	0.409625	-0.0668135
Msr1	0.912775	-0.131668	0.327778	0.311255	0.327778	0.479327	1	1	0.311255	0.327778	-0.0667404
Asgr1	0.94113	-0.0875336	0.327778	0.172945	0.327778	0.479327	0.984046	0.984046	0.172945	0.327778	-0.0667086
amalgam_5_1894	0.941839	-0.0864469	0.327778	0.169208	0.327778	0.479327	0.980471	0.980471	0.169208	0.327778	-0.0667006
amalgam_5_242	0.951657	-0.0714858	0.327839	0.116937	0.327839	0.504348	0.789376	0.789376	0.116937	0.327839	-0.0666282
Glra4	0.932408	-0.100967	0.327839	0.219252	0.327839	0.505511	0.650819	0.650819	0.219252	0.327839	-0.0665431
Sptlc1	0.91381	-0.130034	0.371041	0.307913	0.371041	0.502886	0.688226	0.688226	0.307913	0.371041	-0.0665215
Pla2g2e_P1	0.900112	-0.151823	0.371041	0.365494	0.371041	0.502886	0.819443	0.819443	0.365494	0.371041	-0.0663648
Slc2a9_P2	0.943376	-0.0840949	0.327839	0.162841	0.327839	0.505511	0.687213	0.687213	0.162841	0.327839	-0.0662867
Slc25a40	0.94145	-0.0870443	0.327839	0.173771	0.327839	0.487438	0.954805	0.954805	0.173771	0.327839	-0.0661556
Pde1b	0.897126	-0.156618	0.371041	0.378122	0.378122	0.502691	0.924349	0.924349	0.378122	0.378122	-0.0661506
amalgam_5_1262	0.943556	-0.0838194	0.327839	0.162658	0.327839	0.505511	0.693341	0.693341	0.162658	0.327839	-0.0661103
amalgam_4_421	0.945613	-0.0806779	0.328494	0.151611	0.328494	0.505511	0.609411	0.609411	0.151611	0.328494	-0.0660969
amalgam_5_1233	0.953126	-0.0692611	0.32971	0.111359	0.32971	0.496887	0.860968	0.860968	0.111359	0.32971	-0.0660248
Camkk1	0.908037	-0.139178	0.371041	0.336018	0.371041	0.501285	0.948435	0.948435	0.336018	0.371041	-0.0659197
Dhx9	0.902372	-0.148206	0.32971	0.359504	0.359504	0.505511	0.473569	0.505511	0.359504	0.359504	-0.0658473
Sstr1	0.922807	-0.1159	0.371041	0.270558	0.371041	0.502886	0.81256	0.81256	0.270558	0.371041	-0.0658008
Fbxw9	0.957847	-0.0621327	0.32971	0.0875234	0.32971	0.494125	0.889052	0.889052	0.0875234	0.32971	-0.0657286
amalgam_5_183	0.917189	-0.124709	0.32973	0.29766	0.32973	0.479327	1	1	0.29766	0.32973	-0.0656318
amalgam_4_110	0.907677	-0.139748	0.371041	0.339127	0.371041	0.47269	1	1	0.339127	0.371041	-0.065631
P2rx1_P2	0.945984	-0.0801123	0.32973	0.151693	0.32973	0.505511	0.720219	0.720219	0.151693	0.32973	-0.0656148
Zfp36	0.932034	-0.101545	0.32973	0.226221	0.32973	0.479327	1	1	0.226221	0.32973	-0.0655442
amalgam_5_2241	0.944489	-0.082394	0.329749	0.160474	0.329749	0.479327	0.991772	0.991772	0.160474	0.329749	-0.0654699
amalgam_5_1650	0.951789	-0.0712867	0.330948	0.120673	0.330948	0.505511	0.732853	0.732853	0.120673	0.330948	-0.0654691
Dnah2	0.948167	-0.0767874	0.330948	0.140469	0.330948	0.503573	0.822449	0.822449	0.140469	0.330948	-0.0654551
Manf	0.942453	-0.0855074	0.330948	0.171847	0.330948	0.479327	1	1	0.171847	0.330948	-0.0654011
amalgam_5_868	0.944365	-0.0825828	0.330961	0.161863	0.330961	0.496751	0.887895	0.887895	0.161863	0.330961	-0.0653108
Serpina3n	0.942973	-0.0847109	0.330961	0.169484	0.330961	0.496735	0.895618	0.895618	0.169484	0.330961	-0.0653011
amalgam_5_729	0.898093	-0.155063	0.371041	0.379546	0.379546	0.476763	1	1	0.379546	0.379546	-0.0652408
amalgam_5_944	0.947473	-0.077843	0.33156	0.145267	0.33156	0.505511	0.724131	0.724131	0.145267	0.33156	-0.0652194
Rnf112	0.944173	-0.0828775	0.33156	0.163481	0.33156	0.479327	0.985389	0.985389	0.163481	0.33156	-0.0651859
Kif1b	0.950945	-0.0725668	0.33156	0.126686	0.33156	0.494002	0.90738	0.90738	0.126686	0.33156	-0.0651122
amalgam_5_590	0.942967	-0.0847204	0.33157	0.170833	0.33157	0.504188	0.828559	0.828559	0.170833	0.33157	-0.0650167
Gm13280	0.940052	-0.0891871	0.33157	0.187122	0.33157	0.503573	0.841846	0.841846	0.187122	0.33157	-0.064917
Nrsn1	0.938934	-0.090905	0.33157	0.193147	0.33157	0.479327	1	1	0.193147	0.33157	-0.0649164
amalgam_5_2254	0.943817	-0.0834208	0.331579	0.167005	0.331579	0.490584	0.945814	0.945814	0.167005	0.331579	-0.0648405
Myo7a	0.932705	-0.100507	0.331579	0.22786	0.331579	0.501629	0.87365	0.87365	0.22786	0.331579	-0.0645586
Fabp2	0.943541	-0.0838424	0.331579	0.169837	0.331579	0.479327	1	1	0.169837	0.331579	-0.0645559
amalgam_4_200	0.907857	-0.139463	0.371041	0.344583	0.371041	0.474201	1	1	0.344583	0.371041	-0.0645305
amalgam_8_0	0.904088	-0.145465	0.371041	0.360125	0.371041	0.502886	0.681365	0.681365	0.360125	0.371041	-0.0645206
Tmem204	0.927398	-0.10874	0.331579	0.255461	0.331579	0.479327	1	1	0.255461	0.331579	-0.0644477
Rnf34	0.961256	-0.0570071	0.331579	0.0744751	0.331579	0.500965	0.796187	0.796187	0.0744751	0.331579	-0.0643034
Grin1	0.9067	-0.141303	0.371041	0.350765	0.371041	0.501285	0.951047	0.951047	0.350765	0.371041	-0.0642905
Ubap2l	0.9254	-0.111851	0.331579	0.266599	0.331579	0.479327	1	1	0.266599	0.331579	-0.0642183
amalgam_5_220	0.899583	-0.152671	0.371308	0.37979	0.37979	0.476229	1	1	0.37979	0.37979	-0.0641916
Coro1a	0.959126	-0.0602076	0.331579	0.0859171	0.331579	0.505511	0.631287	0.631287	0.0859171	0.331579	-0.0641765
amalgam_5_550	0.949992	-0.0740131	0.331579	0.135865	0.331579	0.498106	0.865628	0.865628	0.135865	0.331579	-0.0641614
amalgam_5_1512	0.924655	-0.113012	0.37395	0.271495	0.37395	0.502886	0.836683	0.836683	0.271495	0.37395	-0.0639919
amalgam_5_1600	0.918537	-0.12259	0.376569	0.300658	0.376569	0.502886	0.764969	0.764969	0.300658	0.376569	-0.0639829
amalgam_5_706	0.946482	-0.0793534	0.331579	0.156274	0.331579	0.503573	0.822915	0.822915	0.156274	0.331579	-0.0639679
amalgam_4_245	0.916563	-0.125693	0.331606	0.310034	0.331606	0.486651	0.971428	0.971428	0.310034	0.331606	-0.0639266
amalgam_5_684	0.886887	-0.173178	0.379167	0.428139	0.428139	0.476763	1	1	0.428139	0.428139	-0.0638014
amalgam_5_2253	0.973567	-0.0386481	0.332759	0.0223469	0.332759	0.496992	0.763957	0.763957	0.0223469	0.332759	-0.0637996
Mamdc4_P1	0.950238	-0.0736392	0.332759	0.136826	0.332759	0.501629	0.834504	0.834504	0.136826	0.332759	-0.0636119
amalgam_5_218	0.960176	-0.0586289	0.333333	0.0823579	0.333333	0.505511	0.692416	0.692416	0.0823579	0.333333	-0.063571
amalgam_4_269	0.928857	-0.106471	0.334477	0.253667	0.334477	0.479327	0.998801	0.998801	0.253667	0.334477	-0.0634287
Zranb3	0.941771	-0.0865521	0.334477	0.185007	0.334477	0.494125	0.921094	0.921094	0.185007	0.334477	-0.0634265
amalgam_5_309	0.940734	-0.0881417	0.335043	0.191022	0.335043	0.479327	0.976568	0.976568	0.191022	0.335043	-0.0633665
Tbc1d24	0.941029	-0.0876894	0.335043	0.189752	0.335043	0.479327	0.976228	0.976228	0.189752	0.335043	-0.0632955
Klhdc3	0.925026	-0.112434	0.335043	0.274571	0.335043	0.498408	0.906733	0.906733	0.274571	0.335043	-0.0631141
amalgam_5_171	0.908293	-0.138771	0.381743	0.350914	0.381743	0.501634	0.947169	0.947169	0.350914	0.381743	-0.0631129
amalgam_5_878	0.90785	-0.139475	0.384298	0.353302	0.384298	0.487942	0.984781	0.984781	0.353302	0.384298	-0.0630222
amalgam_4_45	0.907902	-0.139392	0.335043	0.353169	0.353169	0.504188	0.890891	0.890891	0.353169	0.353169	-0.0630074
amalgam_5_913	0.946113	-0.0799155	0.336163	0.162946	0.336163	0.505511	0.657757	0.657757	0.162946	0.336163	-0.0629699
Glyctk	0.942561	-0.0853417	0.336163	0.182892	0.336163	0.491884	0.941797	0.941797	0.182892	0.336163	-0.0629655
Gabrg3	0.894732	-0.160473	0.384298	0.405567	0.405567	0.47553	1	1	0.405567	0.405567	-0.0628954
Decr2	0.911585	-0.133551	0.336163	0.339051	0.339051	0.479327	1	1	0.339051	0.339051	-0.0627337
amalgam_5_1741	0.94991	-0.0741369	0.336163	0.142731	0.336163	0.505511	0.554686	0.554686	0.142731	0.336163	-0.0626815
Usp39_P2	0.932116	-0.101419	0.336163	0.241382	0.336163	0.479327	1	1	0.241382	0.336163	-0.0626052
Rabgef1	0.963708	-0.0533321	0.336163	0.0670689	0.336163	0.505511	0.466213	0.505511	0.0670689	0.336163	-0.0625841
Fgl1	0.932731	-0.100467	0.336163	0.239046	0.336163	0.494965	0.927364	0.927364	0.239046	0.336163	-0.0624422
Ndufab1	0.949204	-0.0752099	0.384298	0.148331	0.384298	0.502886	0.665822	0.665822	0.148331	0.384298	-0.0623316
Txlna	0.964763	-0.0517536	0.336163	0.0627009	0.336163	0.505511	0.601847	0.601847	0.0627009	0.336163	-0.0622455
amalgam_5_769	0.944838	-0.0818618	0.336163	0.173714	0.336163	0.505511	0.666279	0.666279	0.173714	0.336163	-0.0622284
amalgam_5_20	0.887797	-0.171698	0.384298	0.434147	0.434147	0.496771	0.97529	0.97529	0.434147	0.434147	-0.0622169
amalgam_5_1249	0.948234	-0.0766854	0.336163	0.154507	0.336163	0.487186	0.949088	0.949088	0.154507	0.336163	-0.0621958
Akap14	0.908451	-0.13852	0.384298	0.355794	0.384298	0.502886	0.899443	0.899443	0.355794	0.384298	-0.0621678
Actr1a	0.93115	-0.102914	0.336163	0.249973	0.336163	0.491884	0.95194	0.95194	0.249973	0.336163	-0.0619654
amalgam_5_984	0.952811	-0.0697379	0.336667	0.129751	0.336667	0.503387	0.807548	0.807548	0.129751	0.336667	-0.0618499
Rnf5	0.931912	-0.101735	0.336667	0.247294	0.336667	0.479327	0.998104	0.998104	0.247294	0.336667	-0.0617312
Ide	0.889259	-0.169324	0.384298	0.43227	0.43227	0.48855	0.986226	0.986226	0.43227	0.43227	-0.0616755
H2-DMb2_P2	0.92892	-0.106373	0.336667	0.263308	0.336667	0.494002	0.935948	0.935948	0.263308	0.336667	-0.0616471
amalgam_4_174	0.912315	-0.132396	0.384298	0.342437	0.384298	0.502505	0.921046	0.921046	0.342437	0.384298	-0.0616199
Urod	0.88977	-0.168495	0.384298	0.430909	0.430909	0.478193	1	1	0.430909	0.430909	-0.0616043
Rpl23	0.910508	-0.135256	0.384298	0.350423	0.384298	0.487942	0.986226	0.986226	0.350423	0.384298	-0.0615964
Epx_P1	0.922461	-0.11644	0.384298	0.295861	0.384298	0.502886	0.891641	0.891641	0.295861	0.384298	-0.0615866
Ppme1	0.956462	-0.0642203	0.384298	0.110071	0.384298	0.502886	0.358732	0.502886	0.110071	0.384298	-0.0615441
Ccin	0.942877	-0.0848585	0.336667	0.188558	0.336667	0.479327	0.993639	0.993639	0.188558	0.336667	-0.0614845
amalgam_5_1770	0.935573	-0.0960774	0.336667	0.229394	0.336667	0.500488	0.879344	0.879344	0.229394	0.336667	-0.0614336
amalgam_5_1724	0.896616	-0.157438	0.384298	0.407774	0.407774	0.502886	0.855718	0.855718	0.407774	0.407774	-0.0613347
Slc11a1	0.946669	-0.0790677	0.336667	0.167702	0.336667	0.496889	0.877012	0.877012	0.167702	0.336667	-0.0613139
Pde3a	0.912015	-0.13287	0.384298	0.345937	0.384298	0.502886	0.901971	0.901971	0.345937	0.384298	-0.0612537
Serpinb3a	0.962558	-0.0550553	0.336667	0.0772453	0.336667	0.486651	0.938661	0.938661	0.0772453	0.336667	-0.0612285
Tfr2	0.938806	-0.0911004	0.336667	0.212952	0.336667	0.479327	1	1	0.212952	0.336667	-0.0611938
Def8	0.95184	-0.0712093	0.336667	0.138302	0.336667	0.496759	0.867762	0.867762	0.138302	0.336667	-0.0611811
amalgam_5_2114	0.956481	-0.0641917	0.336667	0.112158	0.336667	0.505511	0.671326	0.671326	0.112158	0.336667	-0.0609929
Fcgrt	0.962947	-0.0544711	0.336667	0.0762425	0.336667	0.500488	0.800682	0.800682	0.0762425	0.336667	-0.060888
Tor3a	0.928751	-0.106636	0.336667	0.268678	0.336667	0.505511	0.466738	0.505511	0.268678	0.336667	-0.0608644
amalgam_5_1445	0.917144	-0.124779	0.384298	0.325518	0.384298	0.484003	0.989281	0.989281	0.325518	0.384298	-0.0608206
Klhl6	0.953052	-0.0693727	0.336667	0.133143	0.336667	0.503573	0.79928	0.79928	0.133143	0.336667	-0.0607484
C8g	0.922017	-0.117134	0.384298	0.303224	0.384298	0.502505	0.908398	0.908398	0.303224	0.384298	-0.0607031
Fbp1	0.922367	-0.116588	0.384298	0.301761	0.384298	0.501285	0.942086	0.942086	0.301761	0.384298	-0.0606649
Pex6	0.946631	-0.0791265	0.336667	0.171334	0.336667	0.501629	0.844131	0.844131	0.171334	0.336667	-0.0606233
Tbce	0.95524	-0.0660646	0.336667	0.121299	0.336667	0.496735	0.878016	0.878016	0.121299	0.336667	-0.0605246
Dusp19	0.90282	-0.14749	0.384298	0.388798	0.388798	0.502505	0.932475	0.932475	0.388798	0.388798	-0.0605117
amalgam_10_21	0.949682	-0.0744832	0.336667	0.154322	0.336667	0.494283	0.905508	0.905508	0.154322	0.336667	-0.0604485
amalgam_5_1978	0.939928	-0.0893777	0.336667	0.210913	0.336667	0.479327	0.9725	0.9725	0.210913	0.336667	-0.06041
Tm9sf4	0.957582	-0.0625322	0.336667	0.108253	0.336667	0.505511	0.509636	0.509636	0.108253	0.336667	-0.0603785
Cyp8b1	0.928286	-0.107358	0.336667	0.274114	0.336667	0.479327	1	1	0.274114	0.336667	-0.0603427
amalgam_5_347	0.912053	-0.13281	0.336667	0.35205	0.35205	0.5	0.915457	0.915457	0.35205	0.35205	-0.0602153
Mut	0.903998	-0.145609	0.384298	0.386535	0.386535	0.502886	0.866224	0.866224	0.386535	0.386535	-0.060109
amalgam_5_922	0.90464	-0.144585	0.384298	0.384439	0.384439	0.492684	0.977356	0.977356	0.384439	0.384439	-0.0600276
Sult1b1	0.885928	-0.174739	0.384298	0.453402	0.453402	0.478193	0.998866	0.998866	0.453402	0.453402	-0.0600257
Kctd7	0.957816	-0.0621789	0.336667	0.108386	0.336667	0.505511	0.738211	0.738211	0.108386	0.336667	-0.0600043
Sirt4	0.966604	-0.0490038	0.336667	0.0602829	0.336667	0.491884	0.899338	0.899338	0.0602829	0.336667	-0.0597751
Hist1h3c	0.960965	-0.0574446	0.336667	0.0912851	0.336667	0.491884	0.908531	0.908531	0.0912851	0.336667	-0.0597195
Otx2_P2	0.940657	-0.0882589	0.336667	0.210562	0.336667	0.500965	0.864607	0.864607	0.210562	0.336667	-0.0597178
Phpt1	0.925825	-0.111188	0.384298	0.290396	0.384298	0.502886	0.806779	0.806779	0.290396	0.384298	-0.0597092
Srprb	0.946601	-0.0791716	0.336667	0.177432	0.336667	0.487912	0.948027	0.948027	0.177432	0.336667	-0.0594552
Phex	0.946283	-0.0796556	0.336667	0.179903	0.336667	0.496751	0.885021	0.885021	0.179903	0.336667	-0.0593405
amalgam_5_1357	0.867877	-0.204438	0.384298	0.512756	0.512756	0.477291	1	1	0.512756	0.512756	-0.0593051
amalgam_5_1443	0.912089	-0.132754	0.384298	0.357675	0.384298	0.502886	0.90467	0.90467	0.357675	0.384298	-0.059276
amalgam_5_2353	0.975005	-0.0365178	0.336667	0.0238708	0.336667	0.493148	0.83505	0.83505	0.0238708	0.336667	-0.0592367
Prlr	0.941238	-0.0873687	0.384298	0.210034	0.384298	0.502886	0.795308	0.795308	0.210034	0.384298	-0.0592107
amalgam_5_69	0.906477	-0.141658	0.384298	0.382629	0.384298	0.487942	0.987047	0.987047	0.382629	0.384298	-0.0591029
Anxa7	0.954298	-0.0674877	0.336667	0.133958	0.336667	0.5	0.840541	0.840541	0.133958	0.336667	-0.0589188
Rnf186	0.937846	-0.0925766	0.336667	0.231061	0.336667	0.492876	0.933494	0.933494	0.231061	0.336667	-0.058904
Klhl23	0.942122	-0.0860147	0.336667	0.207236	0.336667	0.490584	0.947376	0.947376	0.207236	0.336667	-0.058794
amalgam_5_1422	0.953707	-0.0683826	0.336667	0.138123	0.336667	0.503573	0.803044	0.803044	0.138123	0.336667	-0.0587909
amalgam_5_1610	0.927652	-0.108345	0.384298	0.28678	0.384298	0.497218	0.958551	0.958551	0.28678	0.384298	-0.0587716
amalgam_5_1619	0.94283	-0.084931	0.336667	0.203627	0.336667	0.479327	0.982031	0.982031	0.203627	0.336667	-0.0587014
amalgam_5_1561	0.937167	-0.0936225	0.336667	0.236796	0.336667	0.479327	1	1	0.236796	0.336667	-0.0585726
amalgam_5_2021	0.949099	-0.07537	0.336667	0.167235	0.336667	0.505511	0.514928	0.514928	0.167235	0.336667	-0.0585378
Cib2	0.908104	-0.139071	0.384298	0.379808	0.384298	0.502886	0.904763	0.904763	0.379808	0.384298	-0.0584704
Nphs1	0.930187	-0.104407	0.336667	0.275634	0.336667	0.479327	0.983436	0.983436	0.275634	0.336667	-0.0584332
Cryz	0.928744	-0.106647	0.384298	0.283511	0.384298	0.502691	0.894826	0.894826	0.283511	0.384298	-0.058382
Trpd52l3	0.907506	-0.140021	0.384298	0.382952	0.384298	0.478193	1	1	0.382952	0.384298	-0.0583686
Ttc4	0.890811	-0.166809	0.336667	0.446792	0.446792	0.505511	0.880339	0.880339	0.446792	0.446792	-0.0583655
C3	0.900522	-0.151167	0.384298	0.411083	0.411083	0.487942	0.988025	0.988025	0.411083	0.411083	-0.0583611
amalgam_5_1288	0.945054	-0.0815321	0.336667	0.192439	0.336667	0.505511	0.709212	0.709212	0.192439	0.336667	-0.0583531
Olfr1052	0.933074	-0.099937	0.336667	0.260814	0.336667	0.479327	0.98773	0.98773	0.260814	0.336667	-0.0583302
amalgam_3_28	0.933729	-0.0989235	0.336667	0.257698	0.336667	0.479327	0.998321	0.998321	0.257698	0.336667	-0.058255
amalgam_5_346	0.874163	-0.194026	0.384298	0.500998	0.500998	0.502886	0.885464	0.885464	0.500998	0.500998	-0.0582398
Fbxl5	0.964234	-0.0525442	0.336667	0.0782358	0.336667	0.505511	0.508133	0.508133	0.0782358	0.336667	-0.0581452
amalgam_5_1498	0.885585	-0.175297	0.384298	0.466377	0.466377	0.501285	0.958551	0.958551	0.466377	0.466377	-0.0580694
Poc1b	0.966199	-0.0496076	0.336667	0.067619	0.336667	0.505511	0.667933	0.667933	0.067619	0.336667	-0.0580375
amalgam_5_305	0.956216	-0.0645918	0.336667	0.126433	0.336667	0.505511	0.761103	0.761103	0.126433	0.336667	-0.0580124
amalgam_5_70	0.952752	-0.0698273	0.336667	0.147933	0.336667	0.494002	0.904227	0.904227	0.147933	0.336667	-0.0579521
Bmpr1b_P2	0.898882	-0.153797	0.384298	0.42007	0.42007	0.476229	1	1	0.42007	0.42007	-0.0579319
amalgam_5_630	0.881023	-0.182748	0.384298	0.482038	0.482038	0.502886	0.905303	0.905303	0.482038	0.482038	-0.0579162
Dnajb13	0.935663	-0.0959385	0.336667	0.24957	0.336667	0.479327	1	1	0.24957	0.336667	-0.0578325
amalgam_5_628	0.94533	-0.08111	0.336957	0.194974	0.336957	0.479327	0.981138	0.981138	0.194974	0.336957	-0.05759
amalgam_5_1830	0.917792	-0.123761	0.384298	0.342555	0.384298	0.47799	1	1	0.342555	0.384298	-0.0575821
amalgam_4_113	0.938532	-0.0915227	0.337984	0.235538	0.337984	0.505511	0.551095	0.551095	0.235538	0.337984	-0.0574707
Trim31	0.920836	-0.118984	0.337984	0.329146	0.337984	0.496735	0.928701	0.928701	0.329146	0.337984	-0.0574232
Tuba4a	0.914609	-0.128773	0.384298	0.358456	0.384298	0.482591	0.991442	0.991442	0.358456	0.384298	-0.0573766
amalgam_4_72	0.945418	-0.0809761	0.338485	0.195694	0.338485	0.505511	0.777249	0.777249	0.195694	0.338485	-0.0573652
amalgam_5_1402	0.906156	-0.142168	0.384892	0.395718	0.395718	0.477291	1	1	0.395718	0.395718	-0.0572389
amalgam_5_253	0.93921	-0.0904809	0.339506	0.233621	0.339506	0.500965	0.866322	0.866322	0.233621	0.339506	-0.0571376
Usp37	0.955379	-0.0658553	0.339506	0.135846	0.339506	0.492027	0.916321	0.916321	0.135846	0.339506	-0.0570935
Pnliprp2	0.935076	-0.0968444	0.384892	0.257925	0.384892	0.502886	0.873662	0.873662	0.257925	0.384892	-0.0569936
amalgam_5_1998	0.938557	-0.0914839	0.34	0.238358	0.34	0.481975	0.967971	0.967971	0.238358	0.34	-0.0569734
Cept1	0.938743	-0.0911984	0.34	0.237758	0.34	0.479327	0.989479	0.989479	0.237758	0.34	-0.0568955
Fbxw26	0.935726	-0.0958422	0.34	0.255585	0.34	0.486701	0.960871	0.960871	0.255585	0.34	-0.0567832
Adam21	0.947332	-0.0780575	0.34	0.187842	0.34	0.494744	0.907985	0.907985	0.187842	0.34	-0.0566859
Zfand6_P2	0.927981	-0.107833	0.34	0.298372	0.34	0.480211	0.974007	0.974007	0.298372	0.34	-0.0566384
Atf7	0.938002	-0.0923372	0.34	0.244289	0.34	0.479327	1	1	0.244289	0.34	-0.0565192
Pkn3	0.924009	-0.11402	0.384892	0.319608	0.384892	0.502505	0.915431	0.915431	0.319608	0.384892	-0.0564837
Osbp	0.963838	-0.0531368	0.34	0.0865053	0.34	0.505511	0.545	0.545	0.0865053	0.34	-0.0564821
Fbxo36	0.94467	-0.0821183	0.34	0.205663	0.34	0.493939	0.920396	0.920396	0.205663	0.34	-0.0564025
Hist1h2bp	0.936445	-0.0947338	0.34	0.253909	0.34	0.485685	0.964979	0.964979	0.253909	0.34	-0.056397
amalgam_5_777	0.977234	-0.0332247	0.34	0.0200876	0.34	0.501898	0.654098	0.654098	0.0200876	0.34	-0.0563847
Klhl33	0.985424	-0.0211837	0.34	0.00220808	0.34	0.496735	0.655691	0.655691	0.00220808	0.34	-0.0562637
Cyp2d12	0.890601	-0.167149	0.384892	0.460683	0.460683	0.502886	0.580081	0.580081	0.460683	0.460683	-0.0562618
Ptpn11	0.914672	-0.128674	0.384892	0.366298	0.384892	0.502886	0.879843	0.879843	0.366298	0.384892	-0.0561232
amalgam_5_425	0.896152	-0.158185	0.384892	0.442121	0.442121	0.494008	0.977356	0.977356	0.442121	0.442121	-0.05607
amalgam_5_554	0.931041	-0.103083	0.34	0.287173	0.34	0.495309	0.928039	0.928039	0.287173	0.34	-0.0558562
Plekha1	0.921599	-0.117789	0.384892	0.335691	0.384892	0.502886	0.892936	0.892936	0.335691	0.384892	-0.0558389
amalgam_4_67	0.92754	-0.108518	0.34	0.305925	0.34	0.485692	0.969343	0.969343	0.305925	0.34	-0.0558201
amalgam_5_1511	0.949256	-0.0751311	0.34	0.180802	0.34	0.505511	0.770512	0.770512	0.180802	0.34	-0.0558072
amalgam_5_328	0.938781	-0.091139	0.340361	0.24448	0.340361	0.479327	0.999067	0.999067	0.24448	0.340361	-0.0557548
Rnf220	0.923448	-0.114897	0.340361	0.327721	0.340361	0.494125	0.939821	0.939821	0.327721	0.340361	-0.055667
amalgam_5_1474	0.927915	-0.107935	0.340841	0.305239	0.340841	0.483545	0.971522	0.971522	0.305239	0.340841	-0.0556253
Pgk2	0.931399	-0.102529	0.384892	0.287272	0.384892	0.502886	0.885146	0.885146	0.287272	0.384892	-0.0555408
amalgam_5_1568	0.951924	-0.0710819	0.341829	0.165789	0.341829	0.496745	0.872815	0.872815	0.165789	0.341829	-0.0554755
amalgam_5_1754	0.958612	-0.0609809	0.342814	0.123551	0.342814	0.494962	0.883609	0.883609	0.123551	0.342814	-0.05538
Eef1g	0.948546	-0.0762105	0.342814	0.187642	0.342814	0.496735	0.896649	0.896649	0.187642	0.342814	-0.0553799
amalgam_5_1138	0.950688	-0.0729561	0.343284	0.175888	0.343284	0.496735	0.876154	0.876154	0.175888	0.343284	-0.0550646
Acsm1	0.929166	-0.105991	0.343284	0.302497	0.343284	0.479327	0.997513	0.997513	0.302497	0.343284	-0.055039
Ppp1r10	0.932958	-0.100116	0.384892	0.282104	0.384892	0.502886	0.809323	0.809323	0.282104	0.384892	-0.0550231
amalgam_5_1804	0.928782	-0.106587	0.34375	0.305399	0.34375	0.479327	0.975989	0.975989	0.305399	0.34375	-0.0549066
amalgam_5_231	0.949465	-0.0748132	0.344725	0.184722	0.344725	0.501629	0.834408	0.834408	0.184722	0.344725	-0.0548741
amalgam_4_156	0.928005	-0.107796	0.345697	0.310258	0.345697	0.479327	1	1	0.310258	0.345697	-0.0547903
amalgam_14_2	0.95967	-0.0593903	0.346667	0.119845	0.346667	0.505511	0.618775	0.618775	0.119845	0.346667	-0.0547211
Prss54	0.943442	-0.0839943	0.346667	0.223113	0.346667	0.481802	0.96553	0.96553	0.223113	0.346667	-0.0547202
Neurog1	0.936252	-0.0950314	0.346667	0.2663	0.346667	0.505511	0.677942	0.677942	0.2663	0.346667	-0.0546078
Alg2	0.942859	-0.0848866	0.346667	0.227495	0.346667	0.496735	0.893011	0.893011	0.227495	0.346667	-0.0545845
amalgam_5_95	0.948096	-0.0768946	0.346667	0.195156	0.346667	0.501629	0.834408	0.834408	0.195156	0.346667	-0.0545657
amalgam_5_1917	0.949986	-0.0740212	0.347059	0.18361	0.347059	0.494125	0.906716	0.906716	0.18361	0.347059	-0.0544872
Ugdh	0.916614	-0.125613	0.384892	0.36858	0.384892	0.502886	0.818753	0.818753	0.36858	0.384892	-0.0544494
Prkce	0.920826	-0.118999	0.384892	0.348894	0.384892	0.502886	0.820357	0.820357	0.348894	0.384892	-0.054419
Fbxo15	0.938547	-0.0914985	0.347059	0.25452	0.347059	0.479327	0.975987	0.975987	0.25452	0.347059	-0.0543756
amalgam_5_1298	0.959581	-0.0595234	0.347507	0.122091	0.347507	0.500488	0.815502	0.815502	0.122091	0.347507	-0.0543636
Trim54	0.943424	-0.0840212	0.347507	0.225698	0.347507	0.494125	0.918986	0.918986	0.225698	0.347507	-0.0543173
amalgam_5_716	0.946074	-0.0799753	0.347953	0.209411	0.347953	0.496735	0.892313	0.892313	0.209411	0.347953	-0.0543034
Mbnl2	0.927922	-0.107925	0.347953	0.314178	0.347953	0.479327	0.994965	0.994965	0.314178	0.347953	-0.0542672
amalgam_5_840	0.90581	-0.142719	0.384892	0.416835	0.416835	0.502886	0.855202	0.855202	0.416835	0.416835	-0.0542383
Fam192a	0.940863	-0.0879428	0.347953	0.241736	0.347953	0.504277	0.830294	0.830294	0.241736	0.347953	-0.0542307
amalgam_5_1802	0.946918	-0.0786885	0.347953	0.204849	0.347953	0.498408	0.868126	0.868126	0.204849	0.347953	-0.0541823
amalgam_5_1103	0.91483	-0.128424	0.384892	0.378614	0.384892	0.502886	0.673248	0.673248	0.378614	0.384892	-0.0541697
amalgam_5_1692	0.863397	-0.211904	0.384892	0.555367	0.555367	0.502108	0.955386	0.955386	0.555367	0.555367	-0.0541244
Papss1	0.9398	-0.0895738	0.384892	0.249132	0.384892	0.502886	0.746393	0.746393	0.249132	0.384892	-0.0540641
amalgam_5_627	0.903692	-0.146097	0.384892	0.42654	0.42654	0.476749	1	1	0.42654	0.42654	-0.0540616
amalgam_5_65	0.954097	-0.0677919	0.348837	0.159706	0.348837	0.5033	0.803225	0.803225	0.159706	0.348837	-0.0540084
Tsks	0.888014	-0.171346	0.384892	0.485461	0.485461	0.478193	1	1	0.485461	0.485461	-0.0537762
Ptpn9	0.895255	-0.159629	0.384892	0.460495	0.460495	0.502886	0.895126	0.895126	0.460495	0.460495	-0.0537589
amalgam_5_1738	0.91351	-0.130507	0.384892	0.38851	0.38851	0.502108	0.927648	0.927648	0.38851	0.38851	-0.053586
Shfm1	0.964848	-0.0516264	0.348837	0.0921713	0.348837	0.505511	0.489597	0.505511	0.0921713	0.348837	-0.0534541
amalgam_5_1574	0.955384	-0.0658478	0.349275	0.154513	0.349275	0.505511	0.527766	0.527766	0.154513	0.349275	-0.0534048
Paox_P2	0.958868	-0.0605952	0.349275	0.131916	0.349275	0.505511	0.566993	0.566993	0.131916	0.349275	-0.0533057
Cacna1d	0.946522	-0.0792914	0.384892	0.212853	0.384892	0.502886	0.765251	0.765251	0.212853	0.384892	-0.0532775
amalgam_5_1451	0.949947	-0.0740808	0.349711	0.190975	0.349711	0.505511	0.707462	0.707462	0.190975	0.349711	-0.0532659
amalgam_5_129	0.936778	-0.0942207	0.384892	0.272093	0.384892	0.502886	0.828832	0.828832	0.272093	0.384892	-0.0532613
amalgam_5_1094	0.891942	-0.164978	0.384892	0.475664	0.475664	0.497939	0.969679	0.969679	0.475664	0.475664	-0.0532383
Nostrin	0.958452	-0.0612214	0.349711	0.135352	0.349711	0.486651	0.944786	0.944786	0.135352	0.349711	-0.053173
amalgam_5_1296	0.895461	-0.159298	0.386667	0.464162	0.464162	0.493712	0.977714	0.977714	0.464162	0.464162	-0.0530987
Fbxo47_P2	0.945545	-0.0807813	0.349711	0.220459	0.349711	0.495425	0.907249	0.907249	0.220459	0.349711	-0.0530469
Mmp21	0.924367	-0.113462	0.386667	0.340901	0.386667	0.502886	0.790061	0.790061	0.340901	0.386667	-0.0530288
Erlec1	0.944593	-0.0822357	0.349711	0.227314	0.349711	0.505511	0.774958	0.774958	0.227314	0.349711	-0.0529082
Ghsr	0.951677	-0.0714564	0.349711	0.181959	0.349711	0.505511	0.688289	0.688289	0.181959	0.349711	-0.0528797
Aoah	0.950515	-0.0732189	0.349711	0.189789	0.349711	0.486239	0.95443	0.95443	0.189789	0.349711	-0.0528442
amalgam_5_661	0.909417	-0.136986	0.387417	0.412636	0.412636	0.487942	0.985323	0.985323	0.412636	0.412636	-0.052662
Cand2	0.945555	-0.0807669	0.349711	0.222969	0.349711	0.496735	0.896582	0.896582	0.222969	0.349711	-0.0526402
Fbxo28	0.964877	-0.0515829	0.349711	0.095676	0.349711	0.497194	0.816392	0.816392	0.095676	0.349711	-0.0525732
Hist1h2ak	0.938733	-0.0912131	0.349711	0.265235	0.349711	0.479778	0.969865	0.969865	0.265235	0.349711	-0.0525724
amalgam_5_1486	0.941051	-0.0876552	0.349711	0.251371	0.349711	0.496735	0.895753	0.895753	0.251371	0.349711	-0.0525654
Trpv1	0.885417	-0.175571	0.387417	0.50193	0.50193	0.478193	0.998608	0.998608	0.50193	0.50193	-0.0525583
Napg	0.950648	-0.0730167	0.349711	0.19065	0.349711	0.479327	0.96925	0.96925	0.19065	0.349711	-0.0525548
Sytl1_P1	0.954955	-0.066496	0.349711	0.162642	0.349711	0.491884	0.925576	0.925576	0.162642	0.349711	-0.0524498
Car3	0.906926	-0.140944	0.387417	0.425518	0.425518	0.48582	0.989736	0.989736	0.425518	0.425518	-0.0523016
amalgam_5_512	0.958111	-0.0617354	0.349711	0.142199	0.349711	0.496735	0.85959	0.85959	0.142199	0.349711	-0.0522963
Uvrag	0.92672	-0.109795	0.349711	0.334103	0.349711	0.491842	0.956919	0.956919	0.334103	0.349711	-0.0522754
amalgam_4_276	0.889395	-0.169104	0.387417	0.49168	0.49168	0.48355	0.992438	0.992438	0.49168	0.49168	-0.0521378
Klk11_P2	0.950066	-0.0738999	0.349711	0.198812	0.349711	0.493822	0.913766	0.913766	0.198812	0.349711	-0.051845
amalgam_5_667	0.94035	-0.0887307	0.349711	0.260508	0.349711	0.479327	0.994671	0.994671	0.260508	0.349711	-0.0518346
amalgam_7_0	0.913045	-0.131243	0.388889	0.402971	0.402971	0.478193	1	1	0.402971	0.402971	-0.0518049
amalgam_5_18	0.981561	-0.0268496	0.349711	0.0117916	0.349711	0.501629	0.592884	0.592884	0.0117916	0.349711	-0.0517776
Aadacl2	0.881244	-0.182386	0.388889	0.520139	0.520139	0.494701	0.978854	0.978854	0.520139	0.520139	-0.0517759
amalgam_5_1404	0.916662	-0.125538	0.38961	0.387202	0.38961	0.494854	0.9691	0.9691	0.387202	0.38961	-0.0517294
amalgam_5_1787	0.91127	-0.13405	0.391586	0.411355	0.411355	0.502505	0.927648	0.927648	0.411355	0.411355	-0.0517141
Uba6	0.924066	-0.113932	0.349711	0.351743	0.351743	0.479327	0.993644	0.993644	0.351743	0.351743	-0.0516995
Ntpcr_P2	0.934979	-0.0969937	0.349711	0.293384	0.349711	0.479327	0.989328	0.989328	0.293384	0.349711	-0.0516553
Plb1	0.95265	-0.0699825	0.349711	0.183227	0.349711	0.505511	0.46666	0.505511	0.183227	0.349711	-0.0515778
Mgst2	0.933755	-0.0988842	0.391586	0.301255	0.391586	0.502886	0.816291	0.816291	0.301255	0.391586	-0.0515251
amalgam_5_30	0.961981	-0.0559197	0.349711	0.119889	0.349711	0.505511	0.663194	0.663194	0.119889	0.349711	-0.0515144
Stab1	0.9248	-0.112786	0.349711	0.349364	0.349711	0.505511	0.84105	0.84105	0.349364	0.349711	-0.0515121
Ahcy	0.927206	-0.109037	0.391586	0.337291	0.391586	0.502886	0.737259	0.737259	0.337291	0.391586	-0.0514652
Ppp2r1b	0.931238	-0.102779	0.391586	0.316012	0.391586	0.502886	0.792837	0.792837	0.316012	0.391586	-0.0514198
amalgam_5_1042	0.956324	-0.0644289	0.349711	0.159473	0.349711	0.5033	0.794315	0.794315	0.159473	0.349711	-0.0513701
Prtn3_P2	0.960943	-0.0574767	0.349711	0.128156	0.349711	0.505511	0.484315	0.505511	0.128156	0.349711	-0.0512841
Asb1	0.968042	-0.0468578	0.349711	0.0804843	0.349711	0.505511	0.573778	0.573778	0.0804843	0.349711	-0.051276
Eno3	0.916889	-0.125182	0.391586	0.389494	0.391586	0.492813	0.971964	0.971964	0.389494	0.391586	-0.0512619
amalgam_5_1924	0.906272	-0.141984	0.391586	0.435936	0.435936	0.478193	1	1	0.435936	0.435936	-0.0511964
Arhgap30	0.965677	-0.0503879	0.349711	0.0964612	0.349711	0.505511	0.683968	0.683968	0.0964612	0.349711	-0.0511763
amalgam_5_92	0.869192	-0.202253	0.391586	0.558842	0.558842	0.502886	0.862397	0.862397	0.558842	0.558842	-0.0511116
Vps53	0.977992	-0.0321054	0.349711	0.0256081	0.349711	0.505511	0.467566	0.505511	0.0256081	0.349711	-0.0510996
amalgam_5_1865	0.957925	-0.0620153	0.349711	0.150087	0.349711	0.501629	0.804788	0.804788	0.150087	0.349711	-0.0510792
amalgam_5_1111	0.935525	-0.0961517	0.349711	0.295359	0.349711	0.479327	0.992816	0.992816	0.295359	0.349711	-0.0509268
Rnf144b_P2	0.969273	-0.0450246	0.349711	0.0744155	0.349711	0.505511	0.67305	0.67305	0.0744155	0.349711	-0.0508029
amalgam_5_1547	0.937833	-0.0925974	0.349711	0.28288	0.349711	0.479327	0.976073	0.976073	0.28288	0.349711	-0.0507803
amalgam_5_1756	0.95184	-0.0712084	0.349711	0.193872	0.349711	0.496735	0.889308	0.889308	0.193872	0.349711	-0.0507349
amalgam_4_184	0.928746	-0.106644	0.41691	0.366491	0.41691	0.502886	0.334796	0.502886	0.334796	0.41691	-0.0506794
Pfkfb3	0.912704	-0.131781	0.391586	0.412862	0.412862	0.502886	0.903196	0.903196	0.412862	0.412862	-0.0506294
Klhl13	0.939772	-0.0896176	0.349711	0.272428	0.349711	0.496759	0.895732	0.895732	0.272428	0.349711	-0.0506114
Tor4a	0.950236	-0.0736415	0.349711	0.205761	0.349711	0.486651	0.95275	0.95275	0.205761	0.349711	-0.050565
Crip2	0.943041	-0.0846079	0.349711	0.253308	0.349711	0.501629	0.852845	0.852845	0.253308	0.349711	-0.050456
Nkx2-2_P2	0.951062	-0.0723881	0.349711	0.201148	0.349711	0.493939	0.911232	0.911232	0.201148	0.349711	-0.0504172
Fam132a	0.942071	-0.0860919	0.349711	0.259785	0.349711	0.479327	0.980237	0.980237	0.259785	0.349711	-0.050397
Dolk	0.944331	-0.0826354	0.349711	0.245791	0.349711	0.496735	0.891392	0.891392	0.245791	0.349711	-0.0503609
Tmem87a	0.923863	-0.114249	0.349711	0.362961	0.362961	0.486651	0.96874	0.96874	0.362961	0.362961	-0.0502857
Tulp4	0.935422	-0.09631	0.349711	0.300566	0.349711	0.49217	0.93746	0.93746	0.300566	0.349711	-0.0502796
amalgam_5_846	0.899312	-0.153106	0.391586	0.469737	0.469737	0.497939	0.968108	0.968108	0.469737	0.469737	-0.0502411
Rhag	0.933642	-0.0990588	0.349711	0.311482	0.349711	0.479327	1	1	0.311482	0.349711	-0.0501799
Slc30a2	0.945558	-0.0807624	0.349711	0.240733	0.349711	0.479327	0.967929	0.967929	0.240733	0.349711	-0.0499486
amalgam_5_603	0.909515	-0.136831	0.393082	0.43175	0.43175	0.476749	1	1	0.43175	0.43175	-0.0499117
amalgam_4_33	0.93605	-0.0953428	0.349711	0.300348	0.349711	0.482245	0.969235	0.969235	0.300348	0.349711	-0.0498048
amalgam_5_34	0.9158	-0.126896	0.394984	0.405145	0.405145	0.502108	0.934403	0.934403	0.405145	0.405145	-0.0497927
Cdkn2c_P1	0.936568	-0.094545	0.394984	0.298188	0.394984	0.502886	0.841164	0.841164	0.298188	0.394984	-0.0496844
amalgam_9_0	0.914155	-0.12949	0.395639	0.413677	0.413677	0.502886	0.810313	0.810313	0.413677	0.413677	-0.0496384
Apobec1	0.936772	-0.0942308	0.349711	0.298012	0.349711	0.479327	1	1	0.298012	0.349711	-0.0495433
amalgam_5_181	0.953892	-0.0681024	0.349711	0.187369	0.349711	0.502083	0.811593	0.811593	0.187369	0.349711	-0.0495311
Rab24	0.943541	-0.0838422	0.349711	0.257336	0.349711	0.505511	0.541984	0.541984	0.257336	0.349711	-0.049425
Xrra1	0.928429	-0.107137	0.349711	0.345736	0.349711	0.491884	0.953811	0.953811	0.345736	0.349711	-0.0494174
amalgam_5_755	0.952686	-0.0699266	0.349711	0.196539	0.349711	0.505511	0.700141	0.700141	0.196539	0.349711	-0.0494068
amalgam_5_690	0.934924	-0.0970785	0.349711	0.309798	0.349711	0.479327	0.992099	0.992099	0.309798	0.349711	-0.0494053
amalgam_4_263	0.902473	-0.148045	0.397516	0.464194	0.464194	0.474867	1	1	0.464194	0.464194	-0.0493434
amalgam_5_719	0.944338	-0.0826243	0.349711	0.253083	0.349711	0.505058	0.80948	0.80948	0.253083	0.349711	-0.0493051
amalgam_5_397	0.981929	-0.0263097	0.349711	0.013377	0.349711	0.500196	0.639783	0.639783	0.013377	0.349711	-0.049295
Awat2	0.958412	-0.0612814	0.349711	0.156929	0.349711	0.505511	0.696488	0.696488	0.156929	0.349711	-0.0492884
amalgam_5_2038	0.961647	-0.0564205	0.349711	0.134822	0.349711	0.495425	0.868793	0.868793	0.134822	0.349711	-0.0490993
Ubap2	0.945688	-0.0805642	0.349711	0.245981	0.349711	0.496735	0.898752	0.898752	0.245981	0.349711	-0.0490715
amalgam_5_2091	0.945301	-0.0811549	0.349711	0.248966	0.349711	0.505511	0.697166	0.697166	0.248966	0.349711	-0.0490062
H2-DMb2_P1	0.963211	-0.054077	0.349711	0.124134	0.349711	0.505511	0.232631	0.505511	0.124134	0.349711	-0.0489996
Elovl4	0.933823	-0.098779	0.397516	0.319455	0.397516	0.502886	0.825745	0.825745	0.319455	0.397516	-0.048954
amalgam_4_179	0.881213	-0.182437	0.398148	0.539521	0.539521	0.473986	1	1	0.539521	0.539521	-0.0488916
amalgam_4_239	0.917525	-0.12418	0.349711	0.404666	0.404666	0.479327	1	1	0.404666	0.404666	-0.0487909
amalgam_5_1188	0.939003	-0.0907986	0.3498	0.290552	0.3498	0.479327	0.990233	0.990233	0.290552	0.3498	-0.0487384
amalgam_5_1036	0.918898	-0.122024	0.4	0.398823	0.4	0.502108	0.926165	0.926165	0.398823	0.4	-0.0487142
Urm1_P2	0.953667	-0.0684432	0.3498	0.194204	0.3498	0.496759	0.865935	0.865935	0.194204	0.3498	-0.0487139
amalgam_5_506	0.882824	-0.179802	0.40184	0.536344	0.536344	0.502886	0.843612	0.843612	0.536344	0.536344	-0.0486467
Stambp	0.955511	-0.0656558	0.3498	0.181659	0.3498	0.492995	0.906259	0.906259	0.181659	0.3498	-0.048634
amalgam_5_1079	0.93538	-0.0963758	0.40367	0.313314	0.40367	0.502395	0.901975	0.901975	0.313314	0.40367	-0.0485753
amalgam_5_1858	0.928485	-0.10705	0.405488	0.352143	0.405488	0.501285	0.937253	0.937253	0.352143	0.405488	-0.0485237
amalgam_4_12	0.918672	-0.122379	0.3498	0.401524	0.401524	0.479327	0.988526	0.988526	0.401524	0.401524	-0.0484973
Prss55	0.924089	-0.113897	0.3498	0.3752	0.3752	0.479327	1	1	0.3752	0.3752	-0.0484902
Tmprss5	0.939139	-0.0905888	0.3498	0.292188	0.3498	0.479327	1	1	0.292188	0.3498	-0.048405
amalgam_5_1633	0.942218	-0.0858672	0.407295	0.273487	0.407295	0.502886	0.855718	0.855718	0.273487	0.407295	-0.0483487
amalgam_5_82	0.883376	-0.1789	0.409091	0.536921	0.536921	0.502886	0.779668	0.779668	0.536921	0.536921	-0.0483191
Cryga	0.948987	-0.0755397	0.3498	0.229383	0.3498	0.487601	0.946976	0.946976	0.229383	0.3498	-0.0483031
amalgam_5_298	0.957542	-0.0625921	0.3498	0.169262	0.3498	0.496735	0.876064	0.876064	0.169262	0.3498	-0.0482861
Ifna4	0.937035	-0.0938252	0.3498	0.305747	0.3498	0.479327	0.989328	0.989328	0.305747	0.3498	-0.048286
amalgam_5_145	0.938797	-0.0911153	0.3498	0.29564	0.3498	0.505511	0.822016	0.822016	0.29564	0.3498	-0.0482216
amalgam_5_770	0.926289	-0.110466	0.350461	0.366222	0.366222	0.479327	1	1	0.366222	0.366222	-0.0481916
BC024978	0.946872	-0.0787585	0.350461	0.244631	0.350461	0.479327	0.993254	0.993254	0.244631	0.350461	-0.0481599
Nfam1	0.949933	-0.0741018	0.350461	0.223953	0.350461	0.491884	0.932264	0.932264	0.223953	0.350461	-0.0481545
Ifit3	0.968215	-0.0466003	0.350461	0.0926618	0.350461	0.505511	0.466963	0.505511	0.0926618	0.350461	-0.0481427
Phf14_P1	0.941067	-0.0876305	0.350461	0.282299	0.350461	0.479327	1	1	0.282299	0.350461	-0.0481346
amalgam_5_1158	0.925137	-0.112261	0.410876	0.373112	0.410876	0.496771	0.962876	0.962876	0.373112	0.410876	-0.0480658
amalgam_5_1163	0.952305	-0.0705051	0.350461	0.208162	0.350461	0.505511	0.502812	0.505511	0.208162	0.350461	-0.0480561
Scnm1	0.944382	-0.0825576	0.350461	0.262593	0.350461	0.493939	0.921644	0.921644	0.262593	0.350461	-0.0479426
Tgoln1	0.93824	-0.0919709	0.350461	0.301107	0.350461	0.497196	0.892356	0.892356	0.301107	0.350461	-0.0479425
Cdkl2	0.877706	-0.18819	0.410876	0.55683	0.55683	0.472222	1	1	0.55683	0.55683	-0.0478525
amalgam_5_1706	0.946277	-0.0796655	0.350461	0.250862	0.350461	0.505511	0.754414	0.754414	0.250862	0.350461	-0.0478443
Prss58	0.942606	-0.0852731	0.350461	0.27503	0.350461	0.479327	0.985689	0.985689	0.27503	0.350461	-0.0478058
amalgam_5_2267	0.935509	-0.0961767	0.350461	0.319472	0.350461	0.479327	0.994692	0.994692	0.319472	0.350461	-0.0476621
amalgam_5_608	0.920989	-0.118744	0.411411	0.397538	0.411411	0.497939	0.957807	0.957807	0.397538	0.411411	-0.0475715
amalgam_5_1313	0.912469	-0.132152	0.413174	0.436686	0.436686	0.502886	0.789655	0.789655	0.436686	0.436686	-0.0475524
amalgam_4_42	0.955809	-0.0652052	0.350649	0.187153	0.350649	0.491884	0.922449	0.922449	0.187153	0.350649	-0.0474566
amalgam_5_120	0.962768	-0.0547402	0.351492	0.136118	0.351492	0.505511	0.603373	0.603373	0.136118	0.351492	-0.0474096
Akap3	0.900664	-0.15094	0.413174	0.485495	0.485495	0.472222	1	1	0.485495	0.485495	-0.0473672
amalgam_4_13	0.921994	-0.117171	0.352332	0.394255	0.394255	0.479327	1	1	0.394255	0.394255	-0.0473632
amalgam_4_57	0.925251	-0.112083	0.41369	0.378508	0.41369	0.497213	0.961186	0.961186	0.378508	0.41369	-0.0472904
Cryba1	0.946819	-0.0788395	0.352332	0.251335	0.352332	0.498821	0.8638	0.8638	0.251335	0.352332	-0.0472838
amalgam_5_2275	0.948948	-0.0755998	0.352713	0.236964	0.352713	0.504004	0.810849	0.810849	0.236964	0.352713	-0.0472739
amalgam_5_1798	0.957	-0.0634097	0.353548	0.17992	0.353548	0.505511	0.746687	0.746687	0.17992	0.353548	-0.0472352
Ppp2r2a	0.928183	-0.10752	0.41369	0.363924	0.41369	0.502886	0.863071	0.863071	0.363924	0.41369	-0.0471999
Cyp2f2	0.940178	-0.088994	0.353548	0.295315	0.353548	0.479327	1	1	0.295315	0.353548	-0.0471414
amalgam_5_1852	0.980172	-0.0288929	0.353925	0.0234614	0.353925	0.500488	0.649746	0.649746	0.0234614	0.353925	-0.0470852
Uqcrq	0.922092	-0.117017	0.41369	0.396196	0.41369	0.502886	0.717947	0.717947	0.396196	0.41369	-0.0470515
Usp9y	0.97095	-0.0425305	0.353925	0.078352	0.353925	0.505511	0.599262	0.599262	0.078352	0.353925	-0.0470366
amalgam_5_585	0.903855	-0.145837	0.41369	0.476039	0.476039	0.476749	1	1	0.476039	0.476039	-0.0470118
Eml2_P2	0.947219	-0.0782302	0.353925	0.251328	0.353925	0.491884	0.93699	0.93699	0.251328	0.353925	-0.0469192
amalgam_5_1952	0.921497	-0.117949	0.414706	0.400705	0.414706	0.497939	0.958551	0.958551	0.400705	0.414706	-0.0468464
amalgam_5_155	0.93498	-0.0969925	0.353925	0.331103	0.353925	0.491884	0.946512	0.946512	0.331103	0.353925	-0.0465599
amalgam_5_306	0.87722	-0.188989	0.416422	0.567344	0.567344	0.502886	0.844167	0.844167	0.567344	0.567344	-0.0465204
amalgam_4_325	0.946496	-0.079332	0.354673	0.259253	0.354673	0.486645	0.957422	0.957422	0.259253	0.354673	-0.0465105
Chrng	0.9348	-0.0972704	0.416422	0.332592	0.416422	0.502886	0.654148	0.654148	0.332592	0.416422	-0.0465038
Dcst1_P2	0.940634	-0.0882942	0.354673	0.297561	0.354673	0.479327	0.998393	0.998393	0.297561	0.354673	-0.0464802
amalgam_5_906	0.910751	-0.134871	0.418605	0.452532	0.452532	0.478193	0.994642	0.994642	0.452532	0.452532	-0.0464431
Fbxw10	0.951972	-0.0710093	0.354673	0.222873	0.354673	0.505511	0.751055	0.751055	0.222873	0.354673	-0.046294
amalgam_5_1809	0.896544	-0.157553	0.42029	0.508433	0.508433	0.502886	0.66099	0.66099	0.508433	0.508433	-0.046284
Pdgfra	0.949826	-0.0742644	0.42029	0.239132	0.42029	0.502886	0.748416	0.748416	0.239132	0.42029	-0.0461452
Pvalb_P2	0.912031	-0.132845	0.42029	0.449587	0.449587	0.498136	0.958299	0.958299	0.449587	0.449587	-0.0461219
Nsfl1c	0.960836	-0.0576379	0.354673	0.158709	0.354673	0.491884	0.915422	0.915422	0.158709	0.354673	-0.0460757
Meis1	0.953802	-0.0682377	0.354673	0.211332	0.354673	0.479327	0.994671	0.994671	0.211332	0.354673	-0.0460628
Isg15	0.942512	-0.0854177	0.354673	0.289284	0.354673	0.496759	0.889945	0.889945	0.289284	0.354673	-0.0460125
Hsd17b11	0.900071	-0.15189	0.42029	0.498667	0.498667	0.487942	0.987886	0.987886	0.498667	0.498667	-0.0458994
amalgam_5_1457	0.947038	-0.0785064	0.354673	0.260531	0.354673	0.479327	0.990233	0.990233	0.260531	0.354673	-0.0458588
Eif3a	0.956223	-0.0645812	0.374046	0.267804	0.374046	0.505511	0.19523	0.505511	0.19523	0.374046	-0.0458174
amalgam_5_2002	0.943193	-0.084375	0.354673	0.286495	0.354673	0.494125	0.918571	0.918571	0.286495	0.354673	-0.0458058
amalgam_4_256	0.92144	-0.118039	0.42029	0.409594	0.42029	0.480722	0.992196	0.992196	0.409594	0.42029	-0.0457573
Ptk7	0.926514	-0.110116	0.42029	0.385198	0.42029	0.502886	0.582523	0.582523	0.385198	0.42029	-0.0456227
amalgam_5_779	0.918811	-0.12216	0.42029	0.4245	0.4245	0.502886	0.775325	0.775325	0.4245	0.4245	-0.0454583
amalgam_5_654	0.957312	-0.0629389	0.35488	0.189751	0.35488	0.498408	0.838417	0.838417	0.189751	0.35488	-0.0454303
amalgam_5_1824	0.927766	-0.108167	0.420455	0.381109	0.420455	0.502886	0.823501	0.823501	0.381109	0.420455	-0.0453166
Akr1b8	0.90953	-0.136807	0.420455	0.466666	0.466666	0.502886	0.766384	0.766384	0.466666	0.466666	-0.0452823
Ap1g1	0.947339	-0.0780468	0.35488	0.262983	0.35488	0.491884	0.935587	0.935587	0.262983	0.35488	-0.0452728
amalgam_4_290	0.959771	-0.0592383	0.420904	0.172557	0.420904	0.502886	0.720958	0.720958	0.172557	0.420904	-0.0452028
amalgam_5_179	0.942353	-0.085661	0.355247	0.296862	0.355247	0.479327	0.981699	0.981699	0.296862	0.355247	-0.0451815
amalgam_5_1240	0.94651	-0.0793104	0.356061	0.269662	0.356061	0.50246	0.834996	0.834996	0.269662	0.356061	-0.0451419
amalgam_5_1997	0.8972	-0.156499	0.422535	0.514769	0.514769	0.497939	0.968108	0.968108	0.514769	0.514769	-0.0451322
Ttc9c	0.956413	-0.0642947	0.356061	0.198881	0.356061	0.501248	0.814055	0.814055	0.198881	0.356061	-0.0450967
Birc7	0.918012	-0.123416	0.356061	0.43131	0.43131	0.479327	1	1	0.43131	0.43131	-0.0450727
Sec31a	0.947257	-0.0781719	0.356061	0.265545	0.356061	0.494283	0.909953	0.909953	0.265545	0.356061	-0.0450162
Serpinb7_P2	0.949862	-0.0742104	0.356061	0.24741	0.356061	0.479327	1	1	0.24741	0.356061	-0.0450148
Adck2	0.957589	-0.0625216	0.422535	0.190839	0.422535	0.502505	0.847703	0.847703	0.190839	0.422535	-0.0449739
amalgam_5_1613	0.961678	-0.0563738	0.356061	0.159353	0.356061	0.497503	0.828877	0.828877	0.159353	0.356061	-0.044966
amalgam_5_1456	0.921947	-0.117245	0.422969	0.413824	0.422969	0.5	0.948331	0.948331	0.413824	0.422969	-0.0449264
Yipf5	0.966881	-0.0485901	0.356061	0.119032	0.356061	0.505511	0.47447	0.505511	0.119032	0.356061	-0.0449136
Shpk	0.933989	-0.0985229	0.422969	0.350469	0.422969	0.502108	0.916723	0.916723	0.350469	0.422969	-0.0448625
Smpd1	0.928192	-0.107504	0.422969	0.382812	0.422969	0.48855	0.978993	0.978993	0.382812	0.422969	-0.0448308
Ifna9	0.943231	-0.0843169	0.356061	0.294193	0.356061	0.496759	0.889019	0.889019	0.294193	0.356061	-0.0448032
amalgam_4_1	0.945923	-0.0802053	0.356061	0.276576	0.356061	0.479327	0.969343	0.969343	0.276576	0.356061	-0.0447695
Pygm_P2	0.910149	-0.135826	0.422969	0.468324	0.468324	0.477291	1	1	0.468324	0.468324	-0.0447483
amalgam_5_1784	0.901785	-0.149144	0.422969	0.501616	0.501616	0.497939	0.966938	0.966938	0.501616	0.501616	-0.0446878
Parp10	0.952004	-0.0709604	0.356061	0.234572	0.356061	0.479327	0.978689	0.978689	0.234572	0.356061	-0.0446855
Scn2a1_P2	0.921937	-0.11726	0.422969	0.416643	0.422969	0.502886	0.816291	0.816291	0.416643	0.422969	-0.0445864
Ube4b	0.940837	-0.0879834	0.356061	0.312084	0.356061	0.479327	0.975787	0.975787	0.312084	0.356061	-0.0444958
amalgam_5_2062	0.940261	-0.0888671	0.356061	0.317195	0.356061	0.505511	0.753381	0.753381	0.317195	0.356061	-0.0443156
Tom1l1	0.934115	-0.0983273	0.356061	0.354479	0.356061	0.486651	0.96387	0.96387	0.354479	0.356061	-0.0442875
Tpsg1_P2	0.950979	-0.0725154	0.356061	0.245411	0.356061	0.500488	0.846147	0.846147	0.245411	0.356061	-0.0442421
Galc	0.940282	-0.0888338	0.356061	0.317702	0.356061	0.479327	0.989826	0.989826	0.317702	0.356061	-0.0442375
Maf1	0.955301	-0.0659728	0.356061	0.213704	0.356061	0.479327	0.981497	0.981497	0.213704	0.356061	-0.0442141
amalgam_5_1827	0.958016	-0.0618777	0.356061	0.193023	0.356061	0.491884	0.915457	0.915457	0.193023	0.356061	-0.0442048
amalgam_5_1132	0.852849	-0.229637	0.422969	0.641959	0.641959	0.499869	0.973595	0.973595	0.641959	0.641959	-0.0442034
amalgam_5_844	0.874188	-0.193984	0.423077	0.591858	0.591858	0.502886	0.921543	0.921543	0.591858	0.591858	-0.0441861
amalgam_5_262	0.93638	-0.0948345	0.356061	0.342245	0.356061	0.492027	0.937857	0.937857	0.342245	0.356061	-0.044161
amalgam_3_35	0.963778	-0.0532272	0.356061	0.148069	0.356061	0.504878	0.720574	0.720574	0.148069	0.356061	-0.0441538
amalgam_5_800	0.924685	-0.112966	0.424658	0.406929	0.424658	0.498122	0.952416	0.952416	0.406929	0.424658	-0.044111
amalgam_3_37	0.938858	-0.0910206	0.35635	0.327859	0.35635	0.479327	1	1	0.327859	0.35635	-0.0440824
amalgam_5_1990	0.946994	-0.0785735	0.357143	0.274778	0.357143	0.479327	0.967971	0.967971	0.274778	0.357143	-0.0440811
amalgam_4_424	0.938245	-0.091963	0.357934	0.331747	0.357934	0.504277	0.836347	0.836347	0.331747	0.357934	-0.044068
amalgam_5_1665	0.947562	-0.0777072	0.358722	0.271054	0.358722	0.500391	0.858639	0.858639	0.271054	0.358722	-0.0440557
Ncf4	0.947393	-0.0779657	0.358722	0.272389	0.358722	0.502742	0.831655	0.831655	0.272389	0.358722	-0.0440358
Snx1	0.972134	-0.0407724	0.358722	0.0833437	0.358722	0.505511	0.623165	0.623165	0.0833437	0.358722	-0.0439986
amalgam_5_1286	0.873161	-0.19568	0.42623	0.595922	0.595922	0.502505	0.947315	0.947315	0.595922	0.595922	-0.043991
amalgam_4_165	0.971106	-0.0422989	0.358722	0.0914102	0.358722	0.505511	0.519008	0.519008	0.0914102	0.358722	-0.0439488
amalgam_5_497	0.910206	-0.135736	0.427793	0.474789	0.474789	0.476749	1	1	0.474789	0.474789	-0.0439103
amalgam_3_12	0.926304	-0.110443	0.429348	0.401724	0.429348	0.502886	0.86674	0.86674	0.401724	0.429348	-0.0437434
amalgam_5_1411	0.92349	-0.114831	0.430894	0.416075	0.430894	0.494008	0.969044	0.969044	0.416075	0.430894	-0.0437309
Pipox	0.916651	-0.125556	0.430894	0.448891	0.448891	0.482783	0.990464	0.990464	0.448891	0.448891	-0.0436757
Nr1d1	0.957326	-0.0629174	0.358722	0.202385	0.358722	0.479327	0.972451	0.972451	0.202385	0.358722	-0.0436534
Klkb1	0.967419	-0.0477873	0.358722	0.122291	0.358722	0.505511	0.600968	0.600968	0.122291	0.358722	-0.0436109
Hspb2	0.94959	-0.0746234	0.358722	0.260477	0.358722	0.479327	0.976975	0.976975	0.260477	0.358722	-0.0435972
amalgam_5_1192	0.913558	-0.130432	0.431267	0.463895	0.463895	0.502886	0.805058	0.805058	0.463895	0.463895	-0.0435093
amalgam_3_18	0.951536	-0.0716701	0.358722	0.2474	0.358722	0.479327	0.980541	0.980541	0.2474	0.358722	-0.0434751
Cacna1c	0.927433	-0.108685	0.431267	0.398182	0.431267	0.499338	0.947001	0.947001	0.398182	0.431267	-0.043465
amalgam_4_158	0.962022	-0.0558586	0.358881	0.166761	0.358881	0.496759	0.834709	0.834709	0.166761	0.358881	-0.0434527
amalgam_10_19	0.961072	-0.0572834	0.35966	0.174444	0.35966	0.505511	0.678559	0.678559	0.174444	0.35966	-0.0434405
amalgam_4_281	0.954935	-0.0665252	0.360437	0.222489	0.360437	0.497501	0.853352	0.853352	0.222489	0.360437	-0.0434204
Trappc6a	0.922247	-0.116775	0.431267	0.425117	0.431267	0.502886	0.666323	0.666323	0.425117	0.431267	-0.0433809
Sec23ip	0.974935	-0.0366226	0.360437	0.0654301	0.360437	0.498815	0.735786	0.735786	0.0654301	0.360437	-0.0433693
Serp1	0.959773	-0.0592342	0.360437	0.185549	0.360437	0.505511	0.630316	0.630316	0.185549	0.360437	-0.0433324
Prkcz_P2	0.902907	-0.147351	0.431267	0.50812	0.50812	0.502886	0.898754	0.898754	0.50812	0.50812	-0.043326
Sfxn5	0.972717	-0.0399077	0.360437	0.0823227	0.360437	0.505511	0.348028	0.505511	0.0823227	0.360437	-0.0432791
Pura	0.937074	-0.0937645	0.431267	0.345533	0.431267	0.501285	0.929905	0.929905	0.345533	0.431267	-0.0432733
amalgam_5_130	0.937064	-0.0937805	0.431267	0.345762	0.431267	0.502886	0.810733	0.810733	0.345762	0.431267	-0.0432536
amalgam_5_1150	0.962155	-0.0556595	0.360437	0.16743	0.360437	0.505511	0.55883	0.55883	0.16743	0.360437	-0.0432011
amalgam_5_1264	0.943916	-0.0832696	0.360676	0.30284	0.360676	0.50542	0.80948	0.80948	0.30284	0.360676	-0.0431992
amalgam_5_1753	0.929332	-0.105734	0.361446	0.390359	0.390359	0.479327	0.974681	0.974681	0.390359	0.390359	-0.0431962
Lcn6	0.954716	-0.0668565	0.361446	0.226391	0.361446	0.505511	0.556679	0.556679	0.226391	0.361446	-0.0431319
amalgam_5_525	0.969264	-0.0450377	0.361779	0.110458	0.361779	0.505511	0.494441	0.505511	0.110458	0.361779	-0.0430922
amalgam_5_412	0.912963	-0.131372	0.431267	0.469963	0.469963	0.502886	0.905303	0.905303	0.469963	0.469963	-0.0430817
Pkib_P2	0.911369	-0.133893	0.431267	0.477081	0.477081	0.502505	0.925902	0.925902	0.477081	0.477081	-0.0430344
amalgam_5_443	0.930225	-0.104348	0.362545	0.387102	0.387102	0.479327	1	1	0.387102	0.387102	-0.0430095
Tmem208	0.945415	-0.08098	0.362545	0.294741	0.362545	0.505511	0.521263	0.521263	0.294741	0.362545	-0.0429647
amalgam_5_268	0.911378	-0.133878	0.431267	0.477657	0.477657	0.502505	0.924481	0.924481	0.477657	0.477657	-0.0429594
Enpep	0.936725	-0.0943024	0.431267	0.350403	0.431267	0.502505	0.892372	0.892372	0.350403	0.431267	-0.0429484
amalgam_5_1008	0.919989	-0.120312	0.431267	0.439609	0.439609	0.502886	0.863824	0.863824	0.439609	0.439609	-0.0429433
amalgam_5_1432	0.943098	-0.0845199	0.362874	0.310786	0.362874	0.485955	0.960706	0.960706	0.310786	0.362874	-0.0428971
amalgam_5_899	0.914437	-0.129045	0.431937	0.465398	0.465398	0.502505	0.922327	0.922327	0.465398	0.465398	-0.0428657
amalgam_5_1165	0.901153	-0.150155	0.43342	0.518475	0.518475	0.477291	1	1	0.518475	0.518475	-0.0428352
amalgam_4_195	0.951841	-0.0712082	0.363636	0.250609	0.363636	0.505511	0.529497	0.529497	0.250609	0.363636	-0.0427964
Trim63	0.944814	-0.0818982	0.363636	0.300314	0.363636	0.479327	1	1	0.300314	0.363636	-0.0427856
amalgam_5_1083	0.937484	-0.0931346	0.363962	0.347236	0.363962	0.479327	0.991064	0.991064	0.347236	0.363962	-0.0427837
Hdc	0.931889	-0.10177	0.43342	0.379871	0.43342	0.502886	0.858949	0.858949	0.379871	0.43342	-0.0427805
amalgam_4_359	0.949328	-0.0750216	0.36472	0.269421	0.36472	0.505511	0.748253	0.748253	0.269421	0.36472	-0.0427299
Fads2	0.930687	-0.103633	0.43342	0.387177	0.43342	0.502886	0.875797	0.875797	0.387177	0.43342	-0.042706
Plch1	0.946393	-0.0794893	0.36472	0.290236	0.36472	0.496751	0.884195	0.884195	0.290236	0.36472	-0.0427054
amalgam_5_777	0.922884	-0.115779	0.43342	0.42851	0.43342	0.502886	0.87582	0.87582	0.42851	0.43342	-0.0426113
Hist1h3f	0.956999	-0.0634104	0.36472	0.213894	0.36472	0.505511	0.521864	0.521864	0.213894	0.36472	-0.0424724
Stk4	0.925027	-0.112432	0.43342	0.419238	0.43342	0.494376	0.966832	0.966832	0.419238	0.43342	-0.0424476
amalgam_5_1027	0.909791	-0.136392	0.43342	0.488431	0.488431	0.477291	1	1	0.488431	0.488431	-0.0424449
Dgkz_P2	0.922668	-0.116116	0.43342	0.43104	0.43342	0.478193	0.999186	0.999186	0.43104	0.43342	-0.0424383
Klk8	0.972465	-0.0402816	0.36472	0.0895068	0.36472	0.504277	0.66019	0.66019	0.0895068	0.36472	-0.0422209
amalgam_5_1842	0.916991	-0.125021	0.43342	0.459876	0.459876	0.478193	1	1	0.459876	0.459876	-0.0421771
amalgam_4_298	0.967391	-0.0478293	0.36472	0.131366	0.36472	0.505511	0.557024	0.557024	0.131366	0.36472	-0.0421624
Klk13	0.947476	-0.0778381	0.36472	0.287926	0.36472	0.479327	0.994749	0.994749	0.287926	0.36472	-0.0420886
Qprt	0.922797	-0.115916	0.43342	0.433582	0.433582	0.497796	0.960524	0.960524	0.433582	0.433582	-0.0420691
Cbx5	0.949037	-0.0754631	0.36472	0.277049	0.36472	0.479327	0.981801	0.981801	0.277049	0.36472	-0.0420665
amalgam_5_1495	0.931019	-0.103118	0.433673	0.391032	0.433673	0.502886	0.713417	0.713417	0.391032	0.433673	-0.0420503
amalgam_5_439	0.910961	-0.134538	0.435115	0.487284	0.487284	0.50103	0.951546	0.951546	0.487284	0.487284	-0.0420052
Nrd1	0.949573	-0.0746486	0.36472	0.273858	0.36472	0.505511	0.637048	0.637048	0.273858	0.36472	-0.041988
Nalcn	0.969955	-0.0440104	0.36472	0.111281	0.36472	0.505511	0.498703	0.505511	0.111281	0.36472	-0.0419673
amalgam_5_233	0.95323	-0.0691038	0.36472	0.247212	0.36472	0.505511	0.588024	0.588024	0.247212	0.36472	-0.0419413
amalgam_5_19	0.913906	-0.129882	0.436548	0.47577	0.47577	0.502886	0.888855	0.888855	0.47577	0.47577	-0.0419003
Gan	0.954565	-0.0670845	0.36472	0.237732	0.36472	0.505511	0.622403	0.622403	0.237732	0.36472	-0.0418548
Hmgxb4_P2	0.940872	-0.0879301	0.36472	0.334532	0.36472	0.479327	0.992294	0.992294	0.334532	0.36472	-0.0418162
Ip6k3	0.903325	-0.146683	0.436548	0.518923	0.518923	0.477291	1	1	0.518923	0.518923	-0.0417896
Asb16	0.967676	-0.0474038	0.36472	0.131465	0.36472	0.504348	0.701347	0.701347	0.131465	0.36472	-0.0417717
Nmt2	0.932801	-0.100358	0.436548	0.383677	0.436548	0.497939	0.949188	0.949188	0.383677	0.436548	-0.0417524
amalgam_5_1350	0.949788	-0.0743231	0.36472	0.274851	0.36472	0.479327	0.965698	0.965698	0.274851	0.36472	-0.041688
Chrnb3	0.95292	-0.0695737	0.436548	0.252241	0.436548	0.502886	0.639934	0.639934	0.252241	0.436548	-0.0416179
Col4a3bp	0.947739	-0.0774376	0.36472	0.290655	0.36472	0.479327	0.968726	0.968726	0.290655	0.36472	-0.0415547
amalgam_5_917	0.953721	-0.068361	0.36472	0.246717	0.36472	0.50373	0.794956	0.794956	0.246717	0.36472	-0.0415499
amalgam_5_1139	0.942245	-0.0858252	0.36472	0.328216	0.36472	0.500488	0.864872	0.864872	0.328216	0.36472	-0.0415257
Lipf	0.905413	-0.143353	0.436548	0.513425	0.513425	0.478193	0.998306	0.998306	0.513425	0.513425	-0.0415039
Lalba	0.937638	-0.0928971	0.436548	0.357496	0.436548	0.502691	0.876169	0.876169	0.357496	0.436548	-0.0414998
Dusp23	0.919818	-0.12058	0.467871	0.527168	0.527168	0.502886	0.454259	0.502886	0.454259	0.502886	-0.0413224
amalgam_5_1507	0.928296	-0.107342	0.436548	0.412501	0.436548	0.497939	0.951629	0.951629	0.412501	0.436548	-0.0412812
Uso1	0.93494	-0.097055	0.36472	0.375705	0.375705	0.479327	1	1	0.375705	0.375705	-0.0412632
Sergef	0.966214	-0.049586	0.36472	0.147205	0.36472	0.505511	0.364215	0.505511	0.147205	0.36472	-0.0412594
Tuba1b	0.899018	-0.153578	0.436548	0.53934	0.53934	0.497939	0.968073	0.968073	0.53934	0.53934	-0.0411801
Ckb	0.93462	-0.0975477	0.436548	0.378353	0.436548	0.502886	0.853924	0.853924	0.378353	0.436548	-0.0411751
Hnf1b	0.954373	-0.0673743	0.36472	0.245133	0.36472	0.505511	0.538939	0.538939	0.245133	0.36472	-0.0411386
amalgam_5_1091	0.877146	-0.189111	0.436548	0.606329	0.606329	0.502886	0.92368	0.92368	0.606329	0.606329	-0.0410922
amalgam_5_1603	0.942458	-0.0855001	0.436548	0.330792	0.436548	0.502886	0.646225	0.646225	0.330792	0.436548	-0.0410781
amalgam_5_1427	0.911127	-0.134276	0.436548	0.494819	0.494819	0.478193	0.999042	0.999042	0.494819	0.494819	-0.0410284
Slc22a4	0.931887	-0.101773	0.436548	0.395704	0.436548	0.502886	0.845314	0.845314	0.395704	0.436548	-0.040977
amalgam_5_1252	0.925296	-0.112013	0.436548	0.430892	0.436548	0.502886	0.764969	0.764969	0.430892	0.436548	-0.0409556
amalgam_5_596	0.954397	-0.0673379	0.36472	0.246488	0.36472	0.491718	0.931143	0.931143	0.246488	0.36472	-0.0409552
Pdcd11	0.962713	-0.054822	0.36472	0.179564	0.36472	0.502742	0.76896	0.76896	0.179564	0.36472	-0.0408851
amalgam_4_417	0.91782	-0.123716	0.36472	0.467389	0.467389	0.479327	1	1	0.467389	0.467389	-0.0408662
Pnp	0.933488	-0.0992971	0.436548	0.38855	0.436548	0.502886	0.851303	0.851303	0.38855	0.436548	-0.0407667
amalgam_5_761	0.907877	-0.139431	0.436548	0.510152	0.510152	0.502886	0.899849	0.899849	0.510152	0.510152	-0.0407558
Srsf2	0.945013	-0.081594	0.36472	0.316637	0.36472	0.486651	0.958383	0.958383	0.316637	0.36472	-0.0407512
Clk3	0.943234	-0.0843122	0.436548	0.328845	0.436548	0.502886	0.830318	0.830318	0.328845	0.436548	-0.0407235
amalgam_5_412	0.95325	-0.0690737	0.36472	0.258071	0.36472	0.480769	0.959569	0.959569	0.258071	0.36472	-0.0406333
Apbb3	0.943471	-0.0839501	0.36472	0.32811	0.36472	0.479327	0.985711	0.985711	0.32811	0.36472	-0.0406302
amalgam_4_266	0.951655	-0.0714891	0.36472	0.270257	0.36472	0.505511	0.727644	0.727644	0.270257	0.36472	-0.0406218
amalgam_4_302	0.960048	-0.0588215	0.364896	0.203995	0.364896	0.505511	0.590922	0.590922	0.203995	0.364896	-0.0406092
Ehbp1	0.961726	-0.0563025	0.364896	0.190258	0.364896	0.504277	0.746166	0.746166	0.190258	0.364896	-0.0405748
Homer1	0.958241	-0.0615399	0.364896	0.220034	0.364896	0.5033	0.785455	0.785455	0.220034	0.364896	-0.040463
March4	0.980754	-0.0280361	0.364896	0.0360539	0.364896	0.505511	0.313631	0.505511	0.0360539	0.364896	-0.0404574
amalgam_10_0	0.95952	-0.0596153	0.364896	0.20975	0.364896	0.502742	0.785891	0.785891	0.20975	0.364896	-0.0404369
amalgam_5_943	0.956926	-0.0635205	0.365098	0.231528	0.365098	0.492027	0.906975	0.906975	0.231528	0.365098	-0.0403607
amalgam_4_173	0.957702	-0.0623511	0.365826	0.225495	0.365826	0.492027	0.906136	0.906136	0.225495	0.365826	-0.0403327
amalgam_5_1297	0.945787	-0.0804132	0.436548	0.315107	0.436548	0.502886	0.718649	0.718649	0.315107	0.436548	-0.0403306
amalgam_5_1183	0.967349	-0.0478918	0.366552	0.14387	0.366552	0.505511	0.343976	0.505511	0.14387	0.366552	-0.0403264
Stom	0.952596	-0.0700643	0.366552	0.266391	0.366552	0.496735	0.87719	0.87719	0.266391	0.366552	-0.0402506
amalgam_5_1337	0.930987	-0.103166	0.366857	0.407533	0.407533	0.479327	0.998651	0.998651	0.407533	0.407533	-0.0402181
Znrd1	0.958663	-0.0609041	0.366857	0.218894	0.366857	0.479327	0.96455	0.96455	0.218894	0.366857	-0.0401824
amalgam_5_265	0.941544	-0.0869003	0.367161	0.344866	0.367161	0.479327	1	1	0.344866	0.367161	-0.0401783
amalgam_5_825	0.94908	-0.0753981	0.367882	0.293212	0.367882	0.500488	0.852692	0.852692	0.293212	0.367882	-0.0401735
Lgals7	0.923162	-0.115344	0.436548	0.448813	0.448813	0.502886	0.863366	0.863366	0.448813	0.448813	-0.0401324
Nfxl1	0.934009	-0.0984911	0.367882	0.391713	0.391713	0.479327	1	1	0.391713	0.391713	-0.040089
Nfyc_P1	0.955959	-0.0649791	0.367882	0.241833	0.367882	0.496759	0.854158	0.854158	0.241833	0.367882	-0.0400586
amalgam_5_1532	0.949706	-0.0744464	0.367882	0.289814	0.367882	0.496759	0.872128	0.872128	0.289814	0.367882	-0.0400433
Trpm6	0.915989	-0.126598	0.436548	0.483481	0.483481	0.502886	0.604259	0.604259	0.483481	0.483481	-0.0399568
amalgam_5_1211	0.955633	-0.065471	0.368481	0.245633	0.368481	0.493939	0.900526	0.900526	0.245633	0.368481	-0.0399185
amalgam_5_198	0.904012	-0.145586	0.436548	0.531911	0.531911	0.502886	0.812996	0.812996	0.531911	0.531911	-0.0399139
Myo1a	0.956599	-0.0640144	0.368481	0.238053	0.368481	0.501629	0.81146	0.81146	0.238053	0.368481	-0.0399019
amalgam_5_1812	0.946847	-0.0787962	0.368778	0.311704	0.368778	0.497604	0.874102	0.874102	0.311704	0.368778	-0.0398912
Cd86	0.923311	-0.115112	0.436548	0.45157	0.45157	0.479403	0.992184	0.992184	0.45157	0.45157	-0.0397452
amalgam_5_2132	0.937933	-0.0924427	0.369492	0.372507	0.372507	0.479327	0.991064	0.991064	0.372507	0.372507	-0.0396455
amalgam_5_1599	0.917913	-0.123571	0.436548	0.478041	0.478041	0.502886	0.648207	0.648207	0.478041	0.478041	-0.0396088
amalgam_5_612	0.948239	-0.0766781	0.436548	0.304553	0.436548	0.502886	0.716518	0.716518	0.304553	0.436548	-0.0395917
amalgam_4_38	0.91046	-0.135332	0.437799	0.510567	0.510567	0.502886	0.903971	0.903971	0.510567	0.510567	-0.0395097
Csad_P1	0.929303	-0.10578	0.437799	0.423589	0.437799	0.494376	0.965051	0.965051	0.423589	0.437799	-0.0394617
Rnf121	0.935789	-0.0957445	0.369492	0.387307	0.387307	0.479327	1	1	0.387307	0.387307	-0.0394415
amalgam_5_180	0.927956	-0.107872	0.438095	0.431158	0.438095	0.502886	0.864491	0.864491	0.431158	0.438095	-0.0394125
amalgam_5_1266	0.93285	-0.100283	0.43943	0.404745	0.43943	0.502886	0.744408	0.744408	0.404745	0.43943	-0.0393932
amalgam_5_1540	0.942525	-0.0853971	0.440758	0.345809	0.440758	0.502886	0.656697	0.656697	0.345809	0.440758	-0.0393821
amalgam_5_226	0.913432	-0.13063	0.44208	0.499492	0.499492	0.502886	0.89305	0.89305	0.499492	0.499492	-0.0393813
Ube2u	0.952204	-0.070658	0.369492	0.277198	0.369492	0.501629	0.825884	0.825884	0.277198	0.369492	-0.0393714
amalgam_5_895	0.949771	-0.0743477	0.369492	0.295555	0.369492	0.481647	0.961427	0.961427	0.295555	0.369492	-0.0393569
amalgam_5_804	0.953379	-0.0688787	0.370079	0.268381	0.370079	0.492027	0.913944	0.913944	0.268381	0.370079	-0.0393468
Cluh	0.936947	-0.0939603	0.370079	0.381627	0.381627	0.494283	0.924508	0.924508	0.381627	0.381627	-0.0393094
amalgam_5_8	0.954026	-0.0679001	0.37037	0.264469	0.37037	0.496735	0.876015	0.876015	0.264469	0.37037	-0.0392209
Mastl	0.928707	-0.106705	0.44208	0.431095	0.44208	0.478193	0.999387	0.999387	0.431095	0.44208	-0.038993
amalgam_5_949	0.915835	-0.12684	0.442353	0.492775	0.492775	0.481285	0.991995	0.991995	0.492775	0.492775	-0.0389843
Nutf2	0.96115	-0.0571667	0.37037	0.208105	0.37037	0.498815	0.81845	0.81845	0.208105	0.37037	-0.0389715
Ripk4	0.930993	-0.103158	0.442353	0.419014	0.442353	0.502886	0.770681	0.770681	0.419014	0.442353	-0.0389702
amalgam_5_983	0.929261	-0.105845	0.442623	0.428539	0.442623	0.502886	0.753606	0.753606	0.428539	0.442623	-0.0389519
amalgam_5_748	0.943385	-0.0840817	0.370661	0.344792	0.370661	0.479327	0.982154	0.982154	0.344792	0.370661	-0.0388829
amalgam_5_2205	0.950722	-0.0729042	0.371365	0.293023	0.371365	0.479327	0.969152	0.969152	0.293023	0.371365	-0.0388651
Sult1c1	0.936773	-0.0942285	0.371365	0.387007	0.387007	0.479327	1	1	0.387007	0.387007	-0.0388486
Cpa5	0.957684	-0.0623789	0.371365	0.239776	0.371365	0.49217	0.904956	0.904956	0.239776	0.371365	-0.038687
Fcer1a	0.926916	-0.10949	0.442623	0.443874	0.443874	0.501883	0.932777	0.932777	0.443874	0.443874	-0.0386215
amalgam_5_251	0.891345	-0.165944	0.44289	0.585395	0.585395	0.499338	0.964545	0.964545	0.585395	0.585395	-0.0385904
H13_P2	0.957156	-0.0631735	0.371365	0.245197	0.371365	0.479327	0.989067	0.989067	0.245197	0.371365	-0.0385665
Fmo2	0.932256	-0.101202	0.371365	0.417277	0.417277	0.479327	1	1	0.417277	0.417277	-0.0384139
amalgam_5_964	0.859333	-0.21871	0.444186	0.667765	0.667765	0.497514	0.979105	0.979105	0.667765	0.667765	-0.0383566
amalgam_5_1144	0.962113	-0.0557211	0.371365	0.205062	0.371365	0.505511	0.670043	0.670043	0.205062	0.371365	-0.0383425
amalgam_4_258	0.9412	-0.0874275	0.371365	0.364985	0.371365	0.479327	1	1	0.364985	0.371365	-0.0382692
Oprk1	0.91143	-0.133796	0.444186	0.518652	0.518652	0.502108	0.936926	0.936926	0.518652	0.518652	-0.0381483
Ppcdc	0.925552	-0.111615	0.444186	0.455252	0.455252	0.48855	0.979884	0.979884	0.455252	0.455252	-0.0381441
Sult1c2	0.935952	-0.0954933	0.371365	0.398946	0.398946	0.479327	1	1	0.398946	0.398946	-0.03811
Orc3	0.941466	-0.0870189	0.371365	0.365363	0.371365	0.496759	0.892157	0.892157	0.365363	0.371365	-0.0380512
amalgam_5_1341	0.8837	-0.178372	0.444186	0.611933	0.611933	0.502886	0.884953	0.884953	0.611933	0.611933	-0.038046
amalgam_5_1194	0.952699	-0.0699082	0.371365	0.28586	0.371365	0.504348	0.784938	0.784938	0.28586	0.371365	-0.0380193
Nfyc_P2	0.952433	-0.07031	0.371365	0.288683	0.371365	0.479327	0.970125	0.970125	0.288683	0.371365	-0.0379378
Gnmt_P2	0.916034	-0.126526	0.444186	0.501372	0.501372	0.502108	0.934668	0.934668	0.501372	0.501372	-0.0379376
amalgam_5_854	0.931883	-0.10178	0.444186	0.424948	0.444186	0.502108	0.911256	0.911256	0.424948	0.444186	-0.037828
Agap3	0.9546	-0.0670311	0.371365	0.273282	0.371365	0.492027	0.914144	0.914144	0.273282	0.371365	-0.0377646
amalgam_5_337	0.949104	-0.0753627	0.371365	0.315643	0.371365	0.479327	0.999067	0.999067	0.315643	0.371365	-0.0377419
amalgam_5_67	0.897115	-0.156636	0.444954	0.574179	0.574179	0.502886	0.749516	0.749516	0.574179	0.574179	-0.0377418
amalgam_4_294	0.94989	-0.0741675	0.371555	0.310082	0.371555	0.496735	0.888856	0.888856	0.310082	0.371555	-0.0377159
Tlk2	0.91356	-0.130428	0.444954	0.513962	0.513962	0.477769	1	1	0.513962	0.513962	-0.0377028
amalgam_5_1780	0.940478	-0.0885331	0.372247	0.375581	0.375581	0.496735	0.899505	0.899505	0.375581	0.375581	-0.0376528
Npsr1	0.937442	-0.0931983	0.444954	0.394703	0.444954	0.48855	0.976064	0.976064	0.394703	0.444954	-0.0376269
amalgam_5_861	0.911056	-0.134388	0.444954	0.525308	0.525308	0.477046	1	1	0.525308	0.525308	-0.037573
amalgam_5_553	0.883259	-0.179092	0.445455	0.617185	0.617185	0.502886	0.876745	0.876745	0.617185	0.617185	-0.0375348
Abcc2	0.950001	-0.073999	0.445455	0.311513	0.445455	0.502886	0.745468	0.745468	0.311513	0.445455	-0.0374822
Cxcl10	0.930093	-0.104554	0.445455	0.438305	0.445455	0.502886	0.752417	0.752417	0.438305	0.445455	-0.0374537
Il5	0.924527	-0.113212	0.445455	0.467638	0.467638	0.477291	1	1	0.467638	0.467638	-0.0373702
Tmprss9	0.921671	-0.117676	0.372247	0.481879	0.481879	0.479327	0.981705	0.981705	0.481879	0.481879	-0.0373106
Cpa2	0.95351	-0.0686799	0.372247	0.286314	0.372247	0.492027	0.914572	0.914572	0.286314	0.372247	-0.037304
amalgam_5_37	0.954254	-0.0675545	0.372247	0.280443	0.372247	0.496735	0.870799	0.870799	0.280443	0.372247	-0.0373006
Srp9	0.971728	-0.0413755	0.372247	0.125697	0.372247	0.505511	0.498771	0.505511	0.125697	0.372247	-0.0372659
amalgam_5_2013	0.937907	-0.0924828	0.372399	0.39566	0.39566	0.479327	1	1	0.39566	0.39566	-0.0372407
amalgam_5_1586	0.948722	-0.0759423	0.373085	0.323641	0.373085	0.505238	0.793541	0.793541	0.323641	0.373085	-0.0372069
amalgam_5_1848	0.927734	-0.108217	0.445455	0.453507	0.453507	0.502886	0.764397	0.764397	0.453507	0.453507	-0.0371633
Pdia2_P2	0.929352	-0.105702	0.373085	0.44525	0.44525	0.479327	0.98898	0.98898	0.44525	0.44525	-0.0371434
amalgam_5_121	0.954215	-0.0676142	0.373362	0.282355	0.373362	0.500488	0.837266	0.837266	0.282355	0.373362	-0.037134
amalgam_4_4	0.925854	-0.111144	0.445455	0.463383	0.463383	0.48855	0.979687	0.979687	0.463383	0.463383	-0.0371287
amalgam_5_508	0.940961	-0.0877934	0.374046	0.379108	0.379108	0.479327	0.977706	0.977706	0.379108	0.379108	-0.0369819
Bpifb3	0.947573	-0.0776903	0.374046	0.334283	0.374046	0.505511	0.793395	0.793395	0.334283	0.374046	-0.0369717
Ctse_P2	0.949545	-0.0746911	0.374046	0.319973	0.374046	0.496748	0.878116	0.878116	0.319973	0.374046	-0.0369637
Pak3_P1	0.947522	-0.0777687	0.445455	0.335033	0.445455	0.502886	0.842251	0.842251	0.335033	0.445455	-0.0369333
amalgam_4_131	0.956379	-0.0643456	0.374046	0.266965	0.374046	0.496759	0.852915	0.852915	0.266965	0.374046	-0.0369051
amalgam_5_670	0.914143	-0.129508	0.445455	0.518864	0.518864	0.476749	1	1	0.518864	0.518864	-0.0369028
amalgam_4_349	0.965326	-0.0509125	0.374187	0.188503	0.374187	0.500965	0.777329	0.777329	0.188503	0.374187	-0.0368953
Slc38a7	0.957631	-0.0624579	0.374187	0.257149	0.374187	0.486651	0.944758	0.944758	0.257149	0.374187	-0.0368387
amalgam_5_1389	0.929595	-0.105325	0.446429	0.447396	0.447396	0.502886	0.748397	0.748397	0.447396	0.447396	-0.036791
Slc25a25_P2	0.958891	-0.0605606	0.374187	0.247407	0.374187	0.496735	0.866982	0.866982	0.247407	0.374187	-0.0367353
Herc6	0.965224	-0.0510644	0.374187	0.191781	0.374187	0.496735	0.848733	0.848733	0.191781	0.374187	-0.0366231
amalgam_4_263	0.961374	-0.0568304	0.374187	0.227055	0.374187	0.496744	0.843748	0.843748	0.227055	0.374187	-0.0365913
H2-Eb1	0.872614	-0.196584	0.446429	0.651863	0.651863	0.481285	0.995062	0.995062	0.651863	0.651863	-0.0365339
Pappa2	0.948846	-0.0757543	0.374187	0.3299	0.374187	0.496735	0.891392	0.891392	0.3299	0.374187	-0.0364846
Bhmt2	0.917888	-0.123609	0.446429	0.506812	0.506812	0.489151	0.978664	0.978664	0.506812	0.506812	-0.0364837
Stk40	0.925946	-0.111	0.446429	0.470718	0.470718	0.488542	0.980419	0.980419	0.470718	0.470718	-0.0363236
Ube2d3	0.96142	-0.0567619	0.374187	0.229617	0.374187	0.505511	0.608866	0.608866	0.229617	0.374187	-0.0362706
Cdk5r2	0.93578	-0.0957587	0.446429	0.418177	0.446429	0.502886	0.8502	0.8502	0.418177	0.446429	-0.036258
amalgam_5_456	0.968035	-0.046869	0.374187	0.168498	0.374187	0.505511	0.514961	0.514961	0.168498	0.374187	-0.0362488
amalgam_5_2047	0.958785	-0.0607209	0.374194	0.252998	0.374194	0.48983	0.928039	0.928039	0.252998	0.374194	-0.0362432
Ccdc80	0.94923	-0.0751705	0.374194	0.330131	0.374194	0.485136	0.956823	0.956823	0.330131	0.374194	-0.0361806
Prpf4	0.956082	-0.0647944	0.374194	0.27646	0.374194	0.505511	0.355432	0.505511	0.27646	0.374194	-0.0361791
amalgam_5_1477	0.957429	-0.0627633	0.374194	0.266136	0.374194	0.505511	0.750745	0.750745	0.266136	0.374194	-0.0360824
amalgam_5_825	0.941283	-0.0872997	0.446429	0.386506	0.446429	0.502886	0.779668	0.779668	0.386506	0.446429	-0.0360412
amalgam_5_1545	0.912067	-0.132788	0.446429	0.535768	0.535768	0.477291	1	1	0.535768	0.535768	-0.0359888
amalgam_5_635	0.920891	-0.118897	0.446429	0.498148	0.498148	0.499338	0.950604	0.950604	0.498148	0.498148	-0.0359833
Adam7	0.94249	-0.0854504	0.374194	0.37932	0.37932	0.479327	0.994274	0.994274	0.37932	0.37932	-0.0359741
amalgam_5_1950	0.935568	-0.0960853	0.447368	0.422807	0.447368	0.502886	0.680841	0.680841	0.422807	0.447368	-0.0359223
Bcap31	0.962223	-0.0555564	0.374194	0.225739	0.374194	0.492027	0.896903	0.896903	0.225739	0.374194	-0.0359113
Fabp3	0.940979	-0.0877658	0.374194	0.389834	0.389834	0.479327	0.980547	0.980547	0.389834	0.389834	-0.0359067
amalgam_5_526	0.921772	-0.117518	0.448578	0.495387	0.495387	0.487942	0.983538	0.983538	0.495387	0.495387	-0.0358494
amalgam_5_344	0.926882	-0.109542	0.449782	0.470798	0.470798	0.502691	0.898839	0.898839	0.470798	0.470798	-0.0358384
amalgam_5_1472	0.954759	-0.0667919	0.374194	0.291207	0.374194	0.494002	0.899505	0.899505	0.291207	0.374194	-0.035787
Plcl1	0.927304	-0.108885	0.449782	0.469274	0.469274	0.502886	0.591472	0.591472	0.469274	0.469274	-0.0357769
amalgam_5_1299	0.931445	-0.102458	0.45	0.447929	0.45	0.502886	0.818439	0.818439	0.447929	0.45	-0.0357363
amalgam_5_969	0.909405	-0.137005	0.451193	0.548502	0.548502	0.501883	0.943566	0.943566	0.548502	0.548502	-0.0357339
amalgam_4_275	0.926465	-0.110192	0.452381	0.474191	0.474191	0.502505	0.906089	0.906089	0.474191	0.474191	-0.0357072
Gabrb2	0.944405	-0.0825226	0.452381	0.369398	0.452381	0.502886	0.809573	0.809573	0.369398	0.452381	-0.0356915
amalgam_5_1285	0.918134	-0.123223	0.452586	0.513313	0.513313	0.489859	0.977581	0.977581	0.513313	0.513313	-0.0356875
amalgam_4_326	0.952908	-0.0695917	0.3742	0.307837	0.3742	0.495425	0.892642	0.892642	0.307837	0.3742	-0.0356086
amalgam_5_1634	0.913365	-0.130737	0.453763	0.53453	0.53453	0.489224	0.979256	0.979256	0.53453	0.53453	-0.035564
Afm	0.938335	-0.0918252	0.3742	0.410305	0.410305	0.482974	0.967282	0.967282	0.410305	0.410305	-0.0355266
Tprkb	0.951131	-0.0722846	0.3742	0.322705	0.3742	0.479327	0.992867	0.992867	0.322705	0.3742	-0.0355058
amalgam_3_1	0.935617	-0.09601	0.454936	0.426799	0.454936	0.494854	0.959611	0.959611	0.426799	0.454936	-0.0355022
amalgam_5_1209	0.939627	-0.0898401	0.456103	0.402715	0.456103	0.502886	0.603842	0.603842	0.402715	0.456103	-0.0354871
amalgam_3_14	0.908122	-0.139043	0.457265	0.55609	0.55609	0.472222	1	1	0.55609	0.55609	-0.0354356
Ppap2a	0.939274	-0.0903819	0.457265	0.40598	0.457265	0.496771	0.953352	0.953352	0.40598	0.457265	-0.0353841
amalgam_4_98	0.92822	-0.107461	0.457447	0.469057	0.469057	0.485859	0.986355	0.986355	0.469057	0.469057	-0.0353303
Hfe	0.960426	-0.058254	0.3742	0.247703	0.3742	0.500488	0.81257	0.81257	0.247703	0.3742	-0.0353059
Snd1	0.972909	-0.0396238	0.3742	0.128673	0.3742	0.505511	0.595645	0.595645	0.128673	0.3742	-0.0352854
amalgam_5_1940	0.948306	-0.0765748	0.3742	0.346108	0.3742	0.49302	0.918088	0.918088	0.346108	0.3742	-0.0352847
Fkbpl	0.960501	-0.058141	0.3742	0.247461	0.3742	0.479327	0.97687	0.97687	0.247461	0.3742	-0.0352621
amalgam_5_1262	0.923625	-0.114622	0.458599	0.492841	0.492841	0.487942	0.984781	0.984781	0.492841	0.492841	-0.0352224
amalgam_5_1325	0.916722	-0.125444	0.459746	0.523972	0.523972	0.490514	0.977581	0.977581	0.523972	0.523972	-0.0352111
amalgam_5_266	0.946639	-0.0791133	0.3742	0.359772	0.3742	0.500488	0.859447	0.859447	0.359772	0.3742	-0.0351241
amalgam_4_329	0.968978	-0.045464	0.374207	0.168834	0.374207	0.500965	0.752791	0.752791	0.168834	0.374207	-0.0351228
amalgam_4_5	0.923119	-0.115412	0.460888	0.496972	0.496972	0.497794	0.960377	0.960377	0.496972	0.496972	-0.0350469
amalgam_4_218	0.935791	-0.0957418	0.462025	0.430664	0.462025	0.498135	0.943015	0.943015	0.430664	0.462025	-0.0350282
Cntnap2	0.949771	-0.0743484	0.374207	0.338015	0.374207	0.500488	0.849	0.849	0.338015	0.374207	-0.0350228
amalgam_5_2059	0.946478	-0.0793599	0.374473	0.362011	0.374473	0.492181	0.92422	0.92422	0.362011	0.374473	-0.0350197
amalgam_5_2294	0.96692	-0.0485317	0.375132	0.189912	0.375132	0.505511	0.607434	0.607434	0.189912	0.375132	-0.0350131
amalgam_4_118	0.942341	-0.0856787	0.463158	0.39042	0.463158	0.501285	0.921046	0.921046	0.39042	0.463158	-0.034997
amalgam_5_129	0.961982	-0.0559189	0.375789	0.236695	0.375789	0.505511	0.662771	0.662771	0.236695	0.375789	-0.0349946
Prss37	0.924083	-0.113906	0.375789	0.493277	0.493277	0.479327	1	1	0.493277	0.493277	-0.0349588
Ros1	0.917304	-0.124528	0.463158	0.524006	0.524006	0.502108	0.928618	0.928618	0.524006	0.524006	-0.0349505
amalgam_5_1111	0.896676	-0.157341	0.463312	0.599711	0.599711	0.502886	0.671163	0.671163	0.599711	0.599711	-0.0349388
Hnrnpu	0.958763	-0.0607536	0.375789	0.266319	0.375789	0.505511	0.727477	0.727477	0.266319	0.375789	-0.0349089
Dlx2	0.941039	-0.0876737	0.375789	0.39987	0.39987	0.492027	0.936515	0.936515	0.39987	0.39987	-0.0349013
Uck2	0.953767	-0.068292	0.463312	0.308307	0.463312	0.502886	0.633157	0.633157	0.308307	0.463312	-0.0348984
Nr1h4_P1	0.915697	-0.127058	0.463312	0.531391	0.531391	0.481285	0.992065	0.992065	0.531391	0.531391	-0.0348883
amalgam_5_1132	0.962147	-0.0556704	0.375789	0.236894	0.375789	0.500488	0.795799	0.795799	0.236894	0.375789	-0.0348188
Hist1h2bn	0.945841	-0.0803306	0.375789	0.368738	0.375789	0.494283	0.912181	0.912181	0.368738	0.375789	-0.0348058
amalgam_5_1480	0.952774	-0.0697941	0.375789	0.317192	0.375789	0.504607	0.781771	0.781771	0.317192	0.375789	-0.0348047
amalgam_5_929	0.87168	-0.198129	0.463312	0.66751	0.66751	0.5	0.968714	0.968714	0.66751	0.66751	-0.03478
amalgam_5_1773	0.956176	-0.0646522	0.376176	0.290361	0.376176	0.479327	0.9765	0.9765	0.290361	0.376176	-0.0347222
amalgam_4_151	0.862391	-0.213586	0.463617	0.687969	0.687969	0.5	0.971268	0.971268	0.687969	0.687969	-0.0346931
amalgam_5_37	0.921994	-0.11717	0.46473	0.505877	0.505877	0.47553	1	1	0.505877	0.505877	-0.0346771
amalgam_5_2036	0.955495	-0.0656794	0.376827	0.297442	0.376827	0.504277	0.775293	0.775293	0.297442	0.376827	-0.0345866
amalgam_5_2017	0.956376	-0.0643494	0.377477	0.290416	0.377477	0.49951	0.834408	0.834408	0.290416	0.377477	-0.0345543
amalgam_5_13	0.92327	-0.115175	0.465839	0.501836	0.501836	0.475316	1	1	0.501836	0.501836	-0.0344879
amalgam_4_161	0.922742	-0.116001	0.466942	0.504692	0.504692	0.473339	1	1	0.504692	0.504692	-0.0344493
Rtn3	0.976459	-0.0343684	0.377477	0.0999601	0.377477	0.505511	0.4473	0.505511	0.0999601	0.377477	-0.0343744
Ugt2a1	0.940669	-0.0882406	0.377477	0.408448	0.408448	0.479327	1	1	0.408448	0.408448	-0.0343135
amalgam_5_1066	0.93754	-0.0930481	0.377477	0.42816	0.42816	0.479327	0.998651	0.998651	0.42816	0.42816	-0.0342784
Rxrg_P1	0.901131	-0.150191	0.466942	0.591302	0.591302	0.501285	0.951734	0.951734	0.591302	0.591302	-0.0342722
amalgam_5_2292	0.945214	-0.0812868	0.377985	0.378939	0.378939	0.494125	0.91406	0.91406	0.378939	0.378939	-0.0342568
Sec31b	0.927962	-0.107863	0.377985	0.481362	0.481362	0.505511	0.703278	0.703278	0.481362	0.481362	-0.0342495
amalgam_5_1122	0.920101	-0.120135	0.467078	0.518828	0.518828	0.482783	0.990297	0.990297	0.518828	0.518828	-0.0342358
amalgam_5_1749	0.959247	-0.0600261	0.378238	0.270311	0.378238	0.479327	0.98723	0.98723	0.270311	0.378238	-0.034103
Txk	0.894665	-0.160581	0.467078	0.613599	0.613599	0.478193	0.999586	0.999586	0.613599	0.613599	-0.0340618
Tpi1_P2	0.910567	-0.135164	0.467078	0.559895	0.559895	0.501883	0.94519	0.94519	0.559895	0.559895	-0.0340468
Lmtk3_P2	0.906969	-0.140875	0.467078	0.573388	0.573388	0.502886	0.874341	0.874341	0.573388	0.573388	-0.0340285
S100g	0.926052	-0.110835	0.467078	0.493241	0.493241	0.502886	0.851375	0.851375	0.493241	0.493241	-0.0340198
amalgam_4_40	0.901627	-0.149397	0.467078	0.592054	0.592054	0.502886	0.795708	0.795708	0.592054	0.592054	-0.0340086
amalgam_5_745	0.95144	-0.0718159	0.378882	0.336579	0.378882	0.486651	0.951008	0.951008	0.336579	0.378882	-0.0339627
Gck	0.930385	-0.1041	0.467078	0.471812	0.471812	0.494854	0.962917	0.962917	0.471812	0.471812	-0.0339606
amalgam_5_1869	0.937397	-0.093268	0.467078	0.432649	0.467078	0.501285	0.923621	0.923621	0.432649	0.467078	-0.0339369
amalgam_5_1354	0.960757	-0.0577558	0.379524	0.258573	0.379524	0.487601	0.931143	0.931143	0.258573	0.379524	-0.0339267
Hist2h2ab	0.955988	-0.0649355	0.379524	0.300338	0.379524	0.500488	0.832051	0.832051	0.300338	0.379524	-0.0339216
amalgam_5_908	0.94382	-0.0834169	0.379773	0.392431	0.392431	0.505511	0.730115	0.730115	0.392431	0.392431	-0.0338871
Ptgs1	0.921022	-0.118692	0.467078	0.518209	0.518209	0.487926	0.985627	0.985627	0.518209	0.518209	-0.0338859
amalgam_5_1722	0.873595	-0.194963	0.467078	0.670207	0.670207	0.502886	0.900742	0.900742	0.670207	0.670207	-0.0338829
Ap2m1	0.954066	-0.0678396	0.379773	0.316666	0.379773	0.501629	0.820105	0.820105	0.316666	0.379773	-0.033879
amalgam_5_1704	0.936789	-0.0942037	0.467078	0.437503	0.467078	0.502886	0.802274	0.802274	0.437503	0.467078	-0.0338209
Ephx1_P2	0.940924	-0.0878499	0.379773	0.412706	0.412706	0.479327	0.997985	0.997985	0.412706	0.412706	-0.033766
amalgam_5_1708	0.929825	-0.104969	0.467078	0.47687	0.47687	0.502886	0.87365	0.87365	0.47687	0.47687	-0.0337581
amalgam_9_9	0.950131	-0.073802	0.379773	0.348845	0.379773	0.487451	0.946752	0.946752	0.348845	0.379773	-0.0337546
amalgam_5_1235	0.959067	-0.060297	0.380267	0.27558	0.380267	0.505511	0.730134	0.730134	0.27558	0.380267	-0.0337514
amalgam_5_706	0.936242	-0.0950469	0.467871	0.441653	0.467871	0.502108	0.906241	0.906241	0.441653	0.467871	-0.033734
Hadh	0.946035	-0.0800351	0.467871	0.379221	0.467871	0.502886	0.675296	0.675296	0.379221	0.467871	-0.0337034
Htr2c	0.931253	-0.102755	0.467871	0.469933	0.469933	0.502886	0.875634	0.875634	0.469933	0.469933	-0.0336999
Rnf145_P2	0.943316	-0.0841869	0.380267	0.39833	0.39833	0.49188	0.94292	0.94292	0.39833	0.39833	-0.0336543
amalgam_5_727	0.926613	-0.109962	0.467871	0.494525	0.494525	0.502886	0.81954	0.81954	0.494525	0.494525	-0.0336275
amalgam_5_441	0.96432	-0.0524168	0.380513	0.228282	0.380513	0.505511	0.562302	0.562302	0.228282	0.380513	-0.0336269
amalgam_5_1520	0.970977	-0.0424909	0.381148	0.161697	0.381148	0.505511	0.522714	0.522714	0.161697	0.381148	-0.0336229
amalgam_5_402	0.954119	-0.0677587	0.381781	0.319318	0.381781	0.497197	0.856548	0.856548	0.319318	0.381781	-0.0335932
Stmn4	0.932971	-0.100096	0.467871	0.461955	0.467871	0.502886	0.862299	0.862299	0.461955	0.467871	-0.0335722
amalgam_5_2273	0.970768	-0.0428009	0.382413	0.164361	0.382413	0.505511	0.550447	0.550447	0.164361	0.382413	-0.0335645
amalgam_5_877	0.959778	-0.0592272	0.383044	0.271403	0.383044	0.494174	0.882976	0.882976	0.271403	0.383044	-0.0335454
amalgam_4_120	0.94251	-0.0854205	0.383673	0.405521	0.405521	0.479327	0.987134	0.987134	0.405521	0.405521	-0.0334837
amalgam_5_1094	0.950536	-0.0731871	0.384302	0.348748	0.384302	0.505511	0.697883	0.697883	0.348748	0.384302	-0.0334823
Cdkl3	0.942349	-0.0856671	0.467871	0.407117	0.467871	0.497939	0.939188	0.939188	0.407117	0.467871	-0.0334342
amalgam_5_637	0.970616	-0.0430274	0.384929	0.167199	0.384929	0.505511	0.660362	0.660362	0.167199	0.384929	-0.0334222
amalgam_5_110	0.957641	-0.0624439	0.385554	0.291757	0.385554	0.496735	0.864022	0.864022	0.291757	0.385554	-0.0334062
amalgam_5_1554	0.965625	-0.0504646	0.386179	0.218258	0.386179	0.496748	0.824677	0.824677	0.218258	0.386179	-0.0333586
Pkd1l2	0.968472	-0.0462175	0.386179	0.189838	0.386179	0.505511	0.452722	0.505511	0.189838	0.386179	-0.0333513
amalgam_5_713	0.964953	-0.05147	0.38641	0.225307	0.38641	0.505511	0.668818	0.668818	0.225307	0.38641	-0.0333127
amalgam_5_1083	0.908661	-0.138187	0.467871	0.574401	0.574401	0.502108	0.941772	0.941772	0.574401	0.574401	-0.0332732
Chmp6_P2	0.955434	-0.0657717	0.38641	0.312203	0.38641	0.496735	0.869445	0.869445	0.312203	0.38641	-0.0332517
Nlk	0.943819	-0.0834183	0.467871	0.399394	0.467871	0.502886	0.827949	0.827949	0.399394	0.467871	-0.0332503
amalgam_5_189	0.961492	-0.0566529	0.38664	0.259016	0.38664	0.492027	0.897201	0.897201	0.259016	0.38664	-0.0332368
amalgam_5_1432	0.925082	-0.112347	0.467871	0.506076	0.506076	0.48241	0.990297	0.990297	0.506076	0.506076	-0.0332303
Ccbl2	0.939852	-0.0894949	0.467871	0.425605	0.467871	0.502886	0.856292	0.856292	0.425605	0.467871	-0.033202
amalgam_10_11	0.936508	-0.0946365	0.467871	0.445923	0.467871	0.487942	0.980004	0.980004	0.445923	0.467871	-0.0331928
Spcs3	0.960257	-0.058507	0.38664	0.270891	0.38664	0.479327	0.955931	0.955931	0.270891	0.38664	-0.0331855
Usp33	0.963278	-0.0539759	0.38664	0.242848	0.38664	0.494125	0.87607	0.87607	0.242848	0.38664	-0.0331771
amalgam_5_826	0.919065	-0.121761	0.47695	0.581997	0.581997	0.502886	0.534043	0.534043	0.534043	0.534043	-0.0331707
Klk9	0.950787	-0.0728055	0.38664	0.350267	0.38664	0.503573	0.810057	0.810057	0.350267	0.38664	-0.0331702
Ctsw	0.963941	-0.0529838	0.38664	0.236639	0.38664	0.500488	0.798612	0.798612	0.236639	0.38664	-0.0331633
amalgam_5_1657	0.945457	-0.0809155	0.467871	0.38924	0.467871	0.502886	0.614191	0.614191	0.38924	0.467871	-0.0331578
amalgam_4_292	0.966253	-0.0495277	0.38664	0.214723	0.38664	0.494125	0.866228	0.866228	0.214723	0.38664	-0.0330905
amalgam_5_967	0.960832	-0.0576442	0.38664	0.266744	0.38664	0.497398	0.833552	0.833552	0.266744	0.38664	-0.0330823
Tnfaip8l1	0.961492	-0.0566529	0.38664	0.260681	0.38664	0.487912	0.928639	0.928639	0.260681	0.38664	-0.033079
amalgam_5_1290	0.904468	-0.144859	0.467871	0.591148	0.591148	0.497939	0.967586	0.967586	0.591148	0.591148	-0.0330719
amalgam_5_615	0.962398	-0.0552947	0.38664	0.253095	0.38664	0.505511	0.527766	0.527766	0.253095	0.38664	-0.0329952
amalgam_5_1104	0.937427	-0.0932218	0.46875	0.442672	0.46875	0.502886	0.708605	0.708605	0.442672	0.46875	-0.0329929
Pik3ip1	0.959722	-0.0593113	0.38664	0.277821	0.38664	0.496751	0.848309	0.848309	0.277821	0.38664	-0.032991
Tmprss11f	0.934372	-0.0979304	0.38664	0.460549	0.460549	0.479327	0.976763	0.976763	0.460549	0.460549	-0.0329756
amalgam_5_516	0.931069	-0.10304	0.469786	0.479201	0.479201	0.486785	0.984781	0.984781	0.479201	0.479201	-0.0329193
Slc22a5	0.91633	-0.12606	0.469786	0.548214	0.548214	0.502886	0.900202	0.900202	0.548214	0.548214	-0.032908
Unc45b	0.9546	-0.0670324	0.38664	0.323137	0.38664	0.479327	0.976788	0.976788	0.323137	0.38664	-0.032887
amalgam_5_700	0.903755	-0.145996	0.469903	0.595344	0.595344	0.502886	0.837873	0.837873	0.595344	0.595344	-0.032883
Chrne	0.922322	-0.116657	0.469903	0.522702	0.522702	0.502108	0.92313	0.92313	0.522702	0.522702	-0.0328677
Npc2	0.956294	-0.0644732	0.38664	0.309866	0.38664	0.501629	0.80949	0.80949	0.309866	0.38664	-0.0328057
amalgam_5_843	0.945023	-0.0815791	0.470019	0.396524	0.470019	0.502505	0.87582	0.87582	0.396524	0.470019	-0.0327728
Dlg4_P1	0.916304	-0.126102	0.470019	0.549832	0.549832	0.486405	0.988025	0.988025	0.549832	0.549832	-0.0327575
Amy1_P2	0.929326	-0.105743	0.470019	0.490631	0.490631	0.497939	0.953606	0.953606	0.490631	0.490631	-0.0327004
amalgam_5_284	0.921744	-0.117562	0.470019	0.52712	0.52712	0.476287	1	1	0.52712	0.52712	-0.0326928
amalgam_5_1510	0.956822	-0.063677	0.38664	0.306729	0.38664	0.49302	0.902004	0.902004	0.306729	0.38664	-0.0326819
amalgam_5_1509	0.930157	-0.104454	0.47025	0.486548	0.486548	0.502108	0.914862	0.914862	0.486548	0.486548	-0.0326809
Gucy2c	0.91682	-0.125289	0.47025	0.548871	0.548871	0.476749	1	1	0.548871	0.548871	-0.0326415
amalgam_5_1572	0.958418	-0.0612723	0.38664	0.294615	0.38664	0.500488	0.819638	0.819638	0.294615	0.38664	-0.03252
amalgam_5_2225	0.960818	-0.0576651	0.386839	0.273124	0.386839	0.491842	0.918412	0.918412	0.273124	0.386839	-0.0325024
Pla2g4e	0.942532	-0.0853868	0.386839	0.416853	0.416853	0.489141	0.95	0.95	0.416853	0.416853	-0.0324485
Klhl28	0.95533	-0.0659283	0.386839	0.322016	0.386839	0.479327	0.967486	0.967486	0.322016	0.386839	-0.0324448
Fbxo45	0.969404	-0.0448295	0.386839	0.189355	0.386839	0.494292	0.847426	0.847426	0.189355	0.386839	-0.0323993
Uba7_P1	0.972577	-0.040115	0.386839	0.155849	0.386839	0.495656	0.819299	0.819299	0.155849	0.386839	-0.0323847
amalgam_5_1928	0.963511	-0.053627	0.386839	0.24895	0.386839	0.500488	0.7905	0.7905	0.24895	0.386839	-0.0323847
Ccdc34_P2	0.94765	-0.0775737	0.386839	0.382618	0.386839	0.479327	0.990193	0.990193	0.382618	0.386839	-0.0323664
amalgam_5_2000	0.962647	-0.0549213	0.386839	0.257608	0.386839	0.505511	0.712806	0.712806	0.257608	0.386839	-0.0323509
Mmp27	0.924229	-0.113678	0.47025	0.519485	0.519485	0.501285	0.937711	0.937711	0.519485	0.519485	-0.0323331
Dnmbp	0.939659	-0.0897913	0.386839	0.436546	0.436546	0.486651	0.961003	0.961003	0.436546	0.436546	-0.0323222
Prss57	0.947555	-0.0777178	0.386839	0.384159	0.386839	0.501992	0.833956	0.833956	0.384159	0.386839	-0.0322909
amalgam_5_1077	0.956755	-0.0637791	0.386839	0.311799	0.386839	0.492754	0.905635	0.905635	0.311799	0.386839	-0.0322802
amalgam_5_2355	0.964102	-0.0527422	0.386839	0.244452	0.386839	0.496735	0.838259	0.838259	0.244452	0.386839	-0.0322681
Arl3	0.937136	-0.0936702	0.47025	0.452485	0.47025	0.492684	0.964901	0.964901	0.452485	0.47025	-0.0322596
amalgam_5_105	0.933451	-0.099354	0.47025	0.473836	0.473836	0.502886	0.83995	0.83995	0.473836	0.473836	-0.0322276
amalgam_5_1868	0.964554	-0.0520659	0.387192	0.240843	0.387192	0.504348	0.721493	0.721493	0.240843	0.387192	-0.0321906
amalgam_5_2176	0.966546	-0.0490892	0.387795	0.221115	0.387795	0.505511	0.569882	0.569882	0.221115	0.387795	-0.0321721
amalgam_5_690	0.929821	-0.104975	0.47025	0.494333	0.494333	0.502886	0.88406	0.88406	0.494333	0.494333	-0.0321202
Atp5j	0.943185	-0.0843867	0.387795	0.416639	0.416639	0.491884	0.942967	0.942967	0.416639	0.416639	-0.0320872
amalgam_5_764	0.939363	-0.0902452	0.388016	0.44123	0.44123	0.479327	1	1	0.44123	0.44123	-0.0320673
Ece2_P1	0.951237	-0.0721233	0.388016	0.359243	0.388016	0.479327	0.965462	0.965462	0.359243	0.388016	-0.0320669
Ptger4	0.932495	-0.100833	0.47025	0.481432	0.481432	0.502505	0.898684	0.898684	0.481432	0.481432	-0.0320109
Dgke	0.931481	-0.102402	0.47025	0.486914	0.486914	0.478193	0.996799	0.996799	0.486914	0.486914	-0.0320055
Ube2l6	0.936731	-0.0942927	0.388016	0.458414	0.458414	0.479327	1	1	0.458414	0.458414	-0.0319409
Ttll2	0.946128	-0.0798931	0.388016	0.398296	0.398296	0.479327	0.988379	0.988379	0.398296	0.398296	-0.0319408
amalgam_5_1530	0.922967	-0.115649	0.47025	0.529496	0.529496	0.494008	0.9691	0.9691	0.529496	0.529496	-0.0319349
Pdha2	0.947187	-0.0782789	0.47025	0.390877	0.47025	0.502886	0.825572	0.825572	0.390877	0.47025	-0.0319347
amalgam_10_27	0.938596	-0.0914243	0.47025	0.447403	0.47025	0.5	0.932877	0.932877	0.447403	0.47025	-0.0319346
amalgam_5_23	0.948447	-0.0763604	0.388016	0.381793	0.388016	0.479327	0.976073	0.976073	0.381793	0.388016	-0.0319318
Edem3	0.977861	-0.032299	0.388016	0.102832	0.388016	0.505511	0.48155	0.505511	0.102832	0.388016	-0.0319073
amalgam_5_178	0.954916	-0.0665547	0.388016	0.331969	0.388016	0.503573	0.791094	0.791094	0.331969	0.388016	-0.0318733
Eml2_P1	0.9523	-0.0705118	0.388016	0.354323	0.388016	0.479327	1	1	0.354323	0.388016	-0.0317727
Rnasel_P1	0.944079	-0.0830208	0.47025	0.414405	0.47025	0.501285	0.919459	0.919459	0.414405	0.47025	-0.0317617
amalgam_4_402	0.973502	-0.0387438	0.388016	0.151847	0.388016	0.503573	0.671356	0.671356	0.151847	0.388016	-0.0317154
amalgam_5_1826	0.937116	-0.0937	0.38851	0.459084	0.459084	0.492757	0.934624	0.934624	0.459084	0.459084	-0.0316807
Ccdc116	0.968423	-0.0462901	0.38851	0.206898	0.38851	0.496735	0.8351	0.8351	0.206898	0.38851	-0.0316737
amalgam_5_1026	0.91164	-0.133464	0.47025	0.579187	0.579187	0.502886	0.833379	0.833379	0.579187	0.579187	-0.0316552
amalgam_5_1001	0.916554	-0.125709	0.47025	0.56005	0.56005	0.477291	1	1	0.56005	0.56005	-0.0316501
amalgam_5_925	0.94512	-0.0814302	0.388727	0.409842	0.409842	0.479327	0.994671	0.994671	0.409842	0.409842	-0.0315448
H2-DMb1_P2	0.944631	-0.0821775	0.388727	0.413363	0.413363	0.505511	0.657955	0.657955	0.413363	0.413363	-0.0315289
Zfp708_P1	0.940883	-0.0879121	0.388727	0.438219	0.438219	0.479327	0.995796	0.995796	0.438219	0.438219	-0.0314997
Trim29	0.947519	-0.0777738	0.388727	0.3938	0.3938	0.505511	0.674382	0.674382	0.3938	0.3938	-0.0314769
Syncrip	0.93088	-0.103333	0.388727	0.496584	0.496584	0.483134	0.970454	0.970454	0.496584	0.496584	-0.0314139
amalgam_5_443	0.929112	-0.106076	0.471028	0.505702	0.505702	0.501285	0.933407	0.933407	0.505702	0.505702	-0.0314096
Ccdc117	0.968469	-0.0462222	0.388727	0.20928	0.388727	0.505511	0.612429	0.612429	0.20928	0.388727	-0.0313975
amalgam_5_1224	0.959261	-0.0600051	0.388727	0.299764	0.388727	0.479327	0.955886	0.955886	0.299764	0.388727	-0.0313959
Kdm2a_P1	0.954812	-0.0667109	0.388727	0.338958	0.388727	0.494125	0.896953	0.896953	0.338958	0.388727	-0.0313444
B4galt4	0.920098	-0.12014	0.471028	0.548553	0.548553	0.478193	0.998866	0.998866	0.548553	0.548553	-0.0313302
Ik	0.972872	-0.0396778	0.388727	0.162478	0.388727	0.505511	0.345538	0.505511	0.162478	0.388727	-0.0313139
amalgam_5_879	0.944961	-0.0816738	0.388727	0.41401	0.41401	0.479327	1	1	0.41401	0.41401	-0.0312801
amalgam_5_1236	0.970249	-0.0435725	0.388727	0.191538	0.388727	0.505511	0.637337	0.637337	0.191538	0.388727	-0.031274
amalgam_5_557	0.945289	-0.0811722	0.388727	0.411979	0.411979	0.483979	0.960711	0.960711	0.411979	0.411979	-0.0312615
Usp5	0.972959	-0.0395497	0.388727	0.162394	0.388727	0.505511	0.633677	0.633677	0.162394	0.388727	-0.0312217
amalgam_5_1248	0.957889	-0.06207	0.388727	0.315079	0.388727	0.479327	0.966415	0.966415	0.315079	0.388727	-0.0311331
amalgam_5_322	0.915171	-0.127886	0.471136	0.571878	0.571878	0.492684	0.972948	0.972948	0.571878	0.571878	-0.0310376
amalgam_5_1277	0.92401	-0.11402	0.472119	0.534949	0.534949	0.502886	0.751571	0.751571	0.534949	0.534949	-0.0309777
amalgam_5_9	0.95215	-0.0707397	0.389262	0.364839	0.389262	0.491884	0.926203	0.926203	0.364839	0.389262	-0.0309768
amalgam_5_1977	0.932224	-0.101252	0.473098	0.495078	0.495078	0.502886	0.850668	0.850668	0.495078	0.495078	-0.0309148
Adam2	0.975515	-0.0357638	0.389262	0.136866	0.389262	0.505511	0.589918	0.589918	0.136866	0.389262	-0.0308894
Zic3	0.946508	-0.0793138	0.389262	0.40811	0.40811	0.491091	0.942132	0.942132	0.40811	0.40811	-0.0308708
amalgam_5_1713	0.960989	-0.0574089	0.389262	0.290661	0.389262	0.492027	0.901397	0.901397	0.290661	0.389262	-0.0308064
Acot4	0.94861	-0.076113	0.389262	0.394235	0.394235	0.479327	1	1	0.394235	0.394235	-0.0307683
Pak3_P2	0.945698	-0.080549	0.473098	0.414982	0.473098	0.502108	0.895726	0.895726	0.414982	0.473098	-0.0307674
amalgam_5_328	0.918178	-0.123154	0.473198	0.562692	0.562692	0.476518	1	1	0.562692	0.562692	-0.030755
Shmt1	0.915029	-0.128111	0.473198	0.575382	0.575382	0.501285	0.946698	0.946698	0.575382	0.575382	-0.0307523
Csk	0.926701	-0.109823	0.473198	0.524886	0.524886	0.502886	0.794282	0.794282	0.524886	0.524886	-0.0307434
Prg3	0.93055	-0.103844	0.389262	0.505769	0.505769	0.479327	0.986022	0.986022	0.505769	0.505769	-0.0307429
amalgam_4_330	0.944731	-0.0820237	0.389262	0.421939	0.421939	0.480074	0.966117	0.966117	0.421939	0.421939	-0.0307384
amalgam_5_657	0.959264	-0.0600007	0.389524	0.307599	0.389524	0.487601	0.934075	0.934075	0.307599	0.389524	-0.0307212
Pde4b	0.980526	-0.0283725	0.473198	0.08265	0.473198	0.502886	0.61099	0.61099	0.08265	0.473198	-0.0307205
amalgam_5_250	0.959913	-0.0590243	0.390105	0.301707	0.390105	0.5	0.819891	0.819891	0.301707	0.390105	-0.0307171
Usp49	0.958445	-0.0612318	0.390105	0.315616	0.390105	0.487451	0.936155	0.936155	0.315616	0.390105	-0.0306674
Por_P2	0.970989	-0.0424732	0.473198	0.190037	0.473198	0.502886	0.745569	0.745569	0.190037	0.473198	-0.0306301
amalgam_5_1499	0.957155	-0.0631757	0.390313	0.327794	0.390313	0.479327	0.960948	0.960948	0.327794	0.390313	-0.0306023
amalgam_5_1652	0.930393	-0.104088	0.473198	0.508202	0.508202	0.502108	0.924086	0.924086	0.508202	0.508202	-0.0305979
Braf	0.94867	-0.0760218	0.473198	0.396205	0.473198	0.502886	0.820605	0.820605	0.396205	0.473198	-0.0305668
Hist1h2bc	0.965348	-0.0508788	0.390313	0.250783	0.390313	0.492995	0.88172	0.88172	0.250783	0.390313	-0.030563
amalgam_5_911	0.968951	-0.0455037	0.390521	0.21341	0.390521	0.496735	0.827526	0.827526	0.21341	0.390521	-0.0305232
Cdk15	0.942653	-0.0852007	0.473198	0.438341	0.473198	0.502691	0.867052	0.867052	0.438341	0.473198	-0.0305178
amalgam_4_107	0.933083	-0.099923	0.473198	0.495035	0.495035	0.499338	0.943015	0.943015	0.495035	0.495035	-0.0305129
amalgam_5_429	0.916672	-0.125523	0.473198	0.571574	0.571574	0.502886	0.826422	0.826422	0.571574	0.571574	-0.030493
amalgam_5_1700	0.938914	-0.0909344	0.473198	0.462223	0.473198	0.502886	0.595257	0.595257	0.462223	0.473198	-0.0304765
amalgam_5_1772	0.924605	-0.113091	0.473198	0.537806	0.537806	0.489151	0.976635	0.976635	0.537806	0.537806	-0.0304638
amalgam_5_418	0.963476	-0.0536789	0.391098	0.270982	0.391098	0.495417	0.8661	0.8661	0.270982	0.391098	-0.0304391
amalgam_4_129	0.943634	-0.0836999	0.473779	0.433093	0.473779	0.502886	0.707915	0.707915	0.433093	0.473779	-0.0304182
amalgam_5_2248	0.958818	-0.0606712	0.391675	0.315264	0.391675	0.483713	0.949088	0.949088	0.315264	0.391675	-0.0304161
Inpp5b_P2	0.922176	-0.116886	0.473779	0.549346	0.549346	0.502886	0.889202	0.889202	0.549346	0.549346	-0.0304083
amalgam_5_220	0.970373	-0.0433885	0.39225	0.199493	0.39225	0.505511	0.555641	0.555641	0.199493	0.39225	-0.0303751
amalgam_5_2349	0.953257	-0.0690623	0.392823	0.363404	0.392823	0.479327	0.975989	0.975989	0.363404	0.392823	-0.0303605
amalgam_5_1072	0.950778	-0.0728198	0.393396	0.383042	0.393396	0.479327	0.994671	0.994671	0.383042	0.393396	-0.0303479
Acly	0.954783	-0.0667547	0.393396	0.351096	0.393396	0.503573	0.798618	0.798618	0.351096	0.393396	-0.030345
amalgam_5_2138	0.987187	-0.0186044	0.393597	0.0234198	0.393597	0.502742	0.45991	0.502742	0.0234198	0.393597	-0.0303329
Lmtk2	0.933959	-0.0985685	0.473779	0.493012	0.493012	0.502108	0.906019	0.906019	0.493012	0.493012	-0.0302746
amalgam_5_673	0.963993	-0.0529055	0.394167	0.268038	0.394167	0.504277	0.727953	0.727953	0.268038	0.394167	-0.0302515
Plcd3	0.958512	-0.061131	0.394167	0.319998	0.394167	0.496735	0.858206	0.858206	0.319998	0.394167	-0.0302508
amalgam_5_76	0.899856	-0.152233	0.473779	0.632839	0.632839	0.478193	0.996774	0.996774	0.632839	0.632839	-0.0302497
amalgam_4_152	0.935871	-0.0956189	0.473968	0.483083	0.483083	0.485095	0.98549	0.98549	0.483083	0.483083	-0.0302135
Drd3	0.948364	-0.0764878	0.473968	0.403236	0.473968	0.502886	0.84028	0.84028	0.403236	0.473968	-0.0301699
Ube3a	0.968154	-0.0466914	0.394167	0.226797	0.394167	0.496735	0.833034	0.833034	0.226797	0.394167	-0.0300861
Uba7_P2	0.974632	-0.0370702	0.394167	0.155073	0.394167	0.505511	0.526352	0.526352	0.155073	0.394167	-0.030007
amalgam_9_6	0.92618	-0.110636	0.474061	0.535904	0.535904	0.502886	0.84881	0.84881	0.535904	0.535904	-0.0299727
amalgam_5_1529	0.948117	-0.0768623	0.394167	0.407828	0.407828	0.479327	1	1	0.407828	0.407828	-0.0299396
Glb1l_P2	0.954127	-0.0677461	0.394167	0.361666	0.394167	0.486651	0.948243	0.948243	0.361666	0.394167	-0.029923
amalgam_5_832	0.964448	-0.0522241	0.394167	0.267437	0.394167	0.490728	0.91406	0.91406	0.267437	0.394167	-0.0299128
amalgam_5_1526	0.931017	-0.103121	0.475	0.513258	0.513258	0.488379	0.97909	0.97909	0.513258	0.513258	-0.0298704
amalgam_5_215	0.955286	-0.0659953	0.394393	0.352956	0.394393	0.505511	0.655312	0.655312	0.352956	0.394393	-0.0298483
Ndp	0.94988	-0.0741828	0.394393	0.396435	0.396435	0.496735	0.886854	0.886854	0.396435	0.396435	-0.0298087
amalgam_4_178	0.967087	-0.0482827	0.39459	0.24234	0.39459	0.500488	0.774539	0.774539	0.24234	0.39459	-0.0297216
Htr1b	0.922634	-0.116169	0.475	0.554824	0.554824	0.477273	1	1	0.554824	0.554824	-0.0297212
amalgam_4_235	0.942431	-0.0855409	0.475089	0.449617	0.475089	0.502108	0.90289	0.90289	0.449617	0.475089	-0.0296962
amalgam_5_543	0.974363	-0.0374687	0.395154	0.161473	0.395154	0.505511	0.574761	0.574761	0.161473	0.395154	-0.0296715
Rabl3	0.955566	-0.0655733	0.395154	0.353104	0.395154	0.49302	0.904973	0.904973	0.353104	0.395154	-0.0296455
amalgam_5_1700	0.962151	-0.0556649	0.395349	0.293763	0.395349	0.492027	0.898988	0.898988	0.293763	0.395349	-0.0296139
Adamts10	0.962295	-0.0554484	0.395349	0.292441	0.395349	0.505511	0.596065	0.596065	0.292441	0.395349	-0.0296073
amalgam_3_0	0.980426	-0.0285192	0.395543	0.0917281	0.395543	0.505511	0.453407	0.505511	0.0917281	0.395543	-0.0295886
amalgam_4_279	0.959937	-0.0589889	0.396104	0.315081	0.396104	0.499608	0.820212	0.820212	0.315081	0.396104	-0.0295875
amalgam_5_4	0.932254	-0.101205	0.476021	0.510217	0.510217	0.491887	0.969679	0.969679	0.510217	0.510217	-0.0295766
amalgam_5_605	0.951427	-0.0718344	0.396664	0.387699	0.396664	0.479327	1	1	0.387699	0.396664	-0.0295602
amalgam_5_593	0.944785	-0.0819426	0.47695	0.435834	0.47695	0.502886	0.842135	0.842135	0.435834	0.47695	-0.0295549
Clpb	0.928802	-0.106557	0.47695	0.528808	0.528808	0.502108	0.919055	0.919055	0.528808	0.528808	-0.0294845
Cox7b	0.929421	-0.105596	0.47695	0.525815	0.525815	0.501883	0.927067	0.927067	0.525815	0.525815	-0.0294789
Usp44	0.968918	-0.0455531	0.396664	0.225619	0.396664	0.505511	0.497487	0.505511	0.225619	0.396664	-0.0294557
Ndufs3	0.930203	-0.104382	0.47695	0.523	0.523	0.479182	0.992184	0.992184	0.523	0.523	-0.0293833
Phka2	0.908902	-0.137804	0.481908	0.649606	0.649606	0.502886	0.612671	0.612671	0.612671	0.612671	-0.0293208
Kctd15_P1	0.978416	-0.0314796	0.396664	0.117162	0.396664	0.505511	0.504517	0.505511	0.117162	0.396664	-0.0293142
Cflar_P1	0.957332	-0.062908	0.396664	0.342124	0.396664	0.492027	0.90925	0.90925	0.342124	0.396664	-0.0293036
amalgam_5_944	0.883265	-0.179083	0.47695	0.68609	0.68609	0.502108	0.947096	0.947096	0.68609	0.68609	-0.0293013
Fetub_P2	0.94928	-0.0750946	0.396664	0.407287	0.407287	0.479327	1	1	0.407287	0.407287	-0.0292944
amalgam_5_234	0.951339	-0.0719685	0.47695	0.391875	0.47695	0.502886	0.700176	0.700176	0.391875	0.47695	-0.0292806
Gabra3	0.904493	-0.144818	0.47695	0.628371	0.628371	0.478193	0.997295	0.997295	0.628371	0.628371	-0.029222
Zfand5	0.968263	-0.0465298	0.396664	0.235689	0.396664	0.505511	0.651362	0.651362	0.235689	0.396664	-0.029205
amalgam_5_1693	0.95185	-0.0711937	0.396664	0.388881	0.396664	0.494854	0.899505	0.899505	0.388881	0.396664	-0.0292024
amalgam_5_281	0.949522	-0.0747261	0.396664	0.407405	0.407405	0.479327	0.9765	0.9765	0.407405	0.407405	-0.0291412
amalgam_4_385	0.950082	-0.0738755	0.396664	0.403236	0.403236	0.49122	0.937605	0.937605	0.403236	0.403236	-0.0291395
Ppm1a	0.945125	-0.0814236	0.47695	0.438843	0.47695	0.502505	0.881619	0.881619	0.438843	0.47695	-0.0291245
amalgam_5_444	0.970537	-0.0431447	0.397059	0.211411	0.397059	0.505511	0.557761	0.557761	0.211411	0.397059	-0.0291171
amalgam_5_853	0.976314	-0.0345828	0.397612	0.144042	0.397612	0.503639	0.635368	0.635368	0.144042	0.397612	-0.0291019
amalgam_5_697	0.97895	-0.0306932	0.398165	0.112716	0.398165	0.505511	0.406825	0.505511	0.112716	0.398165	-0.0290976
Plaa	0.971977	-0.0410062	0.398165	0.195507	0.398165	0.501629	0.719534	0.719534	0.195507	0.398165	-0.0290668
amalgam_5_1180	0.970547	-0.0431298	0.398352	0.211943	0.398352	0.503573	0.705751	0.705751	0.211943	0.398352	-0.02906
Ndufs2_P2	0.947985	-0.0770635	0.47695	0.419697	0.47695	0.502886	0.721168	0.721168	0.419697	0.47695	-0.0290579
amalgam_5_867	0.938597	-0.091423	0.47695	0.481481	0.481481	0.502886	0.730379	0.730379	0.481481	0.481481	-0.0290195
amalgam_4_306	0.966067	-0.0498054	0.398902	0.261655	0.398902	0.503019	0.745245	0.745245	0.261655	0.398902	-0.0290002
Pcbd1	0.925253	-0.11208	0.47695	0.551319	0.551319	0.476229	1	1	0.551319	0.551319	-0.0289837
amalgam_5_600	0.958184	-0.0616251	0.399452	0.338681	0.399452	0.492027	0.909057	0.909057	0.338681	0.399452	-0.0289767
amalgam_5_823	0.928862	-0.106464	0.47695	0.534837	0.534837	0.479182	0.991995	0.991995	0.534837	0.534837	-0.0289347
amalgam_5_837	0.962922	-0.0545093	0.4	0.294596	0.4	0.505511	0.609856	0.609856	0.294596	0.4	-0.0289321
Ak1_P2	0.939515	-0.090012	0.47695	0.477655	0.477655	0.494376	0.958468	0.958468	0.477655	0.477655	-0.0288836
amalgam_5_1770	0.92035	-0.119746	0.47695	0.574088	0.574088	0.499338	0.951767	0.951767	0.574088	0.574088	-0.0288614
amalgam_5_1885	0.943023	-0.0846344	0.47695	0.456262	0.47695	0.497792	0.946773	0.946773	0.456262	0.47695	-0.0288422
Cltb	0.946067	-0.0799855	0.4	0.437246	0.437246	0.479327	0.993961	0.993961	0.437246	0.437246	-0.0287367
amalgam_5_924	0.968645	-0.0459607	0.400182	0.237182	0.400182	0.505511	0.562905	0.562905	0.237182	0.400182	-0.0287217
amalgam_5_1433	0.94235	-0.0856654	0.400729	0.462168	0.462168	0.496735	0.89546	0.89546	0.462168	0.462168	-0.0287151
amalgam_3_11	0.914691	-0.128643	0.401274	0.598167	0.598167	0.479327	1	1	0.598167	0.598167	-0.0287103
amalgam_4_68	0.922096	-0.117012	0.47695	0.568709	0.568709	0.487926	0.98549	0.98549	0.568709	0.568709	-0.0286807
Pip4k2b	0.911596	-0.133534	0.47695	0.609852	0.609852	0.476749	1	1	0.609852	0.609852	-0.0286797
Cdyl2	0.948658	-0.0760398	0.401274	0.419654	0.419654	0.498815	0.862555	0.862555	0.419654	0.419654	-0.0286753
amalgam_5_2184	0.981754	-0.026567	0.401453	0.0834596	0.401453	0.505511	0.361319	0.505511	0.0834596	0.401453	-0.0286531
amalgam_5_2024	0.967108	-0.0482513	0.401996	0.255112	0.401996	0.496759	0.813811	0.813811	0.255112	0.401996	-0.028626
Pfdn5	0.950555	-0.0731583	0.401996	0.406686	0.406686	0.479327	0.985464	0.985464	0.406686	0.406686	-0.0285859
amalgam_5_1674	0.957431	-0.0627597	0.402174	0.350525	0.402174	0.492027	0.907131	0.907131	0.350525	0.402174	-0.0285733
Epha3	0.924871	-0.112676	0.47695	0.557862	0.557862	0.478193	1	1	0.557862	0.557862	-0.0285603
Tmtc2	0.965813	-0.050184	0.402174	0.269943	0.402174	0.501992	0.753802	0.753802	0.269943	0.402174	-0.028541
Ranbp10	0.949732	-0.0744069	0.402174	0.413461	0.413461	0.491469	0.9377	0.9377	0.413461	0.413461	-0.0285399
Ndufb6	0.943758	-0.0835119	0.47695	0.455332	0.47695	0.502886	0.705123	0.705123	0.455332	0.47695	-0.0285337
amalgam_5_1428	0.964332	-0.0523985	0.402174	0.285732	0.402174	0.496735	0.848757	0.848757	0.285732	0.402174	-0.0285069
amalgam_5_285	0.934717	-0.0973988	0.47695	0.509845	0.509845	0.502505	0.890731	0.890731	0.509845	0.509845	-0.0284952
amalgam_5_43	0.936052	-0.0953402	0.485423	0.566471	0.566471	0.502886	0.50297	0.50297	0.50297	0.50297	-0.0284551
amalgam_5_2140	0.976945	-0.0336505	0.402527	0.142892	0.402527	0.50443	0.603272	0.603272	0.142892	0.402527	-0.0284343
amalgam_5_863	0.920064	-0.120195	0.488435	0.66756	0.66756	0.502886	0.58022	0.58022	0.58022	0.58022	-0.0284148
Psmb10	0.960112	-0.0587251	0.402527	0.328237	0.402527	0.505511	0.686957	0.686957	0.328237	0.402527	-0.0284119
Nt5c2	0.946685	-0.0790431	0.47695	0.437122	0.47695	0.502505	0.8768	0.8768	0.437122	0.47695	-0.0284079
Tbca	0.984939	-0.0218933	0.402527	0.0504556	0.402527	0.495195	0.704014	0.704014	0.0504556	0.402527	-0.0283975
amalgam_4_21	0.968433	-0.0462761	0.402527	0.243793	0.402527	0.505511	0.593897	0.593897	0.243793	0.402527	-0.0283662
Ifi44l	0.952701	-0.0699047	0.402527	0.393114	0.402527	0.479327	0.995778	0.995778	0.393114	0.402527	-0.028345
amalgam_5_735	0.943934	-0.0832423	0.47695	0.456817	0.47695	0.502886	0.574195	0.574195	0.456817	0.47695	-0.0283238
Smco1	0.959423	-0.0597609	0.402527	0.335929	0.402527	0.505511	0.740678	0.740678	0.335929	0.402527	-0.0283119
Capn3	0.962649	-0.0549183	0.402527	0.305601	0.402527	0.505511	0.423401	0.505511	0.305601	0.402527	-0.0282745
Tor1a	0.96817	-0.0466677	0.402527	0.248107	0.402527	0.505511	0.661462	0.661462	0.248107	0.402527	-0.0282508
amalgam_5_746	0.966061	-0.049814	0.402527	0.270985	0.402527	0.500488	0.775646	0.775646	0.270985	0.402527	-0.0282473
amalgam_3_3	0.88673	-0.173434	0.477002	0.687614	0.687614	0.502886	0.906922	0.906922	0.687614	0.687614	-0.0282099
amalgam_5_1060	0.931219	-0.102807	0.477891	0.531722	0.531722	0.477291	1	1	0.531722	0.531722	-0.0282016
amalgam_5_407	0.931406	-0.102518	0.478778	0.531974	0.531974	0.476749	1	1	0.531974	0.531974	-0.0281011
Adck4_P1	0.928279	-0.10737	0.478778	0.547948	0.547948	0.502886	0.802031	0.802031	0.547948	0.547948	-0.0280516
amalgam_5_1716	0.965804	-0.0501972	0.402527	0.276309	0.402527	0.505511	0.58552	0.58552	0.276309	0.402527	-0.0280405
Fmo4	0.940734	-0.0881417	0.402527	0.480983	0.480983	0.48239	0.966489	0.966489	0.480983	0.480983	-0.0280177
amalgam_5_1086	0.974094	-0.0378664	0.402527	0.182137	0.402527	0.496735	0.775602	0.775602	0.182137	0.402527	-0.0280061
Tmprss11e	0.94237	-0.0856339	0.402527	0.470943	0.470943	0.483979	0.963096	0.963096	0.470943	0.470943	-0.028005
amalgam_5_1333	0.95344	-0.068786	0.402527	0.391991	0.402527	0.492027	0.916226	0.916226	0.391991	0.402527	-0.0279769
Mrvi1	0.925714	-0.111361	0.402527	0.560856	0.560856	0.479327	0.979977	0.979977	0.560856	0.560856	-0.0279682
amalgam_5_384	0.945566	-0.0807503	0.478849	0.450497	0.478849	0.502886	0.730379	0.730379	0.450497	0.478849	-0.0279645
amalgam_5_2303	0.949277	-0.0750985	0.402527	0.424641	0.424641	0.502925	0.822915	0.822915	0.424641	0.424641	-0.027935
Trib3	0.949039	-0.0754612	0.478849	0.426434	0.478849	0.502886	0.840889	0.840889	0.426434	0.478849	-0.0279318
Grk6	0.922368	-0.116586	0.478849	0.576	0.576	0.502886	0.833999	0.833999	0.576	0.576	-0.0279314
Prg2	0.934242	-0.0981319	0.478849	0.519279	0.519279	0.496771	0.957669	0.957669	0.519279	0.519279	-0.0279283
Cachd1	0.978775	-0.0309513	0.402527	0.125738	0.402527	0.503573	0.603663	0.603663	0.125738	0.402527	-0.0278727
Rnf151	0.947406	-0.0779446	0.402527	0.43945	0.43945	0.501057	0.844413	0.844413	0.43945	0.43945	-0.0278333
amalgam_4_227	0.962548	-0.0550696	0.402527	0.312527	0.402527	0.501629	0.775325	0.775325	0.312527	0.402527	-0.0278163
Cox6a1	0.957977	-0.0619376	0.402527	0.355726	0.402527	0.479327	0.96813	0.96813	0.355726	0.402527	-0.0278029
amalgam_5_798	0.93427	-0.0980878	0.478849	0.520753	0.520753	0.497939	0.947169	0.947169	0.520753	0.520753	-0.0277949
Scyl2	0.958668	-0.0608962	0.478849	0.349731	0.478849	0.502691	0.81612	0.81612	0.349731	0.478849	-0.0277849
Ndufb4	0.92529	-0.112023	0.478849	0.565	0.565	0.474417	1	1	0.565	0.565	-0.0277762
Prr11	0.954657	-0.0669452	0.402527	0.385127	0.402527	0.479327	0.973047	0.973047	0.385127	0.402527	-0.0277419
Ubl4b	0.962923	-0.0545074	0.402527	0.309801	0.402527	0.491884	0.904354	0.904354	0.309801	0.402527	-0.0277397
amalgam_5_1561	0.945475	-0.0808895	0.478849	0.454061	0.478849	0.48855	0.971417	0.971417	0.454061	0.478849	-0.0277358
amalgam_4_267	0.956999	-0.0634101	0.402527	0.365361	0.402527	0.493939	0.898488	0.898488	0.365361	0.402527	-0.0277278
amalgam_5_1639	0.966316	-0.0494325	0.478849	0.274896	0.478849	0.502886	0.675284	0.675284	0.274896	0.478849	-0.0277233
Ifi30	0.958668	-0.0608972	0.402527	0.350599	0.402527	0.496745	0.853148	0.853148	0.350599	0.402527	-0.0277197
amalgam_5_1029	0.947249	-0.0781847	0.402527	0.442462	0.442462	0.479327	0.966415	0.966415	0.442462	0.442462	-0.027687
amalgam_5_890	0.938882	-0.0909844	0.478849	0.496328	0.496328	0.502886	0.850308	0.850308	0.496328	0.496328	-0.0276803
amalgam_4_23	0.942633	-0.085232	0.402527	0.473655	0.473655	0.496735	0.903643	0.903643	0.473655	0.473655	-0.027661
amalgam_5_1895	0.948878	-0.0757062	0.479201	0.431199	0.479201	0.502886	0.716713	0.716713	0.431199	0.479201	-0.0276571
Btbd9	0.952423	-0.0703261	0.402527	0.405015	0.405015	0.479327	0.977403	0.977403	0.405015	0.405015	-0.027605
Ptgir	0.942495	-0.0854437	0.479201	0.475787	0.479201	0.502886	0.813106	0.813106	0.475787	0.479201	-0.0275631
amalgam_4_81	0.963592	-0.0535058	0.402643	0.305443	0.402643	0.490584	0.916743	0.916743	0.305443	0.402643	-0.0275592
amalgam_5_1911	0.956866	-0.0636104	0.403169	0.36877	0.403169	0.492027	0.912435	0.912435	0.36877	0.403169	-0.0275589
amalgam_5_1844	0.948418	-0.0764049	0.403694	0.436286	0.436286	0.479327	0.970587	0.970587	0.436286	0.436286	-0.0275232
Adamts6	0.952119	-0.0707864	0.403694	0.408494	0.408494	0.479327	1	1	0.408494	0.408494	-0.0275228
amalgam_4_201	0.931122	-0.102957	0.47927	0.54114	0.54114	0.500645	0.937956	0.937956	0.54114	0.54114	-0.0274577
Tmc8	0.943633	-0.0837027	0.403694	0.470635	0.470635	0.479327	1	1	0.470635	0.470635	-0.0273972
amalgam_5_1293	0.954285	-0.0675077	0.507907	0.684669	0.684669	0.502886	0.393159	0.502886	0.393159	0.502886	-0.0273697
amalgam_5_1301	0.952804	-0.0697486	0.403694	0.405717	0.405717	0.491884	0.92422	0.92422	0.405717	0.405717	-0.0273259
Mvd	0.958488	-0.0611681	0.403694	0.35752	0.403694	0.486217	0.945891	0.945891	0.35752	0.403694	-0.0273238
amalgam_5_743	0.94252	-0.0854054	0.480132	0.478798	0.480132	0.502505	0.886523	0.886523	0.478798	0.480132	-0.0273167
amalgam_5_2063	0.951353	-0.0719469	0.403694	0.418603	0.418603	0.479327	0.994624	0.994624	0.418603	0.418603	-0.0272101
Crygs	0.961011	-0.0573752	0.403694	0.335687	0.403694	0.505511	0.538865	0.538865	0.335687	0.403694	-0.0271996
Tbk1	0.910342	-0.13552	0.487977	0.681337	0.681337	0.502886	0.630945	0.630945	0.630945	0.630945	-0.027105
Rab8b	0.93867	-0.0913105	0.490148	0.625254	0.625254	0.502886	0.50492	0.50492	0.50492	0.50492	-0.0270989
amalgam_5_1835	0.954816	-0.0667052	0.403846	0.392732	0.403846	0.479327	0.994624	0.994624	0.392732	0.403846	-0.0270759
amalgam_5_2356	0.943175	-0.0844026	0.404367	0.477792	0.477792	0.479327	0.985525	0.985525	0.477792	0.477792	-0.027073
Myo1c_P1	0.97157	-0.0416103	0.417007	0.262059	0.417007	0.505511	0.223572	0.505511	0.223572	0.417007	-0.0270709
P4ha2_P2	0.932544	-0.100756	0.490148	0.642583	0.642583	0.502886	0.538732	0.538732	0.538732	0.538732	-0.0270657
Pld3_P2	0.982292	-0.0257766	0.404367	0.0891547	0.404367	0.505511	0.344437	0.505511	0.0891547	0.404367	-0.0270617
amalgam_5_1061	0.957965	-0.0619549	0.404534	0.365821	0.404534	0.496735	0.855898	0.855898	0.365821	0.404534	-0.0270576
amalgam_5_845	0.915584	-0.127236	0.480992	0.6129	0.6129	0.478193	0.999042	0.999042	0.6129	0.6129	-0.0270517
amalgam_4_353	0.953105	-0.0692929	0.405052	0.40717	0.40717	0.49371	0.908446	0.908446	0.40717	0.40717	-0.0270398
amalgam_5_75	0.932275	-0.101173	0.481848	0.540576	0.540576	0.494376	0.962876	0.962876	0.540576	0.540576	-0.0270277
amalgam_5_757	0.959162	-0.0601538	0.40557	0.35571	0.40557	0.491714	0.923404	0.923404	0.35571	0.40557	-0.0270033
Dusp16	0.97745	-0.0329054	0.481848	0.15175	0.481848	0.502886	0.588951	0.588951	0.15175	0.481848	-0.0269452
Ifna11	0.957206	-0.0630989	0.40557	0.3743	0.40557	0.500869	0.816718	0.816718	0.3743	0.40557	-0.0269294
amalgam_5_809	0.936565	-0.0945488	0.481908	0.519212	0.519212	0.481102	0.990179	0.990179	0.519212	0.519212	-0.0269138
amalgam_5_886	0.963339	-0.0538848	0.405734	0.316804	0.405734	0.496735	0.850513	0.850513	0.316804	0.405734	-0.0268998
Chek2	0.934669	-0.0974724	0.481908	0.52985	0.52985	0.502505	0.894072	0.894072	0.52985	0.52985	-0.0268875
amalgam_5_526	0.974763	-0.0368767	0.40625	0.187098	0.40625	0.505511	0.600682	0.600682	0.187098	0.40625	-0.0268437
amalgam_5_1025	0.952713	-0.069887	0.406765	0.413062	0.413062	0.479327	0.981737	0.981737	0.413062	0.413062	-0.0268355
Cyp2c38	0.954526	-0.0671429	0.481908	0.398618	0.481908	0.502886	0.636837	0.636837	0.398618	0.481908	-0.0268198
Aldh18a1	0.960627	-0.0579522	0.481908	0.34454	0.481908	0.502691	0.812854	0.812854	0.34454	0.481908	-0.0268179
Tars	0.930342	-0.104167	0.481908	0.553291	0.553291	0.502886	0.810118	0.810118	0.553291	0.553291	-0.0267757
Pdxk	0.953711	-0.0683754	0.481908	0.406178	0.481908	0.497799	0.933803	0.933803	0.406178	0.481908	-0.0267542
amalgam_5_576	0.949879	-0.0741851	0.407279	0.436572	0.436572	0.491884	0.934318	0.934318	0.436572	0.436572	-0.0267025
amalgam_5_122	0.967301	-0.0479633	0.407792	0.277797	0.407792	0.497193	0.804602	0.804602	0.277797	0.407792	-0.0266807
Fntb	0.928312	-0.107319	0.481908	0.56498	0.56498	0.501285	0.937172	0.937172	0.56498	0.56498	-0.0266115
amalgam_5_1169	0.940507	-0.0884887	0.481908	0.500529	0.500529	0.502886	0.816732	0.816732	0.500529	0.500529	-0.0265971
Astl	0.952908	-0.0695915	0.407792	0.414846	0.414846	0.479327	0.983703	0.983703	0.414846	0.414846	-0.0265919
Prkcg	0.946766	-0.0789202	0.481908	0.460346	0.481908	0.502886	0.810313	0.810313	0.460346	0.481908	-0.0265895
amalgam_5_1330	0.948461	-0.0763397	0.407952	0.448553	0.448553	0.489141	0.943891	0.943891	0.448553	0.448553	-0.0265804
Amy1_P1	0.911008	-0.134465	0.481908	0.634478	0.634478	0.476763	1	1	0.634478	0.634478	-0.026568
Adam8	0.937637	-0.0928988	0.407952	0.517765	0.517765	0.479327	0.997971	0.997971	0.517765	0.517765	-0.0265567
Atf6b	0.944956	-0.0816817	0.407952	0.473574	0.473574	0.505511	0.668432	0.668432	0.473574	0.473574	-0.0265149
Acr	0.949518	-0.0747326	0.407952	0.44182	0.44182	0.479327	1	1	0.44182	0.44182	-0.0265118
amalgam_5_583	0.964811	-0.0516818	0.407952	0.307471	0.407952	0.498516	0.806138	0.806138	0.307471	0.407952	-0.0264712
amalgam_5_931	0.937046	-0.0938078	0.481908	0.522736	0.522736	0.501883	0.921662	0.921662	0.522736	0.522736	-0.0264273
Trim55	0.951264	-0.072083	0.407952	0.429979	0.429979	0.479327	0.973733	0.973733	0.429979	0.429979	-0.0264222
Atg4c	0.966811	-0.0486949	0.407952	0.286686	0.407952	0.505149	0.69804	0.69804	0.286686	0.407952	-0.0264215
amalgam_5_52	0.945452	-0.0809232	0.481908	0.47165	0.481908	0.502886	0.77348	0.77348	0.47165	0.481908	-0.0264117
Ube2k	0.959995	-0.0589014	0.407952	0.356407	0.407952	0.486651	0.937938	0.937938	0.356407	0.407952	-0.026391
amalgam_5_415	0.970089	-0.0438102	0.407952	0.249961	0.407952	0.505511	0.345931	0.505511	0.249961	0.407952	-0.0263793
amalgam_5_323	0.947326	-0.0780675	0.481908	0.459489	0.481908	0.502886	0.630366	0.630366	0.459489	0.481908	-0.0263654
amalgam_5_1565	0.924495	-0.113263	0.481908	0.585126	0.585126	0.483573	0.988696	0.988696	0.585126	0.585126	-0.0263619
Prtn3_P1	0.954599	-0.0670328	0.407952	0.404566	0.407952	0.505511	0.76729	0.76729	0.404566	0.407952	-0.0263446
amalgam_5_2261	0.956804	-0.0637046	0.407952	0.38678	0.407952	0.486651	0.945814	0.945814	0.38678	0.407952	-0.0262805
amalgam_5_2220	0.956315	-0.0644427	0.407952	0.391175	0.407952	0.491884	0.924697	0.924697	0.391175	0.407952	-0.0262687
Ksr1	0.931561	-0.102277	0.481908	0.553723	0.553723	0.502886	0.731562	0.731562	0.553723	0.553723	-0.0262553
Spryd3	0.963047	-0.0543224	0.481908	0.328773	0.481908	0.502886	0.63102	0.63102	0.328773	0.481908	-0.0262434
amalgam_5_1328	0.974334	-0.037511	0.408041	0.20008	0.408041	0.505511	0.571768	0.571768	0.20008	0.408041	-0.0262126
Htra4	0.959645	-0.0594268	0.408041	0.362253	0.408041	0.491842	0.92164	0.92164	0.362253	0.408041	-0.0262065
amalgam_5_1151	0.960954	-0.05746	0.408198	0.350082	0.408198	0.491842	0.918571	0.918571	0.350082	0.408198	-0.026192
Cyp4a31	0.939264	-0.0903979	0.481908	0.513378	0.513378	0.502886	0.738219	0.738219	0.513378	0.513378	-0.0261759
amalgam_5_625	0.952584	-0.0700813	0.408703	0.423726	0.423726	0.48211	0.958383	0.958383	0.423726	0.423726	-0.0261343
Akap4	0.961253	-0.0570125	0.481908	0.348076	0.481908	0.502886	0.73746	0.73746	0.348076	0.481908	-0.0261303
amalgam_5_635	0.960035	-0.0588414	0.409207	0.359841	0.409207	0.487312	0.934028	0.934028	0.359841	0.409207	-0.0261191
amalgam_5_1108	0.940396	-0.0886604	0.481908	0.507543	0.507543	0.497939	0.948331	0.948331	0.507543	0.507543	-0.0261129
Rpl11	0.929274	-0.105825	0.481908	0.566702	0.566702	0.491887	0.970599	0.970599	0.566702	0.566702	-0.0261012
amalgam_5_283	0.918007	-0.123423	0.481908	0.614586	0.614586	0.476229	1	1	0.614586	0.614586	-0.0260938
Fkbp11	0.962682	-0.0548682	0.409207	0.334538	0.409207	0.492027	0.895878	0.895878	0.334538	0.409207	-0.0260928
amalgam_5_1589	0.934013	-0.0984852	0.481908	0.543499	0.543499	0.497939	0.948331	0.948331	0.543499	0.543499	-0.026079
Ppt2	0.944434	-0.0824788	0.409207	0.4832	0.4832	0.483979	0.9618	0.9618	0.4832	0.4832	-0.0260529
amalgam_5_1273	0.944303	-0.0826786	0.409207	0.484099	0.484099	0.479327	0.994671	0.994671	0.484099	0.484099	-0.0260492
amalgam_5_1712	0.961743	-0.0562772	0.409516	0.34462	0.409516	0.487912	0.928039	0.928039	0.34462	0.409516	-0.0260372
Lrrk2	0.941259	-0.0873359	0.481908	0.503718	0.503718	0.502108	0.898762	0.898762	0.503718	0.503718	-0.0260097
amalgam_5_551	0.936488	-0.0946679	0.481908	0.531563	0.531563	0.502108	0.91313	0.91313	0.531563	0.531563	-0.0259812
amalgam_5_1124	0.965758	-0.0502666	0.410017	0.304182	0.410017	0.497805	0.80948	0.80948	0.304182	0.410017	-0.0259811
amalgam_5_522	0.96441	-0.0522815	0.410517	0.318786	0.410517	0.49097	0.913987	0.913987	0.318786	0.410517	-0.0259578
Cyp2e1	0.950576	-0.0731266	0.410517	0.441768	0.441768	0.479327	0.990439	0.990439	0.441768	0.441768	-0.0259457
amalgam_5_1933	0.922521	-0.116347	0.481908	0.599179	0.599179	0.502886	0.651999	0.651999	0.599179	0.599179	-0.0258806
amalgam_5_134	0.917409	-0.124363	0.481908	0.619833	0.619833	0.502886	0.803108	0.803108	0.619833	0.619833	-0.0258334
amalgam_10_26	0.971368	-0.0419106	0.410669	0.242775	0.410669	0.496735	0.806806	0.806806	0.242775	0.410669	-0.0257665
Fars2	0.911615	-0.133504	0.481908	0.641844	0.641844	0.502886	0.641557	0.641557	0.641557	0.641557	-0.0257348
amalgam_5_884	0.931064	-0.103047	0.481908	0.5627	0.5627	0.477273	1	1	0.5627	0.5627	-0.0257333
Usp17lb	0.965273	-0.050991	0.410669	0.313055	0.410669	0.503573	0.740144	0.740144	0.313055	0.410669	-0.0257188
Cela1	0.927568	-0.108475	0.481908	0.579413	0.579413	0.5	0.941975	0.941975	0.579413	0.579413	-0.0257099
amalgam_5_1843	0.964062	-0.0528021	0.41082	0.325953	0.41082	0.479327	0.966415	0.966415	0.325953	0.41082	-0.0257064
amalgam_10_7	0.938709	-0.0912499	0.481908	0.522943	0.522943	0.502886	0.617563	0.617563	0.522943	0.522943	-0.025691
amalgam_5_1630	0.961719	-0.0563122	0.411318	0.35006	0.411318	0.501629	0.788235	0.788235	0.35006	0.411318	-0.0256703
amalgam_3_10	0.958441	-0.0612382	0.411814	0.380982	0.411814	0.505511	0.704107	0.704107	0.380982	0.411814	-0.0256647
Lpl	0.952585	-0.0700804	0.481908	0.430376	0.481908	0.502886	0.817219	0.817219	0.430376	0.481908	-0.0256601
amalgam_5_374	0.941898	-0.0863567	0.41231	0.504632	0.504632	0.479327	1	1	0.504632	0.504632	-0.0256501
amalgam_5_1955	0.92716	-0.109109	0.481908	0.582941	0.582941	0.483539	0.988611	0.988611	0.582941	0.582941	-0.0255726
amalgam_4_169	0.93884	-0.0910481	0.412805	0.523783	0.523783	0.493939	0.927565	0.927565	0.523783	0.523783	-0.0255707
Pan2	0.963086	-0.0542634	0.412805	0.338168	0.412805	0.505511	0.713998	0.713998	0.338168	0.412805	-0.0255509
amalgam_5_1553	0.964415	-0.0522741	0.412952	0.325012	0.412952	0.491884	0.906487	0.906487	0.325012	0.412952	-0.025515
Rab3c	0.947684	-0.0775217	0.412952	0.469165	0.469165	0.505511	0.664812	0.664812	0.469165	0.469165	-0.0254794
Faf2	0.952406	-0.0703509	0.412952	0.434818	0.434818	0.479327	1	1	0.434818	0.434818	-0.0254454
amalgam_9_10	0.972732	-0.0398857	0.412952	0.230571	0.412952	0.496748	0.784184	0.784184	0.230571	0.412952	-0.025415
Nrbp1	0.915398	-0.127529	0.481908	0.632128	0.632128	0.478193	0.998501	0.998501	0.632128	0.632128	-0.025403
amalgam_4_26	0.950791	-0.0728002	0.481908	0.448108	0.481908	0.495165	0.946083	0.946083	0.448108	0.481908	-0.0253794
Casp7	0.948868	-0.0757209	0.481908	0.462243	0.481908	0.502886	0.826762	0.826762	0.462243	0.481908	-0.0253763
amalgam_5_2003	0.962253	-0.0555117	0.413244	0.350808	0.413244	0.492995	0.889731	0.889731	0.350808	0.413244	-0.025254
amalgam_5_617	0.915579	-0.127243	0.481908	0.633546	0.633546	0.487179	0.987523	0.987523	0.633546	0.633546	-0.0252223
amalgam_5_1575	0.971762	-0.0413244	0.413735	0.245371	0.413735	0.505511	0.534521	0.534521	0.245371	0.413735	-0.0252152
amalgam_5_786	0.962122	-0.0557088	0.430483	0.427714	0.430483	0.505511	0.353202	0.505511	0.353202	0.430483	-0.0251791
Hes1	0.968373	-0.0463651	0.413735	0.28661	0.413735	0.498516	0.786164	0.786164	0.28661	0.413735	-0.0251627
amalgam_5_2045	0.962065	-0.0557942	0.41388	0.354165	0.41388	0.497092	0.829785	0.829785	0.354165	0.41388	-0.0251517
Ddx31	0.966769	-0.0487563	0.41388	0.304929	0.41388	0.479327	0.956323	0.956323	0.304929	0.41388	-0.0251485
amalgam_5_2161	0.957094	-0.063268	0.414023	0.400838	0.414023	0.503573	0.785075	0.785075	0.400838	0.414023	-0.0251193
amalgam_5_897	0.921187	-0.118435	0.481908	0.613776	0.613776	0.477291	1	1	0.613776	0.613776	-0.025107
amalgam_5_2056	0.969157	-0.0451982	0.414512	0.27851	0.414512	0.503573	0.711129	0.711129	0.27851	0.414512	-0.0250922
Krtcap2	0.948291	-0.076598	0.414512	0.470399	0.470399	0.479327	0.98106	0.98106	0.470399	0.470399	-0.0250885
amalgam_5_2123	0.978582	-0.0312354	0.414654	0.157329	0.414654	0.505511	0.449679	0.505511	0.157329	0.414654	-0.025088
Fbxl19_P2	0.936676	-0.094378	0.414654	0.54239	0.54239	0.479327	0.984891	0.984891	0.54239	0.54239	-0.0250752
amalgam_5_691	0.951171	-0.0722238	0.414796	0.449655	0.449655	0.480222	0.961427	0.961427	0.449655	0.449655	-0.0250704
amalgam_5_132	0.930953	-0.10322	0.481908	0.571915	0.571915	0.482591	0.989371	0.989371	0.571915	0.571915	-0.0250482
amalgam_5_1251	0.934368	-0.0979377	0.482226	0.555155	0.555155	0.487942	0.979105	0.979105	0.555155	0.555155	-0.0250314
Exoc3l	0.949832	-0.0742559	0.414796	0.460218	0.460218	0.486217	0.955256	0.955256	0.460218	0.460218	-0.025027
Mrps18b	0.972662	-0.039989	0.414796	0.236702	0.414796	0.505511	0.610825	0.610825	0.236702	0.414796	-0.025025
amalgam_5_1544	0.926377	-0.110329	0.483025	0.593302	0.593302	0.477291	1	1	0.593302	0.593302	-0.0250143
Cryba4_P2	0.969734	-0.0443387	0.414796	0.272915	0.414796	0.493939	0.857644	0.857644	0.272915	0.414796	-0.0250058
Trim12c	0.981915	-0.0263301	0.414796	0.112461	0.414796	0.498815	0.651925	0.651925	0.112461	0.414796	-0.0249872
Wipi2	0.956327	-0.0644242	0.414796	0.409661	0.414796	0.505511	0.663885	0.663885	0.409661	0.414796	-0.0249693
C1rb	0.932075	-0.101482	0.483025	0.567835	0.567835	0.502505	0.898143	0.898143	0.567835	0.567835	-0.0249421
amalgam_10_10	0.971203	-0.0421552	0.414796	0.256267	0.414796	0.501152	0.731012	0.731012	0.256267	0.414796	-0.0249266
amalgam_5_1829	0.965238	-0.051043	0.414796	0.325534	0.414796	0.504786	0.711129	0.711129	0.325534	0.414796	-0.0248785
Inpp5j	0.97857	-0.0312528	0.483025	0.160072	0.483025	0.502886	0.554412	0.554412	0.160072	0.483025	-0.0248674
Apcs	0.946378	-0.0795121	0.483025	0.486778	0.486778	0.502886	0.828815	0.828815	0.486778	0.486778	-0.0248609
amalgam_5_1449	0.965342	-0.0508879	0.414796	0.324684	0.414796	0.490201	0.91406	0.91406	0.324684	0.414796	-0.0248608
March9	0.955054	-0.0663453	0.414796	0.422085	0.422085	0.479327	0.960822	0.960822	0.422085	0.422085	-0.024853
amalgam_4_84	0.932019	-0.101569	0.483025	0.569893	0.569893	0.489545	0.973216	0.973216	0.569893	0.569893	-0.0248038
amalgam_5_994	0.959579	-0.0595272	0.414796	0.383126	0.414796	0.505511	0.641027	0.641027	0.383126	0.414796	-0.0248025
amalgam_5_1347	0.929036	-0.106194	0.483025	0.584413	0.584413	0.477291	1	1	0.584413	0.584413	-0.0247729
Trf_P2	0.942226	-0.0858557	0.483025	0.514596	0.514596	0.497218	0.948489	0.948489	0.514596	0.514596	-0.0247723
amalgam_5_90	0.970544	-0.0431351	0.415157	0.266827	0.415157	0.495985	0.827931	0.827931	0.266827	0.415157	-0.0247497
Akp3	0.933085	-0.0999198	0.483025	0.565812	0.565812	0.478193	0.99716	0.99716	0.565812	0.565812	-0.0247129
amalgam_5_96	0.961011	-0.0573758	0.415638	0.37142	0.415638	0.491884	0.915457	0.915457	0.37142	0.415638	-0.0246793
amalgam_5_1670	0.976205	-0.0347446	0.416118	0.195104	0.416118	0.505511	0.524925	0.524925	0.195104	0.416118	-0.0246594
Gpr18	0.937786	-0.09267	0.483025	0.541901	0.541901	0.47673	1	1	0.541901	0.541901	-0.0246576
Oprm1	0.916833	-0.125269	0.483025	0.635609	0.635609	0.499338	0.953473	0.953473	0.635609	0.635609	-0.0246542
Slmap	0.963347	-0.053873	0.416118	0.349734	0.416118	0.500488	0.797067	0.797067	0.349734	0.416118	-0.0245802
amalgam_5_797	0.960535	-0.0580896	0.483025	0.377471	0.483025	0.502886	0.730379	0.730379	0.377471	0.483025	-0.0245786
amalgam_5_1991	0.944617	-0.0821991	0.416256	0.502931	0.502931	0.479327	0.983419	0.983419	0.502931	0.502931	-0.0245358
Atp6v0d2	0.958622	-0.0609656	0.416256	0.395952	0.416256	0.481956	0.952399	0.952399	0.395952	0.416256	-0.02453
amalgam_5_769	0.94687	-0.0787611	0.483025	0.488258	0.488258	0.502886	0.664204	0.664204	0.488258	0.488258	-0.0245223
amalgam_5_1151	0.928016	-0.107778	0.483025	0.592412	0.592412	0.502886	0.882709	0.882709	0.592412	0.592412	-0.0245061
amalgam_5_1828	0.951579	-0.0716045	0.483025	0.455225	0.483025	0.502691	0.844771	0.844771	0.455225	0.483025	-0.0244726
amalgam_5_354	0.920594	-0.119363	0.483384	0.624498	0.624498	0.491314	0.975398	0.975398	0.624498	0.624498	-0.0244061
Atp5g1	0.944976	-0.0816499	0.416256	0.502671	0.502671	0.479327	0.999302	0.999302	0.502671	0.502671	-0.0243901
amalgam_5_279	0.921067	-0.118623	0.484163	0.623025	0.623025	0.502886	0.751804	0.751804	0.623025	0.623025	-0.0243763
amalgam_5_1575	0.900391	-0.151376	0.48494	0.690199	0.690199	0.487942	0.987158	0.987158	0.690199	0.690199	-0.0243754
amalgam_5_1819	0.965392	-0.0508125	0.416256	0.33164	0.416256	0.492027	0.892643	0.892643	0.33164	0.416256	-0.0243562
amalgam_5_22	0.955935	-0.0650163	0.41653	0.422499	0.422499	0.501534	0.815615	0.815615	0.422499	0.422499	-0.0243274
amalgam_4_184	0.951715	-0.0713989	0.417007	0.456405	0.456405	0.498815	0.852915	0.852915	0.456405	0.456405	-0.024322
Lrrc48	0.968449	-0.0462526	0.417007	0.298763	0.417007	0.505511	0.678056	0.678056	0.298763	0.417007	-0.0242675
Casp14	0.952684	-0.0699309	0.430483	0.505535	0.505535	0.505511	0.449975	0.505511	0.449975	0.505511	-0.0242528
Plekhf1	0.969648	-0.0444676	0.417007	0.285372	0.417007	0.491884	0.892968	0.892968	0.285372	0.417007	-0.0242166
Chrm2	0.924028	-0.113991	0.48494	0.61326	0.61326	0.502886	0.619068	0.619068	0.61326	0.61326	-0.0242067
Ripk3	0.946633	-0.0791223	0.48494	0.494444	0.494444	0.502886	0.792049	0.792049	0.494444	0.494444	-0.0242022
Pygl	0.943776	-0.0834831	0.48494	0.51329	0.51329	0.502108	0.899191	0.899191	0.51329	0.51329	-0.0241798
Ddr2	0.954828	-0.0666865	0.48494	0.434516	0.48494	0.502886	0.801971	0.801971	0.434516	0.48494	-0.0241401
Rnf25	0.924988	-0.112493	0.417007	0.610497	0.610497	0.491884	0.950907	0.950907	0.610497	0.610497	-0.0241092
Ascc2	0.975885	-0.0352167	0.417007	0.206761	0.417007	0.501248	0.686997	0.686997	0.206761	0.417007	-0.0241069
amalgam_5_2074	0.963058	-0.0543054	0.417007	0.360355	0.417007	0.494125	0.876114	0.876114	0.360355	0.417007	-0.0240719
amalgam_5_1801	0.958424	-0.0612636	0.417007	0.404715	0.417007	0.501057	0.808057	0.808057	0.404715	0.417007	-0.0240674
amalgam_5_571	0.965376	-0.0508374	0.417007	0.336221	0.417007	0.495199	0.85959	0.85959	0.336221	0.417007	-0.0240652
Cmpk1	0.937083	-0.0937514	0.48494	0.554326	0.554326	0.494008	0.961868	0.961868	0.554326	0.554326	-0.0240224
amalgam_5_2117	0.965974	-0.0499443	0.417208	0.330524	0.417208	0.495081	0.858639	0.858639	0.330524	0.417208	-0.0240131
amalgam_5_828	0.949005	-0.0755117	0.41768	0.480895	0.480895	0.503113	0.822915	0.822915	0.480895	0.480895	-0.0240089
amalgam_5_780	0.956243	-0.0645515	0.48494	0.425128	0.48494	0.502886	0.817152	0.817152	0.425128	0.48494	-0.0239797
amalgam_4_272	0.976556	-0.0342259	0.418152	0.199358	0.418152	0.504521	0.605776	0.605776	0.199358	0.418152	-0.0239707
amalgam_4_99	0.915854	-0.12681	0.48494	0.647249	0.647249	0.472473	1	1	0.647249	0.647249	-0.0239581
Fuca1_P1	0.957597	-0.0625101	0.418152	0.413789	0.418152	0.479327	0.960936	0.960936	0.413789	0.418152	-0.0239552
amalgam_5_1723	0.949477	-0.0747946	0.48494	0.478937	0.48494	0.502886	0.619803	0.619803	0.478937	0.48494	-0.0239135
amalgam_5_1769	0.946512	-0.0793079	0.48494	0.499511	0.499511	0.502108	0.89478	0.89478	0.499511	0.499511	-0.0239078
Scpep1	0.939093	-0.0906607	0.48494	0.545427	0.545427	0.48582	0.984059	0.984059	0.545427	0.545427	-0.0238676
Prss53	0.955673	-0.065411	0.418152	0.431756	0.431756	0.479327	0.985269	0.985269	0.431756	0.431756	-0.0238594
Slc10a2	0.956918	-0.0635329	0.418152	0.421217	0.421217	0.479327	0.971617	0.971617	0.421217	0.421217	-0.0238562
amalgam_5_1143	0.92881	-0.106544	0.48494	0.597227	0.597227	0.4978	0.956997	0.956997	0.597227	0.597227	-0.0238511
amalgam_5_1676	0.966922	-0.0485293	0.418152	0.322736	0.418152	0.505511	0.582819	0.582819	0.322736	0.418152	-0.0238353
amalgam_5_669	0.961788	-0.0562096	0.418152	0.377295	0.418152	0.479327	0.960497	0.960497	0.377295	0.418152	-0.0237946
Pstpip2	0.965865	-0.0501065	0.48494	0.335214	0.48494	0.502886	0.362314	0.502886	0.335214	0.48494	-0.0237844
Phgdh	0.925643	-0.111472	0.48494	0.611858	0.611858	0.502886	0.888739	0.888739	0.611858	0.611858	-0.0237825
Gpx2	0.957319	-0.0629277	0.48494	0.418952	0.48494	0.502108	0.867113	0.867113	0.418952	0.48494	-0.0237763
amalgam_5_225	0.950349	-0.0734707	0.418548	0.474881	0.474881	0.479327	0.977706	0.977706	0.474881	0.474881	-0.0237615
Ntf3_P2	0.943387	-0.0840789	0.418548	0.521822	0.521822	0.498408	0.878481	0.878481	0.521822	0.521822	-0.0237504
amalgam_4_234	0.935857	-0.0956403	0.48494	0.564879	0.564879	0.491314	0.968888	0.968888	0.564879	0.564879	-0.023723
Nmnat1	0.933385	-0.099456	0.48494	0.57768	0.57768	0.502691	0.888044	0.888044	0.57768	0.57768	-0.0237016
amalgam_5_83	0.968322	-0.0464416	0.48494	0.308889	0.48494	0.502886	0.463931	0.502886	0.308889	0.48494	-0.0236944
Tnni2	0.951797	-0.0712749	0.418548	0.465228	0.465228	0.479327	1	1	0.465228	0.465228	-0.0236871
amalgam_5_724	0.946324	-0.079594	0.418548	0.503983	0.503983	0.479327	0.973573	0.973573	0.503983	0.503983	-0.0236859
amalgam_5_20	0.96227	-0.0554869	0.41881	0.374666	0.41881	0.498815	0.812944	0.812944	0.374666	0.41881	-0.0236572
amalgam_5_676	0.922087	-0.117026	0.48494	0.627963	0.627963	0.502886	0.848642	0.848642	0.627963	0.627963	-0.0236469
Spaca3	0.939553	-0.089953	0.41881	0.54613	0.54613	0.496759	0.895252	0.895252	0.54613	0.54613	-0.023631
amalgam_5_2134	0.973838	-0.0382462	0.418941	0.241143	0.418941	0.498408	0.748983	0.748983	0.241143	0.418941	-0.0236256
amalgam_5_367	0.952774	-0.0697933	0.419407	0.458703	0.458703	0.491884	0.92427	0.92427	0.458703	0.458703	-0.0236228
amalgam_5_2025	0.962506	-0.0551321	0.419872	0.373082	0.419872	0.496889	0.828559	0.828559	0.373082	0.419872	-0.0236073
Laptm4a	0.985346	-0.0212979	0.419872	0.0781437	0.419872	0.500488	0.558496	0.558496	0.0781437	0.419872	-0.023579
amalgam_5_581	0.912761	-0.131691	0.48494	0.662339	0.662339	0.478193	0.99841	0.99841	0.662339	0.662339	-0.0235621
amalgam_5_1505	0.944687	-0.0820913	0.48538	0.516455	0.516455	0.502886	0.805058	0.805058	0.516455	0.516455	-0.0235576
Hbb-bh1	0.945799	-0.080395	0.48538	0.509321	0.509321	0.502691	0.864464	0.864464	0.509321	0.509321	-0.0235564
amalgam_5_1705	0.978089	-0.0319626	0.42	0.183374	0.42	0.495549	0.779196	0.779196	0.183374	0.42	-0.0235456
amalgam_5_2339	0.957577	-0.0625392	0.420464	0.420359	0.420464	0.479327	0.969152	0.969152	0.420359	0.420464	-0.0235385
amalgam_5_623	0.922987	-0.115617	0.486172	0.625885	0.625885	0.476749	1	1	0.625885	0.625885	-0.0235288
Araf	0.94736	-0.0780149	0.486172	0.49947	0.49947	0.501883	0.904131	0.904131	0.49947	0.49947	-0.0235208
Exoc3	0.973336	-0.0389898	0.420464	0.250186	0.420464	0.496759	0.777127	0.777127	0.250186	0.420464	-0.0234616
amalgam_5_567	0.931906	-0.101744	0.486212	0.588201	0.588201	0.476749	1	1	0.588201	0.588201	-0.0234494
amalgam_5_334	0.945343	-0.0810907	0.420591	0.514173	0.514173	0.505511	0.744405	0.744405	0.514173	0.514173	-0.0234263
Rbp1	0.916811	-0.125304	0.486212	0.650248	0.650248	0.502886	0.858126	0.858126	0.650248	0.650248	-0.0234218
Fmo1	0.950185	-0.0737196	0.420591	0.481769	0.481769	0.479327	1	1	0.481769	0.481769	-0.023381
amalgam_5_1960	0.977908	-0.0322296	0.420717	0.188395	0.420717	0.504699	0.584037	0.584037	0.188395	0.420717	-0.0233642
Adamts17	0.958643	-0.0609352	0.420717	0.413854	0.420717	0.479327	0.990227	0.990227	0.413854	0.420717	-0.0233475
amalgam_5_781	0.926984	-0.109384	0.486252	0.611813	0.611813	0.489151	0.975717	0.975717	0.611813	0.611813	-0.0233405
Cpz	0.967929	-0.0470269	0.420717	0.319328	0.420717	0.491884	0.899277	0.899277	0.319328	0.420717	-0.0233142
amalgam_44_0	0.97752	-0.0328012	0.420717	0.194664	0.420717	0.505329	0.58492	0.58492	0.194664	0.420717	-0.0233123
Amhr2	0.928373	-0.107224	0.486252	0.606162	0.606162	0.476749	1	1	0.606162	0.606162	-0.0233117
Clpp	0.942175	-0.0859326	0.486252	0.535638	0.535638	0.489151	0.969223	0.969223	0.535638	0.535638	-0.0232988
Slc7a2	0.929508	-0.10546	0.486252	0.601547	0.601547	0.502886	0.757086	0.757086	0.601547	0.601547	-0.0232783
Upp1	0.945483	-0.0808771	0.48855	0.562758	0.562758	0.502886	0.515849	0.515849	0.515849	0.515849	-0.0232503
amalgam_5_107	0.991903	-0.0117292	0.420969	0.0104196	0.420969	0.5033	0.284021	0.5033	0.0104196	0.420969	-0.023249
Klk4	0.970103	-0.0437907	0.420969	0.294582	0.420969	0.496782	0.790461	0.790461	0.294582	0.420969	-0.0232439
amalgam_5_718	0.927021	-0.109325	0.486252	0.612908	0.612908	0.502395	0.91313	0.91313	0.612908	0.612908	-0.0232431
Dhcr7_P1	0.932874	-0.100245	0.486252	0.586512	0.586512	0.478193	0.998501	0.998501	0.586512	0.586512	-0.0232292
amalgam_5_278	0.950665	-0.0729907	0.421094	0.480995	0.480995	0.503573	0.808057	0.808057	0.480995	0.480995	-0.0232008
Slc38a3_P2	0.938854	-0.0910278	0.486252	0.556494	0.556494	0.477291	1	1	0.556494	0.556494	-0.0231702
Scrn3	0.974626	-0.0370787	0.421094	0.237244	0.421094	0.505511	0.281248	0.505511	0.237244	0.421094	-0.023167
amalgam_4_250	0.922552	-0.116297	0.486252	0.632859	0.632859	0.474652	1	1	0.632859	0.632859	-0.0231075
Hspb3	0.960183	-0.0586194	0.421094	0.404154	0.421094	0.479327	0.977233	0.977233	0.404154	0.421094	-0.023064
Marcks	0.93039	-0.104092	0.486252	0.600786	0.600786	0.478193	1	1	0.600786	0.600786	-0.0230335
amalgam_5_546	0.977458	-0.0328929	0.421094	0.199483	0.421094	0.505511	0.433663	0.505511	0.199483	0.421094	-0.0230281
amalgam_5_1373	0.952961	-0.0695107	0.421344	0.467135	0.467135	0.4974	0.859447	0.859447	0.467135	0.467135	-0.0229772
amalgam_5_707	0.946189	-0.0797997	0.486252	0.515318	0.515318	0.502108	0.898754	0.898754	0.515318	0.515318	-0.0229763
Ubr4_P1	0.971707	-0.0414066	0.421344	0.278903	0.421344	0.505511	0.63751	0.63751	0.278903	0.421344	-0.0229619
Gmcl1	0.972951	-0.0395615	0.421344	0.263035	0.421344	0.505511	0.493161	0.505511	0.263035	0.421344	-0.0229451
Tacr1	0.954819	-0.0667011	0.486252	0.453469	0.486252	0.502886	0.650446	0.650446	0.453469	0.486252	-0.0229087
Aplnr	0.968657	-0.0459427	0.421344	0.317923	0.421344	0.497398	0.795775	0.795775	0.317923	0.421344	-0.0228647
amalgam_5_122	0.947914	-0.0771716	0.486252	0.505617	0.505617	0.502886	0.750909	0.750909	0.505617	0.505617	-0.0228566
amalgam_4_148	0.94566	-0.0806071	0.486252	0.520735	0.520735	0.492684	0.959956	0.959956	0.520735	0.520735	-0.0228427
amalgam_5_1136	0.967753	-0.0472894	0.421344	0.328921	0.421344	0.505511	0.62577	0.62577	0.328921	0.421344	-0.0228364
amalgam_5_229	0.948755	-0.0758918	0.486252	0.500793	0.500793	0.497939	0.935189	0.935189	0.500793	0.500793	-0.0227935
Fam98a	0.977621	-0.0326524	0.421344	0.200603	0.421344	0.505511	0.475443	0.505511	0.200603	0.421344	-0.0227803
amalgam_5_1137	0.962763	-0.0547468	0.486525	0.383915	0.486525	0.502108	0.851742	0.851742	0.383915	0.486525	-0.0227618
Cysltr2	0.950261	-0.0736044	0.488435	0.524196	0.524196	0.502886	0.490825	0.502886	0.490825	0.502886	-0.0227491
amalgam_5_1579	0.936281	-0.094987	0.487252	0.576252	0.576252	0.492684	0.964668	0.964668	0.576252	0.576252	-0.0227387
Dscr3	0.968055	-0.0468395	0.421344	0.327118	0.421344	0.505511	0.488995	0.505511	0.327118	0.421344	-0.022731
amalgam_5_624	0.971634	-0.0415144	0.421344	0.283835	0.421344	0.496735	0.808216	0.808216	0.283835	0.421344	-0.0227056
Tinag	0.980519	-0.0283819	0.421344	0.158718	0.421344	0.496735	0.72971	0.72971	0.158718	0.421344	-0.0226877
Trhde	0.967444	-0.0477493	0.421344	0.334904	0.421344	0.505511	0.631202	0.631202	0.334904	0.421344	-0.0226847
amalgam_5_418	0.939419	-0.0901595	0.487977	0.560325	0.560325	0.502505	0.881019	0.881019	0.560325	0.560325	-0.0226805
amalgam_5_836	0.973275	-0.0390813	0.421344	0.263059	0.421344	0.496735	0.784695	0.784695	0.263059	0.421344	-0.022665
H2-K1	0.956974	-0.0634482	0.487977	0.439532	0.487977	0.501285	0.895113	0.895113	0.439532	0.487977	-0.0226516
Phyh	0.956135	-0.0647145	0.487977	0.447075	0.487977	0.502886	0.782108	0.782108	0.447075	0.487977	-0.0226254
amalgam_5_1815	0.968605	-0.0460192	0.421344	0.322642	0.421344	0.505511	0.647583	0.647583	0.322642	0.421344	-0.0226083
Tsen2	0.959033	-0.0603473	0.421344	0.422164	0.422164	0.479327	1	1	0.422164	0.422164	-0.0226012
amalgam_5_1202	0.972255	-0.0405935	0.421344	0.277519	0.421344	0.505511	0.638607	0.638607	0.277519	0.421344	-0.0225987
Unk	0.979906	-0.0292843	0.421344	0.16939	0.421344	0.505511	0.50721	0.50721	0.16939	0.421344	-0.0225815
amalgam_5_1232	0.927909	-0.107945	0.487977	0.617885	0.617885	0.490987	0.973654	0.973654	0.617885	0.617885	-0.0225704
Fpgs_P2	0.920593	-0.119365	0.487977	0.647112	0.647112	0.502505	0.918885	0.918885	0.647112	0.647112	-0.0225624
[truncated: 8,695 more rows]

## Sheet: M1_CaMKII_Fig4
gene	fold-change	log2fc (knockdown phenotype)	score_low	pvalue_low	fdr_low	score_high	pvalue_high	fdr_high	pvalue	fdr	Gene Score
Sars	0.494585	-1.01571	0	2.87306e-41	2.87306e-41	0.527586	1	1	2.87306e-41	2.87306e-41	-41.1786
Hars	0.513505	-0.96155	0	1.11876e-37	1.11876e-37	0.527586	1	1	1.11876e-37	1.11876e-37	-35.5305
Ddx39b	0.502617	-0.992468	0	1.60666e-31	1.60666e-31	0.527586	1	1	1.60666e-31	1.60666e-31	-30.5621
Atp6v1c1	0.518989	-0.946224	0	1.64342e-31	1.64342e-31	0.527586	1	1	1.64342e-31	1.64342e-31	-29.1288
Slc18a1_P1	0.540643	-0.887253	0	4.24736e-33	4.24736e-33	0.527586	1	1	4.24736e-33	4.24736e-33	-28.7221
Trappc3	0.561049	-0.833802	0	2.44797e-34	2.44797e-34	0.527586	1	1	2.44797e-34	2.44797e-34	-28.0251
Trappc1	0.567036	-0.818488	0	2.10052e-27	2.10052e-27	0.527586	1	1	2.10052e-27	2.10052e-27	-21.8353
Rabggta	0.563435	-0.827679	0	2.01415e-24	2.01415e-24	0.527586	1	1	2.01415e-24	2.01415e-24	-19.6126
Atp6v1b2	0.662637	-0.59371	0	3.71233e-20	3.71233e-20	0.527586	1	1	3.71233e-20	3.71233e-20	-11.536
Hmgcr	0.668626	-0.580729	0	2.10267e-16	2.10267e-16	0.527586	0.988658	0.988658	2.10267e-16	2.10267e-16	-9.10422
Nsf	0.634967	-0.655246	0	5.61088e-14	5.61088e-14	0.527586	1	1	5.61088e-14	5.61088e-14	-8.68265
Taf1	0.679862	-0.556685	0	3.12785e-16	3.12785e-16	0.527586	0.984181	0.984181	3.12785e-16	3.12785e-16	-8.63127
Wars	0.7341	-0.445952	0	1.2645e-18	1.2645e-18	0.527586	0.977278	0.977278	1.2645e-18	1.2645e-18	-7.98169
Rngtt	0.68893	-0.537571	0	5.71954e-12	5.71954e-12	0.527586	1	1	5.71954e-12	5.71954e-12	-6.04372
Ctdp1	0.689763	-0.535828	0	9.16436e-11	9.16436e-11	0.527586	1	1	9.16436e-11	9.16436e-11	-5.37858
Trappc5	0.665839	-0.586755	0	3.09724e-09	3.09724e-09	0.527586	1	1	3.09724e-09	3.09724e-09	-4.99271
Sacm1l	0.732683	-0.448738	0	6.36275e-11	6.36275e-11	0.527586	0.996104	0.996104	6.36275e-11	6.36275e-11	-4.57549
Gars	0.721664	-0.470601	0	1.10307e-09	1.10307e-09	0.527586	0.989305	0.989305	1.10307e-09	1.10307e-09	-4.21536
Cct3	0.781869	-0.355001	0	6.55844e-11	6.55844e-11	0.527586	0.993254	0.993254	6.55844e-11	6.55844e-11	-3.61505
Ppp2r1a	0.739894	-0.43461	0	3.82672e-07	3.82672e-07	0.527586	0.999209	0.999209	3.82672e-07	3.82672e-07	-2.78896
Hspa5	0.749823	-0.415378	0	7.74473e-07	7.74473e-07	0.527586	1	1	7.74473e-07	7.74473e-07	-2.53837
Ndufa2	0.776639	-0.364685	0	2.97894e-07	2.97894e-07	0.527586	0.991993	0.991993	2.97894e-07	2.97894e-07	-2.37991
Hmgcs1	0.76092	-0.394183	0	3.46377e-06	3.46377e-06	0.527586	1	1	3.46377e-06	3.46377e-06	-2.15241
Ptpn23	0.748859	-0.417234	0	1.64737e-05	1.64737e-05	0.527586	1	1	1.64737e-05	1.64737e-05	-1.99572
Hgs	0.763158	-0.389946	0	7.96712e-06	7.96712e-06	0.527586	0.994995	0.994995	7.96712e-06	7.96712e-06	-1.98822
Mat2a	0.747641	-0.419582	0	2.32254e-05	2.32254e-05	0.527586	0.994995	0.994995	2.32254e-05	2.32254e-05	-1.94436
Mmab	0.817915	-0.289978	0	7.24802e-07	7.24802e-07	0.527586	0.992739	0.992739	7.24802e-07	7.24802e-07	-1.7804
Caml	0.807286	-0.308848	0	2.46324e-06	2.46324e-06	0.527586	1	1	2.46324e-06	2.46324e-06	-1.73217
Sepsecs	0.748351	-0.418213	0	0.000161507	0.000161507	0.527586	1	1	0.000161507	0.000161507	-1.58578
Psph	0.802745	-0.316986	0	1.17103e-05	1.17103e-05	0.527586	0.999805	0.999805	1.17103e-05	1.17103e-05	-1.56319
Cdk11b	0.846784	-0.239933	0	3.67941e-07	3.67941e-07	0.527586	0.974644	0.974644	3.67941e-07	3.67941e-07	-1.54379
Bag1	0.843029	-0.246346	0	2.51136e-05	2.51136e-05	0.527586	0.993417	0.993417	2.51136e-05	2.51136e-05	-1.13322
Trappc4	0.788226	-0.343319	0	0.000846127	0.000846127	0.527586	0.986516	0.986516	0.000846127	0.000846127	-1.05487
Aars	0.850995	-0.232778	0	0.00013171	0.00013171	0.527586	0.985589	0.985589	0.00013171	0.00013171	-0.903266
Atp6v1a	0.82566	-0.276381	0	0.000825384	0.000825384	0.527586	0.989803	0.989803	0.000825384	0.000825384	-0.852177
Dgkq	0.87659	-0.190026	0	8.85871e-05	8.85871e-05	0.527586	0.951555	0.951555	8.85871e-05	8.85871e-05	-0.770103
Kif1a	0.795222	-0.330571	0	0.00816717	0.00816717	0.527586	0.999545	0.999545	0.00816717	0.00816717	-0.690208
Padi4_P2	0.877468	-0.188581	0	0.000307728	0.000307728	0.527586	0.973469	0.973469	0.000307728	0.000307728	-0.662265
Cacna1d	0.892084	-0.164748	0	0.000103346	0.000103346	0.527586	0.973194	0.973194	0.000103346	0.000103346	-0.656637
Bdh1_P2	0.868924	-0.202699	0	0.00134749	0.00134749	0.527586	0.97887	0.97887	0.00134749	0.00134749	-0.581842
Mvk	0.838513	-0.254094	0	0.00591693	0.00591693	0.527586	0.978623	0.978623	0.00591693	0.00591693	-0.566097
Sphk1	0.892865	-0.163487	0	0.000386958	0.000386958	0.527586	0.971633	0.971633	0.000386958	0.000386958	-0.557871
Dusp16	0.890342	-0.167569	0	0.00149539	0.00149539	0.527586	0.954514	0.954514	0.00149539	0.00149539	-0.473424
Pkm	0.89032	-0.167605	0	0.00237536	0.00237536	0.527586	0.961596	0.961596	0.00237536	0.00237536	-0.43984
Pptc7	0.905036	-0.143953	0	0.000923485	0.000923485	0.527586	0.984084	0.984084	0.000923485	0.000923485	-0.436836
Tnfsf11	0.882379	-0.18053	0	0.00388845	0.00388845	0.527586	0.983522	0.983522	0.00388845	0.00388845	-0.435118
Ramp2	0.914406	-0.129093	0	0.000750844	0.000750844	0.527586	0.963677	0.963677	0.000750844	0.000750844	-0.403343
Ppp6c	0.921272	-0.118301	0	0.000733491	0.000733491	0.527586	0.963593	0.963593	0.000733491	0.000733491	-0.370827
Asna1	0.888452	-0.170635	0	0.00711507	0.00711507	0.527586	0.987824	0.987824	0.00711507	0.00711507	-0.366493
Pik3r4	0.887426	-0.1723	0	0.00962285	0.00962285	0.527586	0.982693	0.982693	0.00962285	0.00962285	-0.347478
Acp5_P2	0.896854	-0.157054	0	0.0140457	0.0140457	0.527586	0.985433	0.985433	0.0140457	0.0140457	-0.290937
Pde4b	0.910524	-0.135231	0	0.0114826	0.0114826	0.527586	0.97698	0.97698	0.0114826	0.0114826	-0.262344
Clcn2_P1	0.902814	-0.147499	0	0.0236511	0.0236511	0.527586	0.98011	0.98011	0.0236511	0.0236511	-0.239856
Pik3c3	0.89148	-0.165725	0	0.0386539	0.0386539	0.527586	0.980134	0.980134	0.0386539	0.0386539	-0.234138
Prpf4b	0.891833	-0.165154	0	0.0394502	0.0394502	0.527586	0.994995	0.994995	0.0394502	0.0394502	-0.231868
Cdc42bpa	0.902943	-0.147294	0	0.0276227	0.0276227	0.527586	0.987133	0.987133	0.0276227	0.0276227	-0.229592
Cib2	0.919992	-0.120307	0	0.0361104	0.0361104	0.527586	0.980347	0.980347	0.0361104	0.0361104	-0.173527
Vtn	0.925484	-0.11172	0	0.0372854	0.0372854	0.527586	0.960337	0.960337	0.0372854	0.0372854	-0.159587
Flt4	0.935633	-0.0959852	0	0.0311005	0.0311005	0.527586	0.954144	0.954144	0.0311005	0.0311005	-0.144672
Ak5	0.915821	-0.126862	0	0.0796051	0.0796051	0.527586	0.978319	0.978319	0.0796051	0.0796051	-0.139429
Slc25a4	0.927405	-0.108729	0	0.0793278	0.0793278	0.527586	0.972481	0.972481	0.0793278	0.0793278	-0.119665
Kcnh2_P2	0.907842	-0.139487	0	0.151184	0.151184	0.527586	0.961802	0.961802	0.151184	0.151184	-0.114448
Eef2_P1	0.893734	-0.162082	0	0.216504	0.216504	0.527586	1	1	0.216504	0.216504	-0.107709
Fbp1	0.95651	-0.0641477	0	0.0246205	0.0246205	0.527586	0.950145	0.950145	0.0246205	0.0246205	-0.103195
Etnk2	0.923047	-0.115524	0	0.136654	0.136654	0.527586	0.981738	0.981738	0.136654	0.136654	-0.0998565
Rabggtb	0.897976	-0.15525	0	0.230602	0.230602	0.527586	1	1	0.230602	0.230602	-0.0989159
Ip6k2_P2	0.940495	-0.0885077	0	0.0777933	0.0777933	0.527586	0.975512	0.975512	0.0777933	0.0777933	-0.0981601
Ppp2ca	0.92413	-0.113832	0	0.138723	0.138723	0.527586	0.989108	0.989108	0.138723	0.138723	-0.0976507
Adck2	0.962408	-0.0552799	0	0.0269791	0.0269791	0.527586	0.954478	0.954478	0.0269791	0.0269791	-0.0867327
Fnta	0.908212	-0.1389	0	0.250739	0.250739	0.527586	1	1	0.250739	0.250739	-0.0834477
Plk4	0.933978	-0.098539	0	0.143655	0.143655	0.527586	0.979713	0.979713	0.143655	0.143655	-0.0830367
Grm7	0.938606	-0.0914077	0	0.129628	0.129628	0.527586	0.9777	0.9777	0.129628	0.129628	-0.0811062
Mtap	0.936723	-0.094305	0	0.196011	0.196011	0.527586	0.964149	0.964149	0.196011	0.196011	-0.0667415
Iars	0.924298	-0.11357	0	0.265668	0.265668	0.527586	0.974286	0.974286	0.265668	0.265668	-0.0653777
Clk3	0.932249	-0.101213	0	0.282822	0.282822	0.527586	0.99555	0.99555	0.282822	0.282822	-0.0555142
Xylb	0.956789	-0.0637278	0	0.135925	0.135925	0.527586	0.972752	0.972752	0.135925	0.135925	-0.055233
Got1	0.931754	-0.101979	0	0.304848	0.304848	0.527586	0.99334	0.99334	0.304848	0.304848	-0.0526124
Pfkl	0.948773	-0.0758646	0	0.209041	0.209041	0.527586	0.977475	0.977475	0.209041	0.209041	-0.0515703
Ptpn4	0.929346	-0.105713	0	0.3391	0.3391	0.527586	0.978027	0.978027	0.3391	0.3391	-0.0496503
Uqcr10	0.949369	-0.074959	0	0.220935	0.220935	0.527586	0.974381	0.974381	0.220935	0.220935	-0.0491533
Oxsr1	0.938372	-0.0917685	0	0.292375	0.292375	0.527586	0.974531	0.974531	0.292375	0.292375	-0.0490098
Leprel2	0.941769	-0.0865545	0	0.272172	0.272172	0.527586	0.959596	0.959596	0.272172	0.272172	-0.0489168
Slc16a1	0.961676	-0.0563774	0	0.146712	0.146712	0.527586	0.978087	0.978087	0.146712	0.146712	-0.0469925
Cftr	0.953442	-0.0687831	0	0.207801	0.207801	0.527586	0.967601	0.967601	0.207801	0.207801	-0.0469343
Rab5a	0.939693	-0.0897389	0	0.316266	0.316266	0.527586	0.967923	0.967923	0.316266	0.316266	-0.0448647
amalgam_5_1195	0.956513	-0.0641428	0.0116279	0.214315	0.214315	0.527586	0.971633	0.971633	0.214315	0.214315	-0.0429082
Hipk1	0.950302	-0.0735419	0.0116279	0.2663	0.2663	0.527586	0.975552	0.975552	0.2663	0.2663	-0.0422593
Ptpn2	0.961789	-0.0562072	0.0116279	0.183398	0.183398	0.527586	0.963327	0.963327	0.183398	0.183398	-0.0414025
Enpp2	0.970126	-0.0437565	0.0116279	0.123841	0.123841	0.527586	0.959228	0.959228	0.123841	0.123841	-0.0396931
Bmpr1b_P1	0.969675	-0.044427	0.0116279	0.140229	0.140229	0.527586	0.946218	0.946218	0.140229	0.140229	-0.0379033
Vrk2	0.944582	-0.0822527	0.0116279	0.357451	0.357451	0.527586	0.979535	0.979535	0.357451	0.357451	-0.0367492
Dolpp1	0.933026	-0.10001	0.0116279	0.433923	0.433923	0.527586	0.968475	0.968475	0.433923	0.433923	-0.0362625
Iyd	0.922932	-0.115703	0.0116279	0.487423	0.487423	0.527586	0.974045	0.974045	0.487423	0.487423	-0.0361103
Mgst2	0.941652	-0.0867342	0.0116279	0.383681	0.383681	0.527586	0.989551	0.989551	0.383681	0.383681	-0.0360841
Grin1	0.923352	-0.115047	0.0116279	0.490238	0.490238	0.527586	0.996694	0.996694	0.490238	0.490238	-0.0356178
Serpina1c	0.966551	-0.0490821	0.0116279	0.190483	0.190483	0.527586	0.953243	0.953243	0.190483	0.190483	-0.0353462
Hprt	0.945051	-0.0815362	0.0116279	0.37746	0.37746	0.527586	0.984132	0.984132	0.37746	0.37746	-0.0345003
Trpv3	0.929769	-0.105056	0.0116279	0.469725	0.469725	0.527586	0.994229	0.994229	0.469725	0.469725	-0.0344746
Psma2	0.976352	-0.034527	0.0116279	0.110828	0.110828	0.527586	0.931722	0.931722	0.110828	0.110828	-0.0329854
amalgam_4_143	0.943727	-0.0835583	0.02	0.446419	0.446419	0.527586	0.988209	0.988209	0.446419	0.446419	-0.0292669
Rxrb	0.955685	-0.0653929	0.02	0.357152	0.357152	0.527586	0.972265	0.972265	0.357152	0.357152	-0.0292403
amalgam_5_253	0.935115	-0.0967846	0.0294118	0.519361	0.519361	0.527586	0.998603	0.998603	0.519361	0.519361	-0.0275382
amalgam_4_279	0.947721	-0.0774664	0.038835	0.444555	0.444555	0.527586	0.984542	0.984542	0.444555	0.444555	-0.0272739
amalgam_5_1784	0.942487	-0.0854549	0.0480769	0.487355	0.487355	0.527586	0.992739	0.992739	0.487355	0.487355	-0.0266751
amalgam_5_102	0.933303	-0.0995828	0.0571429	0.543716	0.543716	0.527586	0.992312	0.992312	0.543716	0.543716	-0.0263524
amalgam_5_1380	0.937287	-0.0934376	0.0660377	0.524195	0.524195	0.527586	0.989175	0.989175	0.524195	0.524195	-0.02621
Bdkrb2	0.974646	-0.0370494	0.0660377	0.207872	0.207872	0.527586	0.944807	0.944807	0.207872	0.207872	-0.0252752
Yars	0.970072	-0.0438356	0.0660377	0.273444	0.273444	0.527586	0.96373	0.96373	0.273444	0.273444	-0.0246853
Serpina1e_P1	0.958579	-0.0610305	0.0660377	0.413194	0.413194	0.527586	0.984705	0.984705	0.413194	0.413194	-0.0234263
Eprs	0.943094	-0.084527	0.0660377	0.532687	0.532687	0.527586	0.982491	0.982491	0.532687	0.532687	-0.0231205
amalgam_5_1409	0.9481	-0.0768881	0.0720721	0.504933	0.504933	0.527586	0.988658	0.988658	0.504933	0.504933	-0.0228178
Ctsf	0.965923	-0.0500206	0.0720721	0.353535	0.353535	0.527586	0.962532	0.962532	0.353535	0.353535	-0.0225877
Nars	0.953927	-0.0680494	0.0720721	0.477791	0.477791	0.527586	0.964573	0.964573	0.477791	0.477791	-0.0218277
Pikfyve	0.929323	-0.105748	0.0720721	0.625528	0.625528	0.527586	0.994765	0.994765	0.625528	0.625528	-0.0215466
amalgam_5_143	0.94584	-0.0803325	0.0782609	0.541889	0.541889	0.527586	0.988825	0.988825	0.541889	0.541889	-0.0213757
Dstyk	0.968955	-0.0454985	0.0782609	0.344474	0.344474	0.527586	0.946337	0.946337	0.344474	0.344474	-0.0210587
amalgam_5_588	0.942917	-0.0847965	0.0854701	0.581584	0.581584	0.527586	0.994044	0.994044	0.581584	0.581584	-0.01996
Srpk3	0.952851	-0.0696774	0.0854701	0.519136	0.519136	0.527586	0.990848	0.990848	0.519136	0.519136	-0.0198385
Chrna1	0.965682	-0.0503796	0.0854701	0.406787	0.406787	0.527586	0.964709	0.964709	0.406787	0.406787	-0.0196799
amalgam_5_1268	0.919418	-0.121208	0.0916667	0.690863	0.690863	0.527586	0.992346	0.992346	0.690863	0.690863	-0.0194669
amalgam_5_1886	0.953169	-0.0691968	0.0991736	0.523965	0.523965	0.527586	0.991067	0.991067	0.523965	0.523965	-0.0194234
amalgam_5_1159	0.940811	-0.0880238	0.106557	0.607766	0.607766	0.527586	0.993219	0.993219	0.607766	0.607766	-0.0190363
amalgam_5_79	0.957676	-0.06239	0.113821	0.495938	0.495938	0.527586	0.982498	0.982498	0.495938	0.495938	-0.0190023
amalgam_5_1016	0.960415	-0.0582707	0.120968	0.472288	0.472288	0.527586	0.972076	0.972076	0.472288	0.472288	-0.0189842
Nt5c	0.936784	-0.094212	0.120968	0.631661	0.631661	0.527586	0.978071	0.978071	0.631661	0.631661	-0.0187968
amalgam_5_1274	0.952348	-0.0704392	0.126984	0.541446	0.541446	0.527586	0.990104	0.990104	0.541446	0.541446	-0.0187681
Urod	0.932751	-0.100437	0.126984	0.676066	0.676066	0.527586	0.997407	0.997407	0.676066	0.676066	-0.0170753
amalgam_5_1157	0.958223	-0.0615663	0.132812	0.528923	0.528923	0.527586	0.97351	0.97351	0.528923	0.528923	-0.0170297
amalgam_5_1890	0.957538	-0.062598	0.139535	0.540669	0.540669	0.527586	0.986935	0.986935	0.540669	0.540669	-0.0167179
amalgam_4_90	0.966781	-0.0487386	0.146154	0.463655	0.463655	0.527586	0.978383	0.978383	0.463655	0.463655	-0.0162692
amalgam_5_1652	0.958095	-0.0617597	0.152672	0.546059	0.546059	0.527586	0.98526	0.98526	0.546059	0.546059	-0.016228
Gabra2	0.928048	-0.107729	0.152672	0.711437	0.711437	0.527586	0.988658	0.988658	0.711437	0.711437	-0.0159291
Gsk3a	0.949539	-0.0747012	0.152672	0.613832	0.613832	0.527586	0.976177	0.976177	0.613832	0.613832	-0.015833
amalgam_5_750	0.959225	-0.0600595	0.156716	0.546059	0.546059	0.527586	0.980721	0.980721	0.546059	0.546059	-0.0157813
Kcnd3	0.96561	-0.0504867	0.156716	0.487215	0.487215	0.527586	0.982219	0.982219	0.487215	0.487215	-0.015766
amalgam_5_1903	0.96066	-0.0579016	0.161765	0.534587	0.534587	0.527586	0.987559	0.987559	0.534587	0.534587	-0.0157482
amalgam_5_1911	0.961819	-0.0561624	0.167883	0.52661	0.52661	0.527586	0.979712	0.979712	0.52661	0.52661	-0.0156418
Pdxk	0.956826	-0.063672	0.167883	0.569857	0.569857	0.527586	0.990404	0.990404	0.569857	0.569857	-0.0155509
Nek2	0.963585	-0.053516	0.167883	0.513471	0.513471	0.527586	0.982854	0.982854	0.513471	0.513471	-0.015492
amalgam_5_1868	0.952403	-0.0703566	0.171429	0.60413	0.60413	0.527586	0.990185	0.990185	0.60413	0.60413	-0.0153989
amalgam_5_513	0.962587	-0.0550107	0.177305	0.52661	0.52661	0.527586	0.986923	0.986923	0.52661	0.52661	-0.0153211
amalgam_5_370	0.954297	-0.0674893	0.183099	0.597972	0.597972	0.527586	0.978643	0.978643	0.597972	0.597972	-0.0150717
amalgam_5_297	0.966175	-0.0496431	0.188811	0.498543	0.498543	0.527586	0.969551	0.969551	0.498543	0.498543	-0.015007
amalgam_5_1167	0.961761	-0.0562499	0.194444	0.543143	0.543143	0.527586	0.980958	0.980958	0.543143	0.543143	-0.014911
amalgam_5_27	0.954901	-0.0665769	0.2	0.598278	0.598278	0.527586	0.985175	0.985175	0.598278	0.598278	-0.0148531
amalgam_5_857	0.953298	-0.0690008	0.205479	0.612338	0.612338	0.527586	0.989927	0.989927	0.612338	0.612338	-0.0146978
Cdk12	0.961981	-0.055919	0.205479	0.548046	0.548046	0.527586	0.989068	0.989068	0.548046	0.548046	-0.0146051
amalgam_5_89	0.962992	-0.0544036	0.209459	0.545097	0.545097	0.527586	0.97876	0.97876	0.545097	0.545097	-0.0143368
amalgam_5_147	0.963615	-0.0534712	0.214765	0.540792	0.540792	0.527586	0.977875	0.977875	0.540792	0.540792	-0.0142752
amalgam_5_853	0.956791	-0.0637242	0.22	0.600286	0.600286	0.527586	0.978865	0.978865	0.600286	0.600286	-0.014124
amalgam_5_571	0.963342	-0.0538796	0.225166	0.548295	0.548295	0.527586	0.982625	0.982625	0.548295	0.548295	-0.0140618
amalgam_5_449	0.960621	-0.0579605	0.230263	0.583867	0.583867	0.527586	0.981541	0.981541	0.583867	0.583867	-0.0135446
amalgam_5_1478	0.959052	-0.0603193	0.235294	0.597836	0.597836	0.527586	0.985895	0.985895	0.597836	0.597836	-0.0134764
amalgam_5_1235	0.963415	-0.0537705	0.24026	0.562851	0.562851	0.527586	0.982154	0.982154	0.562851	0.562851	-0.0134215
amalgam_5_1761	0.967771	-0.047263	0.245161	0.520291	0.520291	0.527586	0.970308	0.970308	0.520291	0.520291	-0.0134111
amalgam_5_249	0.958551	-0.0610726	0.25	0.60609	0.60609	0.527586	0.978003	0.978003	0.60609	0.60609	-0.013281
amalgam_5_1406	0.966691	-0.0488728	0.254777	0.540669	0.540669	0.527586	0.979774	0.979774	0.540669	0.540669	-0.0130524
amalgam_5_1407	0.966676	-0.0488962	0.259494	0.543143	0.543143	0.527586	0.979361	0.979361	0.543143	0.543143	-0.0129617
Tssk3	0.966885	-0.0485841	0.259494	0.546119	0.546119	0.527586	0.976223	0.976223	0.546119	0.546119	-0.0127637
Prkd2	0.947434	-0.0779027	0.259494	0.686903	0.686903	0.527586	0.967667	0.967667	0.686903	0.686903	-0.0127063
Sis	0.941054	-0.0876507	0.259494	0.717879	0.717879	0.527586	0.994903	0.994903	0.717879	0.717879	-0.0126172
amalgam_5_1695	0.958406	-0.0612909	0.259494	0.624222	0.624222	0.527586	0.988767	0.988767	0.624222	0.624222	-0.0125438
amalgam_5_1093	0.944851	-0.0818412	0.263804	0.703977	0.703977	0.527586	0.993747	0.993747	0.703977	0.703977	-0.012476
Chrna4	0.94885	-0.0757483	0.263804	0.691579	0.691579	0.527586	0.967478	0.967478	0.691579	0.691579	-0.0121317
Elovl4	0.968176	-0.0466586	0.263804	0.555355	0.555355	0.527586	0.976266	0.976266	0.555355	0.555355	-0.011918
amalgam_5_1067	0.961702	-0.0563375	0.26506	0.619847	0.619847	0.527586	0.986562	0.986562	0.619847	0.619847	-0.0117022
Adrb3	0.961967	-0.0559404	0.26506	0.619599	0.619599	0.527586	0.976246	0.976246	0.619599	0.619599	-0.0116294
Ogdh	0.936658	-0.0944063	0.26506	0.753353	0.753353	0.527586	0.996407	0.996407	0.753353	0.753353	-0.0116121
amalgam_5_1621	0.954453	-0.0672537	0.266272	0.672919	0.672919	0.527586	0.982911	0.982911	0.672919	0.672919	-0.0115701
Traf3ip3_P2	0.954245	-0.0675677	0.266272	0.678186	0.678186	0.527586	0.97585	0.97585	0.678186	0.678186	-0.0113954
amalgam_5_795	0.957965	-0.0619546	0.269006	0.654825	0.654825	0.527586	0.986638	0.986638	0.654825	0.654825	-0.0113919
amalgam_5_1583	0.970887	-0.0426254	0.273256	0.548178	0.548178	0.527586	0.97594	0.97594	0.548178	0.548178	-0.0111286
amalgam_5_1253	0.972938	-0.0395807	0.277457	0.525661	0.525661	0.527586	0.97011	0.97011	0.525661	0.525661	-0.0110547
amalgam_4_207	0.948957	-0.0755848	0.281609	0.71922	0.71922	0.527586	0.993194	0.993194	0.71922	0.71922	-0.0108191
amalgam_5_1870	0.966356	-0.0493734	0.285714	0.605934	0.605934	0.527586	0.981087	0.981087	0.605934	0.605934	-0.0107424
amalgam_5_351	0.965978	-0.0499375	0.289773	0.615592	0.615592	0.527586	0.979162	0.979162	0.615592	0.615592	-0.0105222
Shpk	0.965358	-0.0508647	0.289773	0.622776	0.622776	0.527586	0.963535	0.963535	0.622776	0.622776	-0.0104613
Nr1i3	0.931046	-0.103075	0.289773	0.792488	0.792488	0.527586	0.984726	0.984726	0.792488	0.792488	-0.0104114
Dyrk2	0.907038	-0.140766	0.289773	0.843627	0.843627	0.527586	0.996088	0.996088	0.843627	0.843627	-0.0103955
amalgam_5_1136	0.96545	-0.0507259	0.289773	0.624222	0.624222	0.527586	0.981407	0.981407	0.624222	0.624222	-0.0103816
Ssb	0.941544	-0.086899	0.289773	0.760169	0.760169	0.527586	0.990576	0.990576	0.760169	0.760169	-0.0103488
Hbb-bs	0.945748	-0.0804724	0.289773	0.746632	0.746632	0.527586	0.987373	0.987373	0.746632	0.746632	-0.0102114
Amt	0.978931	-0.0307215	0.289773	0.467536	0.467536	0.527586	0.952744	0.952744	0.467536	0.467536	-0.0101438
Nhp2l1	0.942402	-0.0855848	0.289773	0.762266	0.762266	0.527586	0.993269	0.993269	0.762266	0.762266	-0.0100899
amalgam_5_1346	0.9735	-0.0387476	0.289773	0.550014	0.550014	0.527586	0.974015	0.974015	0.550014	0.550014	-0.0100599
Trim24	0.956617	-0.0639865	0.289773	0.697398	0.697398	0.527586	0.98957	0.98957	0.697398	0.697398	-0.0100151
Vdac3	0.978759	-0.030975	0.289773	0.478769	0.478769	0.527586	0.96679	0.96679	0.478769	0.478769	-0.00990809
Dlg4_P1	0.929619	-0.105289	0.289773	0.808856	0.808856	0.527586	0.998436	0.998436	0.808856	0.808856	-0.00970015
Trf_P1	0.954561	-0.0670914	0.289773	0.718864	0.718864	0.527586	0.988865	0.988865	0.718864	0.718864	-0.00961778
amalgam_5_1432	0.954007	-0.067928	0.289773	0.721945	0.721945	0.527586	0.98745	0.98745	0.721945	0.721945	-0.00961152
Lars	0.955362	-0.0658799	0.289773	0.714973	0.714973	0.527586	0.985279	0.985279	0.714973	0.714973	-0.00959937
Sult1b1	0.92551	-0.11168	0.289773	0.82159	0.82159	0.527586	0.993842	0.993842	0.82159	0.82159	-0.00953129
Cox7b	0.957769	-0.0622498	0.289773	0.703144	0.703144	0.527586	0.988552	0.988552	0.703144	0.703144	-0.00952144
amalgam_5_322	0.972466	-0.0402796	0.289773	0.581602	0.581602	0.527586	0.989108	0.989108	0.581602	0.581602	-0.00948076
Myo3a	0.951191	-0.072193	0.289773	0.739065	0.739065	0.527586	0.977352	0.977352	0.739065	0.739065	-0.00948019
amalgam_5_75	0.970231	-0.0436	0.289773	0.607766	0.607766	0.527586	0.972777	0.972777	0.607766	0.607766	-0.00942908
amalgam_5_799	0.946678	-0.079054	0.289773	0.763509	0.763509	0.527586	0.993409	0.993409	0.763509	0.763509	-0.00926403
Nrbp1	0.948059	-0.0769512	0.289773	0.76038	0.76038	0.527586	0.986512	0.986512	0.76038	0.76038	-0.00915484
amalgam_5_1635	0.954316	-0.0674616	0.291457	0.731946	0.731946	0.527586	0.987727	0.987727	0.731946	0.731946	-0.00914248
amalgam_5_1668	0.975926	-0.0351565	0.295	0.550014	0.550014	0.527586	0.971883	0.971883	0.550014	0.550014	-0.00912755
Ppp2r1b	0.982562	-0.0253799	0.295	0.441827	0.441827	0.527586	0.94493	0.94493	0.441827	0.441827	-0.00900344
amalgam_5_1538	0.97652	-0.034279	0.29703	0.550014	0.550014	0.527586	0.972016	0.972016	0.550014	0.550014	-0.00889974
amalgam_5_738	0.97145	-0.0417879	0.300493	0.613617	0.613617	0.527586	0.973062	0.973062	0.613617	0.613617	-0.00886332
amalgam_4_178	0.962156	-0.0556577	0.303922	0.695392	0.695392	0.527586	0.986253	0.986253	0.695392	0.695392	-0.00878115
Trappc6b	0.964294	-0.0524552	0.303922	0.680291	0.680291	0.527586	0.975729	0.975729	0.680291	0.680291	-0.00877603
Ptpn18_P2	0.967965	-0.0469734	0.303922	0.651331	0.651331	0.527586	0.954628	0.954628	0.651331	0.651331	-0.00874638
Epha8	0.964711	-0.0518313	0.303922	0.680977	0.680977	0.527586	0.974586	0.974586	0.680977	0.680977	-0.00864894
Scn9a	0.954386	-0.0673546	0.303922	0.750066	0.750066	0.527586	0.99568	0.99568	0.750066	0.750066	-0.00841264
amalgam_4_314	0.961115	-0.0572192	0.303922	0.71922	0.71922	0.527586	0.985935	0.985935	0.71922	0.71922	-0.00819027
Stk32b	0.953125	-0.069263	0.303922	0.762522	0.762522	0.527586	0.991508	0.991508	0.762522	0.762522	-0.00815556
Cmpk1	0.961062	-0.0572982	0.303922	0.724841	0.724841	0.527586	0.970838	0.970838	0.724841	0.724841	-0.00800782
Uba1_P1	0.971685	-0.0414397	0.303922	0.642335	0.642335	0.527586	0.969325	0.969325	0.642335	0.642335	-0.00796631
amalgam_4_11	0.965237	-0.0510442	0.303922	0.699247	0.699247	0.527586	0.981515	0.981515	0.699247	0.699247	-0.00793073
Serpinc1	0.962829	-0.0546492	0.303922	0.72134	0.72134	0.527586	0.988807	0.988807	0.72134	0.72134	-0.00775254
amalgam_5_940	0.966002	-0.0499023	0.303922	0.702164	0.702164	0.527586	0.964058	0.964058	0.702164	0.702164	-0.00766308
amalgam_5_1302	0.961174	-0.0571304	0.305556	0.73447	0.73447	0.527586	0.982836	0.982836	0.73447	0.73447	-0.00765695
amalgam_10_32	0.965626	-0.0504633	0.308756	0.710671	0.710671	0.527586	0.982301	0.982301	0.710671	0.710671	-0.0074853
amalgam_5_1333	0.971489	-0.04173	0.311927	0.672919	0.672919	0.527586	0.973815	0.973815	0.672919	0.672919	-0.00717911
amalgam_5_1188	0.967579	-0.0475492	0.315068	0.706616	0.706616	0.527586	0.978898	0.978898	0.706616	0.706616	-0.00717121
amalgam_5_402	0.981096	-0.0275344	0.318182	0.550014	0.550014	0.527586	0.97534	0.97534	0.550014	0.550014	-0.00714866
Dgka	0.958908	-0.0605357	0.318182	0.766408	0.766408	0.527586	0.992531	0.992531	0.766408	0.766408	-0.00699429
amalgam_15_6	0.983784	-0.0235862	0.31982	0.505372	0.505372	0.527586	0.963043	0.963043	0.505372	0.505372	-0.00699069
Mapk6	0.975962	-0.0351031	0.31982	0.638312	0.638312	0.527586	0.971985	0.971985	0.638312	0.638312	-0.00684394
amalgam_5_1099	0.982344	-0.0256997	0.321429	0.550014	0.550014	0.527586	0.961973	0.961973	0.550014	0.550014	-0.00667232
amalgam_5_1796	0.966451	-0.0492309	0.324444	0.732526	0.732526	0.527586	0.984229	0.984229	0.732526	0.732526	-0.00665487
Flt1	0.94783	-0.0773002	0.324444	0.820448	0.820448	0.527586	0.998116	0.998116	0.820448	0.820448	-0.00664389
amalgam_9_11	0.972086	-0.0408444	0.325991	0.688273	0.688273	0.527586	0.967299	0.967299	0.688273	0.688273	-0.00662657
Inpp5j	0.978902	-0.0307634	0.325991	0.60939	0.60939	0.527586	0.972361	0.972361	0.60939	0.60939	-0.00661737
S100b	0.936449	-0.0947271	0.325991	0.851918	0.851918	0.527586	0.994964	0.994964	0.851918	0.851918	-0.00659321
Cyth2	0.96371	-0.0533291	0.325991	0.752371	0.752371	0.527586	0.981723	0.981723	0.752371	0.752371	-0.00658977
Ptgir	0.976659	-0.0340731	0.325991	0.641788	0.641788	0.527586	0.967403	0.967403	0.641788	0.641788	-0.00656276
amalgam_4_142	0.970689	-0.042919	0.325991	0.705444	0.705444	0.527586	0.982504	0.982504	0.705444	0.705444	-0.00650384
Aurkaip1	0.970941	-0.0425447	0.325991	0.703388	0.703388	0.527586	0.974324	0.974324	0.703388	0.703388	-0.00650105
amalgam_5_505	0.962492	-0.0551535	0.325991	0.76259	0.76259	0.527586	0.984785	0.984785	0.76259	0.76259	-0.00649204
amalgam_5_915	0.982865	-0.0249348	0.32766	0.549819	0.549819	0.527586	0.962218	0.962218	0.549819	0.549819	-0.00647757
amalgam_5_1909	0.968921	-0.0455497	0.330508	0.722637	0.722637	0.527586	0.979231	0.979231	0.722637	0.722637	-0.00642615
Dhps	0.964003	-0.0528899	0.330508	0.760053	0.760053	0.527586	0.983135	0.983135	0.760053	0.760053	-0.00630214
amalgam_5_1354	0.969908	-0.0440804	0.331933	0.719948	0.719948	0.527586	0.984333	0.984333	0.719948	0.719948	-0.00629021
amalgam_5_445	0.963579	-0.053525	0.334728	0.763509	0.763509	0.527586	0.983743	0.983743	0.763509	0.763509	-0.00627238
Ppia	0.950454	-0.0733108	0.334728	0.821689	0.821689	0.527586	0.980286	0.980286	0.821689	0.821689	-0.00625288
Plk1_P2	0.951994	-0.0709753	0.334728	0.816736	0.816736	0.527586	0.998161	0.998161	0.816736	0.816736	-0.00624004
amalgam_5_1723	0.979795	-0.0294485	0.334728	0.61407	0.61407	0.527586	0.967574	0.967574	0.61407	0.61407	-0.00623666
Magi3	0.917639	-0.124001	0.334728	0.892363	0.892363	0.527586	0.98325	0.98325	0.892363	0.892363	-0.00613287
Eftud1	0.973428	-0.0388538	0.334728	0.697945	0.697945	0.527586	0.9723	0.9723	0.697945	0.697945	-0.00606813
amalgam_5_429	0.962862	-0.0545985	0.334728	0.774288	0.774288	0.527586	0.977269	0.977269	0.774288	0.774288	-0.00606575
Abcg1	0.940558	-0.0884114	0.334728	0.854393	0.854393	0.527586	0.99839	0.99839	0.854393	0.854393	-0.00604225
Tubb1	0.965775	-0.0502406	0.334728	0.759071	0.759071	0.527586	0.975101	0.975101	0.759071	0.759071	-0.00601469
Ttk	0.940415	-0.0886302	0.334728	0.855658	0.855658	0.527586	0.998329	0.998329	0.855658	0.855658	-0.00600027
amalgam_5_269	0.984134	-0.0230729	0.334728	0.550014	0.550014	0.527586	0.959477	0.959477	0.550014	0.550014	-0.00599033
Egln3	0.954606	-0.0670223	0.334728	0.815584	0.815584	0.527586	0.984702	0.984702	0.815584	0.815584	-0.00593358
Skp1a	0.939966	-0.0893199	0.334728	0.858365	0.858365	0.527586	0.998891	0.998891	0.858365	0.858365	-0.0059244
Sptlc1	0.958018	-0.061876	0.334728	0.803212	0.803212	0.527586	0.984628	0.984628	0.803212	0.803212	-0.00588872
amalgam_4_128	0.985229	-0.0214689	0.334728	0.534563	0.534563	0.527586	0.959229	0.959229	0.534563	0.534563	-0.00583956
amalgam_5_1122	0.984554	-0.0224576	0.334728	0.550014	0.550014	0.527586	0.964836	0.964836	0.550014	0.550014	-0.00583058
Pdpk1_P1	0.959051	-0.0603208	0.334728	0.801293	0.801293	0.527586	0.97953	0.97953	0.801293	0.801293	-0.00580338
amalgam_5_201	0.984714	-0.022223	0.335938	0.550014	0.550014	0.527586	0.969194	0.969194	0.550014	0.550014	-0.00576969
amalgam_5_1521	0.981005	-0.0276676	0.338521	0.624222	0.624222	0.527586	0.968778	0.968778	0.624222	0.624222	-0.00566246
amalgam_4_47	0.976624	-0.0341244	0.341085	0.682721	0.682721	0.527586	0.97583	0.97583	0.682721	0.682721	-0.00565634
amalgam_4_68	0.974743	-0.0369064	0.343629	0.705765	0.705765	0.527586	0.983823	0.983823	0.705765	0.705765	-0.00558541
amalgam_5_913	0.966571	-0.049052	0.346154	0.770031	0.770031	0.527586	0.978142	0.978142	0.770031	0.770031	-0.00556699
amalgam_5_548	0.968448	-0.0462528	0.348659	0.759501	0.759501	0.527586	0.982055	0.982055	0.759501	0.759501	-0.00552589
amalgam_5_1937	0.981631	-0.0267468	0.351145	0.624222	0.624222	0.527586	0.965458	0.965458	0.624222	0.624222	-0.00547402
amalgam_5_1238	0.965617	-0.0504772	0.353612	0.781047	0.781047	0.527586	0.986262	0.986262	0.781047	0.781047	-0.00541736
Gpd1	0.942775	-0.085014	0.353612	0.86361	0.86361	0.527586	0.995953	0.995953	0.86361	0.86361	-0.00541388
amalgam_5_1958	0.944326	-0.082643	0.354717	0.859996	0.859996	0.527586	0.992739	0.992739	0.859996	0.859996	-0.0054134
amalgam_5_1623	0.97689	-0.0337326	0.357143	0.691226	0.691226	0.527586	0.969374	0.969374	0.691226	0.691226	-0.00541003
Neu2_P1	0.981391	-0.0270997	0.357143	0.632896	0.632896	0.527586	0.963723	0.963723	0.632896	0.632896	-0.00538382
Ckb	0.93456	-0.0976407	0.357143	0.881035	0.881035	0.527586	0.992539	0.992539	0.881035	0.881035	-0.00537092
amalgam_5_706	0.96421	-0.0525801	0.357143	0.793536	0.793536	0.527586	0.98169	0.98169	0.793536	0.793536	-0.0052808
amalgam_5_528	0.985451	-0.021144	0.359259	0.562851	0.562851	0.527586	0.955304	0.955304	0.562851	0.562851	-0.00527769
amalgam_4_113	0.973507	-0.0387374	0.361624	0.730938	0.730938	0.527586	0.973396	0.973396	0.730938	0.730938	-0.00527292
Por_P1	0.976218	-0.0347253	0.361624	0.706849	0.706849	0.527586	0.969474	0.969474	0.706849	0.706849	-0.00523218
amalgam_5_1103	0.982504	-0.0254648	0.362637	0.624222	0.624222	0.527586	0.964874	0.964874	0.624222	0.624222	-0.00521163
amalgam_5_1661	0.972492	-0.040242	0.364964	0.742486	0.742486	0.527586	0.972172	0.972172	0.742486	0.742486	-0.00520376
Il5	0.965123	-0.0512156	0.364964	0.796901	0.796901	0.527586	0.989965	0.989965	0.796901	0.796901	-0.00504962
amalgam_4_270	0.954237	-0.067581	0.365942	0.842191	0.842191	0.527586	0.990675	0.990675	0.842191	0.842191	-0.00504081
Pak7	0.9494	-0.0749119	0.365942	0.858408	0.858408	0.527586	0.994405	0.994405	0.858408	0.858408	-0.00496712
Murc	0.961273	-0.0569818	0.365942	0.819109	0.819109	0.527586	0.982502	0.982502	0.819109	0.819109	-0.00493794
Arl1	0.9405	-0.0884997	0.365942	0.87977	0.87977	0.527586	0.991458	0.991458	0.87977	0.87977	-0.00492332
Csnk2b	0.973176	-0.0392271	0.365942	0.749051	0.749051	0.527586	0.984964	0.984964	0.749051	0.749051	-0.00492257
amalgam_5_623	0.955856	-0.0651353	0.365942	0.84106	0.84106	0.527586	0.988655	0.988655	0.84106	0.84106	-0.00489643
amalgam_5_1117	0.946778	-0.0789024	0.365942	0.87013	0.87013	0.527586	0.978936	0.978936	0.87013	0.87013	-0.00476697
Tpi1_P1	0.958654	-0.0609184	0.365942	0.836136	0.836136	0.527586	0.9855	0.9855	0.836136	0.836136	-0.00473475
amalgam_5_30	0.973902	-0.0381512	0.366197	0.753065	0.753065	0.527586	0.976399	0.976399	0.753065	0.753065	-0.004699
amalgam_5_1089	0.987596	-0.0180075	0.368421	0.550014	0.550014	0.527586	0.96207	0.96207	0.550014	0.550014	-0.00467522
Rps6kl1	0.971693	-0.0414277	0.368421	0.772459	0.772459	0.527586	0.974752	0.974752	0.772459	0.772459	-0.00464506
Dyrk4	0.937733	-0.0927508	0.368421	0.891086	0.891086	0.527586	0.996412	0.996412	0.891086	0.891086	-0.004645
amalgam_5_1576	0.974601	-0.0371166	0.368421	0.751852	0.751852	0.527586	0.978023	0.978023	0.751852	0.751852	-0.00459755
Akr1a1	0.979092	-0.0304839	0.368421	0.706774	0.706774	0.527586	0.975244	0.975244	0.706774	0.706774	-0.00459452
amalgam_5_286	0.928695	-0.106724	0.368966	0.906024	0.906024	0.527586	0.994186	0.994186	0.906024	0.906024	-0.00457423
Snx3	0.949549	-0.0746852	0.368966	0.868559	0.868559	0.527586	0.992484	0.992484	0.868559	0.868559	-0.00457077
amalgam_5_1414	0.979805	-0.0294331	0.369863	0.700589	0.700589	0.527586	0.974185	0.974185	0.700589	0.700589	-0.0045485
Alas1	0.943565	-0.0838063	0.369863	0.884753	0.884753	0.527586	0.985	0.985	0.884753	0.884753	-0.00445666
Serpina5	0.974535	-0.0372142	0.369863	0.760639	0.760639	0.527586	0.975063	0.975063	0.760639	0.760639	-0.00442185
Trim28	0.991173	-0.0127913	0.445619	0.843999	0.843999	0.527586	0.45156	0.527586	0.45156	0.527586	-0.00441664
amalgam_5_377	0.985266	-0.0214142	0.369863	0.624222	0.624222	0.527586	0.967207	0.967207	0.624222	0.624222	-0.00438265
amalgam_5_625	0.98529	-0.0213794	0.371622	0.624001	0.624001	0.527586	0.964887	0.964887	0.624001	0.624001	-0.00437881
amalgam_5_137	0.943014	-0.0846483	0.373737	0.888742	0.888742	0.527586	0.992901	0.992901	0.888742	0.888742	-0.00433604
Ksr2	0.939872	-0.0894642	0.373737	0.894997	0.894997	0.527586	0.994685	0.994685	0.894997	0.894997	-0.00431024
Lmtk3_P1	0.94685	-0.0787929	0.373737	0.881671	0.881671	0.527586	0.998603	0.998603	0.881671	0.881671	-0.00430947
Kcna4	0.96118	-0.0571222	0.373737	0.840764	0.840764	0.527586	0.995855	0.995855	0.840764	0.840764	-0.00430277
amalgam_5_945	0.976275	-0.0346406	0.373737	0.752171	0.752171	0.527586	0.98098	0.98098	0.752171	0.752171	-0.00428447
Pts	0.990092	-0.0143658	0.373737	0.504247	0.504247	0.527586	0.944428	0.944428	0.504247	0.504247	-0.00427178
Gnat1	0.971111	-0.0422922	0.373737	0.79311	0.79311	0.527586	0.980275	0.980275	0.79311	0.79311	-0.00425741
Lats2_P2	0.9354	-0.0963439	0.373737	0.905684	0.905684	0.527586	1	1	0.905684	0.905684	-0.00414504
amalgam_5_1586	0.974301	-0.0375612	0.373737	0.7799	0.7799	0.527586	0.982625	0.982625	0.7799	0.7799	-0.00405514
amalgam_5_62	0.989518	-0.0152018	0.373737	0.550014	0.550014	0.527586	0.957545	0.957545	0.550014	0.550014	-0.00394679
amalgam_5_1731	0.978069	-0.031992	0.374593	0.753065	0.753065	0.527586	0.977494	0.977494	0.753065	0.753065	-0.00394038
Scn4a	0.950419	-0.0733637	0.374593	0.883709	0.883709	0.527586	0.992078	0.992078	0.883709	0.883709	-0.00393895
amalgam_5_682	0.977495	-0.0328392	0.375405	0.76259	0.76259	0.527586	0.977152	0.977152	0.76259	0.76259	-0.00386546
Vars	0.9622	-0.0555908	0.375405	0.85269	0.85269	0.527586	0.985191	0.985191	0.85269	0.85269	-0.00384737
amalgam_5_732	0.959736	-0.0592898	0.376206	0.864405	0.864405	0.527586	0.986251	0.986251	0.864405	0.864405	-0.00375203
amalgam_4_124	0.954572	-0.0670744	0.378205	0.879278	0.879278	0.527586	0.998205	0.998205	0.879278	0.879278	-0.0037477
amalgam_5_1877	0.979136	-0.0304182	0.380192	0.753065	0.753065	0.527586	0.97791	0.97791	0.753065	0.753065	-0.00374654
Neu1	0.968168	-0.0466713	0.380192	0.832345	0.832345	0.527586	0.976251	0.976251	0.832345	0.832345	-0.00371954
amalgam_5_1348	0.987507	-0.0181373	0.380952	0.624222	0.624222	0.527586	0.964201	0.964201	0.624222	0.624222	-0.00371198
amalgam_5_1254	0.987611	-0.0179853	0.382911	0.624222	0.624222	0.527586	0.961399	0.961399	0.624222	0.624222	-0.00368089
amalgam_5_581	0.981474	-0.0269775	0.384858	0.731946	0.731946	0.527586	0.967556	0.967556	0.731946	0.731946	-0.00365602
Otc	0.959706	-0.0593356	0.384858	0.86804	0.86804	0.527586	0.982223	0.982223	0.86804	0.86804	-0.00364677
amalgam_5_1961	0.977671	-0.0325796	0.38558	0.774415	0.774415	0.527586	0.974049	0.974049	0.774415	0.774415	-0.0036172
amalgam_3_2	0.958819	-0.0606701	0.3875	0.871867	0.871867	0.527586	0.98696	0.98696	0.871867	0.871867	-0.00361289
Uba1_P2	0.93985	-0.089498	0.3875	0.911641	0.911641	0.527586	0.998189	0.998189	0.911641	0.911641	-0.00359568
amalgam_4_141	0.981896	-0.0263572	0.388199	0.730938	0.730938	0.527586	0.969226	0.969226	0.730938	0.730938	-0.00358774
amalgam_5_1698	0.97822	-0.0317694	0.390093	0.771318	0.771318	0.527586	0.971763	0.971763	0.771318	0.771318	-0.00358253
Slc5a6	0.951578	-0.0716068	0.390093	0.891952	0.891952	0.527586	0.994995	0.994995	0.891952	0.891952	-0.00355588
amalgam_5_1223	0.966936	-0.048508	0.390769	0.845477	0.845477	0.527586	0.978997	0.978997	0.845477	0.845477	-0.00353616
amalgam_10_15	0.971402	-0.0418591	0.392638	0.824196	0.824196	0.527586	0.981063	0.981063	0.824196	0.824196	-0.00351489
Pmvk	0.972759	-0.0398451	0.392638	0.816982	0.816982	0.527586	0.976431	0.976431	0.816982	0.816982	-0.00349789
amalgam_5_1552	0.951872	-0.0711602	0.393293	0.893415	0.893415	0.527586	0.993797	0.993797	0.893415	0.893415	-0.00348305
amalgam_5_487	0.95034	-0.0734841	0.395137	0.897051	0.897051	0.527586	0.981564	0.981564	0.897051	0.897051	-0.00346719
amalgam_5_1789	0.988672	-0.0164365	0.39697	0.615592	0.615592	0.527586	0.959796	0.959796	0.615592	0.615592	-0.00346329
Grid1	0.960153	-0.0586639	0.39697	0.873083	0.873083	0.527586	0.982735	0.982735	0.873083	0.873083	-0.00345791
Med1	0.99066	-0.0135387	0.39697	0.558739	0.558739	0.527586	0.95775	0.95775	0.558739	0.558739	-0.00342247
Nmt1	0.9395	-0.0900349	0.39697	0.916432	0.916432	0.527586	0.994405	0.994405	0.916432	0.916432	-0.00341228
amalgam_5_279	0.977935	-0.0321889	0.39697	0.783663	0.783663	0.527586	0.974152	0.974152	0.783663	0.783663	-0.00340787
amalgam_5_1901	0.95042	-0.0733633	0.397015	0.898811	0.898811	0.527586	0.994207	0.994207	0.898811	0.898811	-0.00339904
amalgam_5_187	0.980341	-0.0286447	0.39881	0.76259	0.76259	0.527586	0.978202	0.978202	0.76259	0.76259	-0.00337173
Abcc2	0.946343	-0.0795655	0.39881	0.907158	0.907158	0.527586	0.999952	0.999952	0.907158	0.907158	-0.00336697
amalgam_5_1315	0.961505	-0.0566335	0.399408	0.872192	0.872192	0.527586	0.990241	0.990241	0.872192	0.872192	-0.00336333
Pip4k2c	0.987587	-0.0180201	0.399408	0.65194	0.65194	0.527586	0.952131	0.952131	0.65194	0.65194	-0.003348
Ckmt2	0.956431	-0.0642679	0.399408	0.887457	0.887457	0.527586	0.978741	0.978741	0.887457	0.887457	-0.00333246
amalgam_5_1391	0.964172	-0.0526375	0.399408	0.864639	0.864639	0.527586	0.982827	0.982827	0.864639	0.864639	-0.00332487
amalgam_5_949	0.981708	-0.0266334	0.400585	0.750188	0.750188	0.527586	0.969431	0.969431	0.750188	0.750188	-0.00332465
Ror2	0.956272	-0.0645074	0.400585	0.888136	0.888136	0.527586	0.994964	0.994964	0.888136	0.888136	-0.00332345
Mmaa	0.950368	-0.0734416	0.400585	0.902008	0.902008	0.527586	0.994415	0.994415	0.902008	0.902008	-0.00328941
amalgam_5_1771	0.944191	-0.082849	0.400585	0.91277	0.91277	0.527586	0.984332	0.984332	0.91277	0.91277	-0.00328403
amalgam_5_211	0.979203	-0.0303198	0.401734	0.7799	0.7799	0.527586	0.973316	0.973316	0.7799	0.7799	-0.00327335
Cdc25a	0.938613	-0.0913978	0.401734	0.920992	0.920992	0.527586	0.998213	0.998213	0.920992	0.920992	-0.00326692
Ms4a1	0.965478	-0.0506843	0.401734	0.862226	0.862226	0.527586	0.978323	0.978323	0.862226	0.862226	-0.003263
Tap1	0.962207	-0.0555803	0.401734	0.875392	0.875392	0.527586	0.986611	0.986611	0.875392	0.875392	-0.0032124
Bmp2k	0.958773	-0.060739	0.401734	0.885574	0.885574	0.527586	0.995112	0.995112	0.885574	0.885574	-0.0032055
Srr	0.958668	-0.0608961	0.401734	0.886392	0.886392	0.527586	0.98351	0.98351	0.886392	0.886392	-0.0031894
Qdpr	0.967292	-0.0479759	0.401734	0.858347	0.858347	0.527586	0.987189	0.987189	0.858347	0.858347	-0.00318258
amalgam_5_1620	0.979438	-0.0299732	0.401734	0.783663	0.783663	0.527586	0.979535	0.979535	0.783663	0.783663	-0.00317329
Adck4_P2	0.980885	-0.0278438	0.401734	0.76954	0.76954	0.527586	0.962351	0.962351	0.76954	0.76954	-0.00316776
amalgam_5_239	0.976845	-0.0337987	0.401734	0.806237	0.806237	0.527586	0.971773	0.971773	0.806237	0.806237	-0.00316145
amalgam_5_1175	0.958676	-0.0608843	0.401734	0.887384	0.887384	0.527586	0.981738	0.981738	0.887384	0.887384	-0.00315919
amalgam_5_1385	0.951095	-0.072339	0.401734	0.904599	0.904599	0.527586	0.990771	0.990771	0.904599	0.904599	-0.00314994
amalgam_5_1556	0.979655	-0.0296546	0.402235	0.783663	0.783663	0.527586	0.970385	0.970385	0.783663	0.783663	-0.00313955
Lyn	0.92832	-0.107307	0.402235	0.936405	0.936405	0.527586	0.984179	0.984179	0.936405	0.936405	-0.00306215
Ces1g	0.95045	-0.0733181	0.402235	0.908737	0.908737	0.527586	0.98766	0.98766	0.908737	0.908737	-0.00304724
Kcnn3	0.937569	-0.0930037	0.402235	0.927795	0.927795	0.527586	0.984378	0.984378	0.927795	0.927795	-0.00302707
Mastl	0.954796	-0.0667355	0.402235	0.901258	0.901258	0.527586	0.993342	0.993342	0.901258	0.901258	-0.00301316
amalgam_5_545	0.970863	-0.0426603	0.402235	0.851312	0.851312	0.527586	0.978656	0.978656	0.851312	0.851312	-0.00298243
Cacnb3	0.963624	-0.053458	0.402235	0.8795	0.8795	0.527586	0.983378	0.983378	0.8795	0.8795	-0.00298104
Pip5k1c	0.949196	-0.0752221	0.402235	0.913512	0.913512	0.527586	0.962046	0.962046	0.913512	0.913512	-0.00295517
Rps6ka6	0.924257	-0.113635	0.402235	0.942587	0.942587	0.527586	0.989803	0.989803	0.942587	0.942587	-0.00291797
Ddr1_P2	0.951008	-0.0724702	0.402235	0.911529	0.911529	0.527586	0.993005	0.993005	0.911529	0.911529	-0.00291543
Drd3	0.962152	-0.0556632	0.402235	0.88641	0.88641	0.527586	0.979913	0.979913	0.88641	0.88641	-0.00291483
amalgam_5_32	0.957323	-0.062922	0.402235	0.898908	0.898908	0.527586	0.996851	0.996851	0.898908	0.898908	-0.00291231
amalgam_5_389	0.992303	-0.0111468	0.402235	0.550014	0.550014	0.527586	0.964323	0.964323	0.550014	0.550014	-0.002894
amalgam_5_775	0.981285	-0.0272563	0.402235	0.783663	0.783663	0.527586	0.968886	0.968886	0.783663	0.783663	-0.00288564
amalgam_5_1802	0.982414	-0.0255964	0.402235	0.772627	0.772627	0.527586	0.975809	0.975809	0.772627	0.772627	-0.00286756
amalgam_5_514	0.945832	-0.0803446	0.402235	0.922767	0.922767	0.527586	0.978949	0.978949	0.922767	0.922767	-0.00280466
amalgam_5_700	0.981896	-0.0263573	0.403743	0.783663	0.783663	0.527586	0.970693	0.970693	0.783663	0.783663	-0.00279046
amalgam_5_1936	0.967856	-0.0471361	0.405333	0.874654	0.874654	0.527586	0.98282	0.98282	0.874654	0.874654	-0.00274161
Lars2	0.956597	-0.0640169	0.405333	0.906212	0.906212	0.527586	0.993138	0.993138	0.906212	0.906212	-0.00273801
amalgam_5_243	0.982249	-0.0258399	0.405836	0.783663	0.783663	0.527586	0.972538	0.972538	0.783663	0.783663	-0.00273569
amalgam_5_845	0.971822	-0.0412353	0.407407	0.858855	0.858855	0.527586	0.949874	0.949874	0.858855	0.858855	-0.00272484
amalgam_9_14	0.975013	-0.0365074	0.408971	0.842621	0.842621	0.527586	0.970938	0.970938	0.842621	0.842621	-0.00271497
amalgam_5_1436	0.948845	-0.0757562	0.410526	0.921003	0.921003	0.527586	0.98537	0.98537	0.921003	0.921003	-0.00270745
amalgam_4_156	0.964135	-0.0526935	0.412073	0.888852	0.888852	0.527586	0.990503	0.990503	0.888852	0.888852	-0.00269636
Crp	0.979687	-0.0296071	0.412073	0.811095	0.811095	0.527586	0.970374	0.970374	0.811095	0.811095	-0.00269213
Chek1	0.967866	-0.0471215	0.412073	0.877001	0.877001	0.527586	0.990556	0.990556	0.877001	0.877001	-0.00268591
Inpp5a_P1	0.939491	-0.0900487	0.412073	0.934005	0.934005	0.527586	0.988846	0.988846	0.934005	0.934005	-0.00267002
Plod3	0.983034	-0.0246865	0.412073	0.781189	0.781189	0.527586	0.973291	0.973291	0.781189	0.781189	-0.00264748
amalgam_5_1074	0.984598	-0.022393	0.412073	0.76259	0.76259	0.527586	0.972219	0.972219	0.76259	0.76259	-0.00263585
Ms4a2	0.988052	-0.0173412	0.412073	0.705268	0.705268	0.527586	0.968709	0.968709	0.705268	0.705268	-0.00262973
Atp4a_P1	0.978281	-0.0316797	0.412073	0.826174	0.826174	0.527586	0.961294	0.961294	0.826174	0.826174	-0.00262715
Mark2_P2	0.95129	-0.0720425	0.412073	0.919833	0.919833	0.527586	0.988273	0.988273	0.919833	0.919833	-0.00261449
Alk	0.944513	-0.0823573	0.412073	0.929651	0.929651	0.527586	0.996874	0.996874	0.929651	0.929651	-0.00260909
amalgam_5_1569	0.992404	-0.0109999	0.412073	0.583557	0.583557	0.527586	0.955429	0.955429	0.583557	0.583557	-0.00257307
Apoh_P1	0.984811	-0.0220817	0.412073	0.76505	0.76505	0.527586	0.974517	0.974517	0.76505	0.76505	-0.00256833
amalgam_5_691	0.991389	-0.0124768	0.412073	0.624222	0.624222	0.527586	0.966312	0.966312	0.624222	0.624222	-0.00255351
Gzmb	0.929465	-0.105528	0.412073	0.94599	0.94599	0.527586	0.980501	0.980501	0.94599	0.94599	-0.00254463
Ppp1r13b	0.968679	-0.0459091	0.412073	0.881369	0.881369	0.527586	0.986908	0.986908	0.881369	0.881369	-0.00251775
Pars2	0.978756	-0.030979	0.412073	0.832187	0.832187	0.527586	0.969041	0.969041	0.832187	0.832187	-0.00247147
amalgam_5_309	0.984016	-0.0232456	0.412073	0.783663	0.783663	0.527586	0.969399	0.969399	0.783663	0.783663	-0.00246103
Raf1	0.974882	-0.036701	0.412073	0.857302	0.857302	0.527586	0.983208	0.983208	0.857302	0.857302	-0.00245406
amalgam_5_1935	0.955048	-0.0663543	0.412073	0.918384	0.918384	0.527586	0.994177	0.994177	0.918384	0.918384	-0.00245348
Pitpna	0.95283	-0.0697093	0.412073	0.922587	0.922587	0.527586	0.996895	0.996895	0.922587	0.922587	-0.00243933
Ifngr2_P1	0.981791	-0.0265121	0.412073	0.810257	0.810257	0.527586	0.974918	0.974918	0.810257	0.810257	-0.0024226
amalgam_5_1493	0.964913	-0.0515285	0.412073	0.897426	0.897426	0.527586	0.981828	0.981828	0.897426	0.897426	-0.00242192
Gstm4	0.978965	-0.0306706	0.412073	0.833801	0.833801	0.527586	0.980419	0.980419	0.833801	0.833801	-0.00242106
amalgam_4_144	0.930885	-0.103324	0.412073	0.947881	0.947881	0.527586	0.987387	0.987387	0.947881	0.947881	-0.00240191
amalgam_4_284	0.956092	-0.0647793	0.412073	0.918334	0.918334	0.527586	0.993489	0.993489	0.918334	0.918334	-0.00239681
Pth1r_P2	0.959942	-0.0589806	0.412073	0.910809	0.910809	0.527586	0.997025	0.997025	0.910809	0.910809	-0.00239301
amalgam_5_354	0.985503	-0.0210676	0.412073	0.770349	0.770349	0.527586	0.96582	0.96582	0.770349	0.770349	-0.00238723
Mmp21	0.952574	-0.0700962	0.412073	0.924937	0.924937	0.527586	0.993006	0.993006	0.924937	0.924937	-0.00237542
Epha2	0.980719	-0.0280882	0.412073	0.823441	0.823441	0.527586	0.967608	0.967608	0.823441	0.823441	-0.00236973
amalgam_5_590	0.948244	-0.0766693	0.412073	0.931449	0.931449	0.527586	0.98082	0.98082	0.931449	0.931449	-0.00236454
Gusb	0.969457	-0.0447513	0.412073	0.885574	0.885574	0.527586	0.979596	0.979596	0.885574	0.885574	-0.00236175
amalgam_5_1177	0.93818	-0.0920629	0.412073	0.943184	0.943184	0.527586	0.997497	0.997497	0.943184	0.943184	-0.00233873
amalgam_5_1738	0.986682	-0.0193427	0.412073	0.757106	0.757106	0.527586	0.967936	0.967936	0.757106	0.757106	-0.00233743
amalgam_5_158	0.985249	-0.0214401	0.412073	0.778027	0.778027	0.527586	0.967794	0.967794	0.778027	0.778027	-0.00233708
amalgam_5_1216	0.992128	-0.0114015	0.412073	0.624222	0.624222	0.527586	0.961521	0.961521	0.624222	0.624222	-0.00233343
Lipf	0.976874	-0.033755	0.412073	0.853056	0.853056	0.527586	0.965803	0.965803	0.853056	0.853056	-0.00232985
Actr2	0.953136	-0.0692463	0.412073	0.925997	0.925997	0.527586	0.989703	0.989703	0.925997	0.925997	-0.00231216
Kcnj5	0.983379	-0.0241812	0.412073	0.803442	0.803442	0.527586	0.966513	0.966513	0.803442	0.803442	-0.00229832
amalgam_5_1469	0.964562	-0.0520542	0.412073	0.903338	0.903338	0.527586	0.974918	0.974918	0.903338	0.903338	-0.00229819
Grik5	0.99108	-0.0129263	0.412073	0.671197	0.671197	0.527586	0.961805	0.961805	0.671197	0.671197	-0.00223818
amalgam_4_181	0.963458	-0.0537057	0.412073	0.90876	0.90876	0.527586	0.995096	0.995096	0.90876	0.90876	-0.00223151
amalgam_5_1320	0.974925	-0.0366367	0.412322	0.869289	0.869289	0.527586	0.979216	0.979216	0.869289	0.869289	-0.00222881
Nfe2l1	0.969876	-0.0441279	0.412322	0.890657	0.890657	0.527586	0.972863	0.972863	0.890657	0.890657	-0.00221917
Scgb1a1	0.965062	-0.0513058	0.412322	0.905235	0.905235	0.527586	0.985927	0.985927	0.905235	0.905235	-0.00221839
amalgam_5_153	0.992522	-0.0108294	0.412322	0.624222	0.624222	0.527586	0.953097	0.953097	0.624222	0.624222	-0.00221636
Ephb6	0.988214	-0.017104	0.412322	0.742541	0.742541	0.527586	0.963361	0.963361	0.742541	0.742541	-0.0022112
amalgam_5_647	0.964039	-0.0528366	0.412322	0.908176	0.908176	0.527586	0.986682	0.986682	0.908176	0.908176	-0.00221016
Kcnj1	0.979514	-0.029862	0.412322	0.843839	0.843839	0.527586	0.96373	0.96373	0.843839	0.843839	-0.00220204
Stk40	0.965007	-0.051389	0.412322	0.906959	0.906959	0.527586	0.979309	0.979309	0.906959	0.906959	-0.00217952
amalgam_5_633	0.994366	-0.008151	0.412322	0.540669	0.540669	0.527586	0.960018	0.960018	0.540669	0.540669	-0.00217687
Nt5c2	0.974835	-0.0367696	0.412322	0.872967	0.872967	0.527586	0.979493	0.979493	0.872967	0.872967	-0.00216948
Scpep1	0.971067	-0.0423572	0.412322	0.888917	0.888917	0.527586	0.986293	0.986293	0.888917	0.888917	-0.00216609
Cdkn2d	0.959614	-0.0594737	0.412322	0.920339	0.920339	0.527586	0.981066	0.981066	0.920339	0.920339	-0.00214414
Epha3	0.966403	-0.0493037	0.412322	0.904833	0.904833	0.527586	0.986531	0.986531	0.904833	0.904833	-0.00214134
amalgam_5_523	0.988699	-0.0163965	0.412322	0.740449	0.740449	0.527586	0.970303	0.970303	0.740449	0.740449	-0.00213982
amalgam_4_6	0.938107	-0.0921761	0.412322	0.948313	0.948313	0.527586	0.988318	0.988318	0.948313	0.948313	-0.00212451
amalgam_5_305	0.986255	-0.0199681	0.412322	0.783663	0.783663	0.527586	0.970297	0.970297	0.783663	0.783663	-0.00211404
amalgam_5_1110	0.967906	-0.0470611	0.413242	0.902575	0.902575	0.527586	0.987415	0.987415	0.902575	0.902575	-0.00209499
amalgam_9_10	0.965283	-0.0509754	0.414579	0.910173	0.910173	0.527586	0.975752	0.975752	0.910173	0.910173	-0.00208367
Pip5kl1	0.969318	-0.0449582	0.414579	0.89955	0.89955	0.527586	0.975972	0.975972	0.89955	0.89955	-0.00206694
Magi2	0.979902	-0.0292913	0.414579	0.850557	0.850557	0.527586	0.96728	0.96728	0.850557	0.850557	-0.00205907
Azgp1	0.967071	-0.048306	0.414579	0.906526	0.906526	0.527586	0.984356	0.984356	0.906526	0.906526	-0.00205878
amalgam_5_1373	0.953578	-0.0685764	0.414579	0.933709	0.933709	0.527586	0.989877	0.989877	0.933709	0.933709	-0.00204278
amalgam_4_309	0.967577	-0.0475516	0.414579	0.906702	0.906702	0.527586	0.985752	0.985752	0.906702	0.906702	-0.00202264
Cib3	0.978256	-0.0317165	0.414579	0.863717	0.863717	0.527586	0.988052	0.988052	0.863717	0.863717	-0.00201807
amalgam_5_1208	0.966753	-0.0487813	0.414798	0.909165	0.909165	0.527586	0.990009	0.990009	0.909165	0.909165	-0.00201747
Pccb	0.969027	-0.0453909	0.414798	0.903067	0.903067	0.527586	0.989122	0.989122	0.903067	0.903067	-0.00200991
Dusp8	0.952726	-0.0698663	0.414798	0.935929	0.935929	0.527586	0.991936	0.991936	0.935929	0.935929	-0.00200915
amalgam_5_603	0.961478	-0.0566745	0.414798	0.921758	0.921758	0.527586	0.993363	0.993363	0.921758	0.921758	-0.0020053
amalgam_5_1345	0.977233	-0.0332251	0.415556	0.870717	0.870717	0.527586	0.982758	0.982758	0.870717	0.870717	-0.00199759
amalgam_5_1327	0.96436	-0.0523564	0.416851	0.916041	0.916041	0.527586	0.974661	0.974661	0.916041	0.916041	-0.00199399
Cd3g	0.951006	-0.0724743	0.416851	0.938631	0.938631	0.527586	0.993353	0.993353	0.938631	0.938631	-0.0019934
Ckm	0.958065	-0.061804	0.416851	0.928445	0.928445	0.527586	0.985846	0.985846	0.928445	0.928445	-0.0019928
Rpl23	0.978267	-0.0317001	0.416851	0.865638	0.865638	0.527586	0.9759	0.9759	0.865638	0.865638	-0.00198645
Prkrir	0.970738	-0.0428465	0.416851	0.89905	0.89905	0.527586	0.979101	0.979101	0.89905	0.89905	-0.00198021
Tars	0.978294	-0.0316593	0.416851	0.866554	0.866554	0.527586	0.977331	0.977331	0.866554	0.866554	-0.00196935
amalgam_5_1388	0.976068	-0.0349469	0.416851	0.878369	0.878369	0.527586	0.98054	0.98054	0.878369	0.878369	-0.00196832
Bcr	0.978654	-0.0311293	0.416851	0.86458	0.86458	0.527586	0.972358	0.972358	0.86458	0.86458	-0.00196721
Slc38a3_P1	0.972176	-0.0407103	0.416851	0.895248	0.895248	0.527586	0.977253	0.977253	0.895248	0.895248	-0.0019564
Vkorc1l1	0.974543	-0.0372022	0.416851	0.886255	0.886255	0.527586	0.953763	0.953763	0.886255	0.886255	-0.00195093
amalgam_5_773	0.965187	-0.0511193	0.416851	0.916041	0.916041	0.527586	0.984572	0.984572	0.916041	0.916041	-0.00194688
amalgam_5_1431	0.974267	-0.037611	0.416851	0.88785	0.88785	0.527586	0.986397	0.986397	0.88785	0.88785	-0.00194299
Ppfia1	0.959912	-0.059026	0.416851	0.927013	0.927013	0.527586	0.991043	0.991043	0.927013	0.927013	-0.0019428
Tpk1	0.968143	-0.0467079	0.416851	0.909168	0.909168	0.527586	0.988658	0.988658	0.909168	0.909168	-0.00193164
amalgam_5_368	0.969567	-0.0445876	0.416851	0.905338	0.905338	0.527586	0.981541	0.981541	0.905338	0.905338	-0.0019257
P4ha2_P2	0.961306	-0.0569324	0.416851	0.925611	0.925611	0.527586	0.98475	0.98475	0.925611	0.925611	-0.0019113
Gad1	0.956043	-0.0648533	0.416851	0.934444	0.934444	0.527586	0.984331	0.984331	0.934444	0.934444	-0.00190972
Ppp1ca	0.972116	-0.0407992	0.416851	0.898636	0.898636	0.527586	0.978062	0.978062	0.898636	0.898636	-0.00189374
amalgam_10_26	0.981922	-0.0263191	0.416851	0.847706	0.847706	0.527586	0.97337	0.97337	0.847706	0.847706	-0.00188852
Cps1	0.964811	-0.0516825	0.416851	0.919409	0.919409	0.527586	0.986542	0.986542	0.919409	0.919409	-0.00188596
amalgam_4_134	0.975756	-0.0354078	0.416851	0.884762	0.884762	0.527586	0.977975	0.977975	0.884762	0.884762	-0.00188276
amalgam_4_168	0.978277	-0.0316856	0.416851	0.872691	0.872691	0.527586	0.973848	0.973848	0.872691	0.872691	-0.00187388
amalgam_5_1488	0.989239	-0.0156092	0.416851	0.760028	0.760028	0.527586	0.96669	0.96669	0.760028	0.760028	-0.00186016
amalgam_5_447	0.989106	-0.0158027	0.416851	0.763003	0.763003	0.527586	0.958301	0.958301	0.763003	0.763003	-0.00185641
Hadha	0.964613	-0.0519774	0.416851	0.921277	0.921277	0.527586	0.987541	0.987541	0.921277	0.921277	-0.0018509
Stk4	0.96424	-0.0525354	0.416851	0.922213	0.922213	0.527586	0.982637	0.982637	0.922213	0.922213	-0.0018476
Nmral1	0.948238	-0.0766794	0.416851	0.946077	0.946077	0.527586	0.9939	0.9939	0.946077	0.946077	-0.00184593
Hao1	0.964283	-0.0524717	0.416851	0.922469	0.922469	0.527586	0.985898	0.985898	0.922469	0.922469	-0.00183903
amalgam_5_960	0.966249	-0.0495338	0.416851	0.918733	0.918733	0.527586	0.966884	0.966884	0.918733	0.918733	-0.00182338
Cyp3a41a	0.977	-0.0335699	0.416851	0.883491	0.883491	0.527586	0.979677	0.979677	0.883491	0.883491	-0.00180599
Lrat	0.962658	-0.0549054	0.416851	0.927192	0.927192	0.527586	0.994995	0.994995	0.927192	0.927192	-0.00180257
Csnk1g3	0.971187	-0.0421785	0.416851	0.906526	0.906526	0.527586	0.972819	0.972819	0.906526	0.906526	-0.00179763
Guca1a	0.976055	-0.0349659	0.416851	0.888712	0.888712	0.527586	0.977135	0.977135	0.888712	0.888712	-0.00179162
Cdk1	0.997879	-0.00306344	0.416851	0.260318	0.416851	0.527586	0.951762	0.951762	0.260318	0.416851	-0.00179057
amalgam_5_43	0.967159	-0.0481751	0.416851	0.918072	0.918072	0.527586	0.990647	0.990647	0.918072	0.918072	-0.00178841
Ndufb9	0.955968	-0.0649663	0.416851	0.938755	0.938755	0.527586	0.986115	0.986115	0.938755	0.938755	-0.00178318
amalgam_5_1438	0.966379	-0.0493389	0.416851	0.920854	0.920854	0.527586	0.981969	0.981969	0.920854	0.920854	-0.0017668
Adc	0.994419	-0.00807408	0.416851	0.607635	0.607635	0.527586	0.957646	0.957646	0.607635	0.607635	-0.00174689
amalgam_5_1681	0.969604	-0.0445329	0.416851	0.913802	0.913802	0.527586	0.981656	0.981656	0.913802	0.913802	-0.00174338
amalgam_5_1455	0.994207	-0.00838214	0.416851	0.619556	0.619556	0.527586	0.955387	0.955387	0.619556	0.619556	-0.00174281
amalgam_5_645	0.964709	-0.0518337	0.416851	0.925799	0.925799	0.527586	0.986302	0.986302	0.925799	0.925799	-0.00173556
amalgam_5_1367	0.975081	-0.0364054	0.416851	0.896998	0.896998	0.527586	0.974278	0.974278	0.896998	0.896998	-0.00171865
amalgam_5_1000	0.975481	-0.0358138	0.416851	0.896045	0.896045	0.527586	0.98015	0.98015	0.896045	0.896045	-0.00170725
amalgam_4_55	0.970025	-0.0439061	0.417004	0.914401	0.914401	0.527586	0.985516	0.985516	0.914401	0.914401	-0.00170634
Acpp	0.979537	-0.0298287	0.417004	0.876685	0.876685	0.527586	0.972498	0.972498	0.876685	0.876685	-0.0017049
Aak1	0.95408	-0.0678177	0.417004	0.944724	0.944724	0.527586	0.975182	0.975182	0.944724	0.944724	-0.00167477
amalgam_5_1364	0.961142	-0.0571786	0.417004	0.935105	0.935105	0.527586	0.967968	0.967968	0.935105	0.935105	-0.00166617
amalgam_5_1596	0.937707	-0.0927903	0.417671	0.959563	0.959563	0.527586	0.995109	0.995109	0.959563	0.959563	-0.00166341
amalgam_5_1091	0.973294	-0.0390519	0.418838	0.907193	0.907193	0.527586	0.978874	0.978874	0.907193	0.907193	-0.0016519
H2-Ab1	0.979505	-0.0298759	0.418838	0.880854	0.880854	0.527586	0.977443	0.977443	0.880854	0.880854	-0.00164605
Idh3g	0.971573	-0.0416056	0.418838	0.913113	0.913113	0.527586	0.972011	0.972011	0.913113	0.913113	-0.00164241
Ppig	0.968766	-0.04578	0.418838	0.920759	0.920759	0.527586	0.974744	0.974744	0.920759	0.920759	-0.00164139
Cox5b	0.968238	-0.0465658	0.418838	0.92213	0.92213	0.527586	0.988285	0.988285	0.92213	0.92213	-0.00163947
amalgam_5_169	0.969743	-0.0443256	0.418838	0.918733	0.918733	0.527586	0.960843	0.960843	0.918733	0.918733	-0.00163166
amalgam_5_776	0.989398	-0.015377	0.418838	0.783663	0.783663	0.527586	0.956056	0.956056	0.783663	0.783663	-0.00162798
amalgam_5_604	0.978647	-0.03114	0.418972	0.887222	0.887222	0.527586	0.977843	0.977843	0.887222	0.887222	-0.00161827
amalgam_5_600	0.954448	-0.0672615	0.420118	0.946297	0.946297	0.527586	0.981564	0.981564	0.946297	0.946297	-0.00161244
amalgam_9_0	0.986676	-0.0193518	0.42126	0.825952	0.825952	0.527586	0.969671	0.969671	0.825952	0.825952	-0.00160707
Acy1	0.972154	-0.0407436	0.42126	0.913438	0.913438	0.527586	0.983005	0.983005	0.913438	0.913438	-0.00160208
Ptprh	0.976743	-0.0339484	0.42126	0.89823	0.89823	0.527586	0.970452	0.970452	0.89823	0.89823	-0.00158242
amalgam_3_24	0.953544	-0.0686289	0.42126	0.948308	0.948308	0.527586	0.995414	0.995414	0.948308	0.948308	-0.00158195
Agtr1a	0.968115	-0.0467491	0.42126	0.925071	0.925071	0.527586	0.976299	0.976299	0.925071	0.925071	-0.0015813
amalgam_4_114	0.968961	-0.0454897	0.42126	0.923207	0.923207	0.527586	0.987899	0.987899	0.923207	0.923207	-0.00157854
Rab7	0.965941	-0.0499926	0.42126	0.930031	0.930031	0.527586	0.981233	0.981233	0.930031	0.930031	-0.00157489
Aadacl2	0.980433	-0.0285087	0.42126	0.882144	0.882144	0.527586	0.973933	0.973933	0.882144	0.882144	-0.00155259
Rbp1	0.965028	-0.0513575	0.42126	0.932766	0.932766	0.527586	0.989536	0.989536	0.932766	0.932766	-0.00155239
amalgam_54_0	0.987469	-0.0181933	0.42126	0.823175	0.823175	0.527586	0.963636	0.963636	0.823175	0.823175	-0.00153747
Il11ra2	0.949707	-0.0744463	0.42126	0.953561	0.953561	0.527586	0.987824	0.987824	0.953561	0.953561	-0.00153744
Map3k14	0.969003	-0.0454276	0.42126	0.925578	0.925578	0.527586	0.982523	0.982523	0.925578	0.925578	-0.00152579
amalgam_5_1224	0.973063	-0.0393954	0.42126	0.915077	0.915077	0.527586	0.986646	0.986646	0.915077	0.915077	-0.00151839
amalgam_5_1009	0.962227	-0.0555512	0.42126	0.939118	0.939118	0.527586	0.99388	0.99388	0.939118	0.939118	-0.00151542
Prx_P2	0.976762	-0.033921	0.42126	0.902925	0.902925	0.527586	0.979628	0.979628	0.902925	0.902925	-0.00150434
Mgam	0.986148	-0.0201234	0.42126	0.842195	0.842195	0.527586	0.976873	0.976873	0.842195	0.842195	-0.00150095
Dntt	0.962455	-0.0552089	0.42126	0.93999	0.93999	0.527586	0.990653	0.990653	0.93999	0.93999	-0.00148384
Igsf10	0.965153	-0.0511711	0.42126	0.935429	0.935429	0.527586	0.986046	0.986046	0.935429	0.935429	-0.00148342
Pla2g2e_P1	0.972347	-0.0404574	0.42126	0.91904	0.91904	0.527586	0.96197	0.96197	0.91904	0.91904	-0.00148339
amalgam_5_93	0.974916	-0.0366507	0.42126	0.911115	0.911115	0.527586	0.976049	0.976049	0.911115	0.911115	-0.00148167
amalgam_5_1737	0.96664	-0.0489501	0.42126	0.932766	0.932766	0.527586	0.988516	0.988516	0.932766	0.932766	-0.00147962
amalgam_4_38	0.960619	-0.057964	0.42126	0.942937	0.942937	0.527586	0.993731	0.993731	0.942937	0.942937	-0.00147909
Sirt3	0.972493	-0.04024	0.42126	0.918902	0.918902	0.527586	0.982826	0.982826	0.918902	0.918902	-0.00147804
Prlr	0.966291	-0.0494711	0.42126	0.933561	0.933561	0.527586	0.990556	0.990556	0.933561	0.933561	-0.00147706
amalgam_5_551	0.957815	-0.0621805	0.42126	0.946785	0.946785	0.527586	0.993027	0.993027	0.946785	0.946785	-0.0014767
amalgam_4_93	0.967902	-0.047067	0.42126	0.930338	0.930338	0.527586	0.981515	0.981515	0.930338	0.930338	-0.00147599
Cdk6	0.973877	-0.0381884	0.42126	0.915111	0.915111	0.527586	0.983903	0.983903	0.915111	0.915111	-0.00147126
amalgam_5_1514	0.990885	-0.0132109	0.42126	0.773874	0.773874	0.527586	0.957746	0.957746	0.773874	0.773874	-0.00147077
amalgam_4_111	0.974178	-0.0377433	0.421642	0.914401	0.914401	0.527586	0.981041	0.981041	0.914401	0.914401	-0.00146684
Dgkb	0.952401	-0.0703586	0.421642	0.953163	0.953163	0.527586	0.992082	0.992082	0.953163	0.953163	-0.00146576
Arpc2	0.950933	-0.0725846	0.421642	0.954829	0.954829	0.527586	0.999209	0.999209	0.954829	0.954829	-0.00145709
amalgam_5_1809	0.972672	-0.0399749	0.421642	0.919724	0.919724	0.527586	0.981791	0.981791	0.919724	0.919724	-0.00145278
amalgam_5_1181	0.970644	-0.0429861	0.422222	0.925149	0.925149	0.527586	0.979283	0.979283	0.925149	0.925149	-0.00145243
Ppp1r11	0.975044	-0.0364608	0.422222	0.912981	0.912981	0.527586	0.984371	0.984371	0.912981	0.912981	-0.00144161
amalgam_5_595	0.97245	-0.0403043	0.422509	0.921003	0.921003	0.527586	0.970766	0.970766	0.921003	0.921003	-0.00144043
amalgam_5_173	0.954471	-0.0672264	0.423573	0.952389	0.952389	0.527586	0.977456	0.977456	0.952389	0.952389	-0.00142423
Egln2	0.960736	-0.0577877	0.423573	0.944874	0.944874	0.527586	0.980223	0.980223	0.944874	0.944874	-0.00142308
Adck3_P2	0.969943	-0.0440279	0.423573	0.928382	0.928382	0.527586	0.984869	0.984869	0.928382	0.928382	-0.00142093
amalgam_5_1655	0.964431	-0.0522506	0.423573	0.939411	0.939411	0.527586	0.967938	0.967938	0.939411	0.939411	-0.00141831
Hpn_P2	0.976774	-0.033904	0.423573	0.908361	0.908361	0.527586	0.978721	0.978721	0.908361	0.908361	-0.0014152
Chrna6	0.956593	-0.064023	0.423573	0.950512	0.950512	0.527586	0.987026	0.987026	0.950512	0.950512	-0.00141121
amalgam_5_1140	0.965027	-0.0513594	0.423573	0.938858	0.938858	0.527586	0.99148	0.99148	0.938858	0.938858	-0.00140725
amalgam_5_1511	0.962263	-0.0554965	0.423636	0.943957	0.943957	0.527586	0.96455	0.96455	0.943957	0.943957	-0.00139007
amalgam_5_390	0.947792	-0.0773576	0.424682	0.959563	0.959563	0.527586	0.982938	0.982938	0.959563	0.959563	-0.00138675
Pycr1	0.971506	-0.041705	0.424682	0.926523	0.926523	0.527586	0.978965	0.978965	0.926523	0.926523	-0.00138225
Ptdss2	0.973094	-0.0393496	0.424682	0.922634	0.922634	0.527586	0.978423	0.978423	0.922634	0.922634	-0.00137607
amalgam_5_1700	0.970145	-0.0437281	0.424682	0.930658	0.930658	0.527586	0.989499	0.989499	0.930658	0.930658	-0.00136475
amalgam_5_1383	0.948924	-0.0756355	0.425225	0.959563	0.959563	0.527586	0.978258	0.978258	0.959563	0.959563	-0.00135588
amalgam_5_1214	0.958789	-0.0607151	0.426259	0.949883	0.949883	0.527586	0.991982	0.991982	0.949883	0.949883	-0.00135576
amalgam_5_140	0.972047	-0.0409021	0.427289	0.926652	0.926652	0.527586	0.970182	0.970182	0.926652	0.926652	-0.00135317
amalgam_5_374	0.978078	-0.0319782	0.428315	0.907191	0.907191	0.527586	0.979297	0.979297	0.907191	0.907191	-0.00135271
Slc16a3	0.978264	-0.0317047	0.428315	0.906601	0.906601	0.527586	0.977115	0.977115	0.906601	0.906601	-0.00135011
amalgam_5_726	0.971072	-0.0423506	0.428571	0.929402	0.929402	0.527586	0.984499	0.984499	0.929402	0.929402	-0.0013466
Taar1	0.978769	-0.0309598	0.428571	0.904798	0.904798	0.527586	0.974092	0.974092	0.904798	0.904798	-0.00134515
amalgam_5_1696	0.982294	-0.025773	0.428826	0.887222	0.887222	0.527586	0.969392	0.969392	0.887222	0.887222	-0.00133936
amalgam_5_609	0.962124	-0.0557047	0.42984	0.946195	0.946195	0.527586	0.984569	0.984569	0.946195	0.946195	-0.00133798
H2-K1	0.97131	-0.0419961	0.42984	0.929282	0.929282	0.527586	0.984907	0.984907	0.929282	0.929282	-0.00133768
Hmgcl	0.976133	-0.03485	0.42984	0.915518	0.915518	0.527586	0.981203	0.981203	0.915518	0.915518	-0.0013359
amalgam_4_198	0.960638	-0.0579349	0.42984	0.948313	0.948313	0.527586	0.964525	0.964525	0.948313	0.948313	-0.0013353
Pdha1	0.982843	-0.024967	0.42984	0.8842	0.8842	0.527586	0.970849	0.970849	0.8842	0.8842	-0.00133447
amalgam_5_755	0.976688	-0.0340304	0.42984	0.913841	0.913841	0.527586	0.980112	0.980112	0.913841	0.913841	-0.00133159
Map3k2	0.976311	-0.0345876	0.42984	0.915391	0.915391	0.527586	0.973302	0.973302	0.915391	0.915391	-0.00132793
Akt3	0.988759	-0.0163096	0.42984	0.829734	0.829734	0.527586	0.970206	0.970206	0.829734	0.829734	-0.00132207
amalgam_5_280	0.969736	-0.0443355	0.42984	0.93365	0.93365	0.527586	0.978942	0.978942	0.93365	0.93365	-0.00132191
Ryk	0.963007	-0.0543821	0.42984	0.94569	0.94569	0.527586	0.984947	0.984947	0.94569	0.94569	-0.00131883
Sstr1	0.956569	-0.0640595	0.42984	0.953868	0.953868	0.527586	0.996066	0.996066	0.953868	0.953868	-0.00131396
Nme7	0.96464	-0.0519379	0.42984	0.943477	0.943477	0.527586	0.993745	0.993745	0.943477	0.943477	-0.0013124
Gria1	0.971472	-0.0417563	0.42984	0.930509	0.930509	0.527586	0.985912	0.985912	0.930509	0.930509	-0.00130612
Pcbd1	0.96533	-0.0509065	0.42984	0.94274	0.94274	0.527586	0.987096	0.987096	0.94274	0.94274	-0.00130361
amalgam_5_1298	0.960039	-0.0588349	0.42984	0.950428	0.950428	0.527586	0.98757	0.98757	0.950428	0.950428	-0.00129912
Dgkz_P2	0.95906	-0.0603073	0.42984	0.951739	0.951739	0.527586	0.989774	0.989774	0.951739	0.951739	-0.00129552
amalgam_5_200	0.995628	-0.00632058	0.42984	0.624222	0.624222	0.527586	0.957521	0.957521	0.624222	0.624222	-0.00129357
Marcks	0.982667	-0.0252252	0.42984	0.888753	0.888753	0.527586	0.970211	0.970211	0.888753	0.888753	-0.00129201
Trdmt1	0.974557	-0.0371809	0.42984	0.923614	0.923614	0.527586	0.983838	0.983838	0.923614	0.923614	-0.00128309
amalgam_4_49	0.981613	-0.0267732	0.42984	0.895886	0.895886	0.527586	0.983726	0.983726	0.895886	0.895886	-0.00127835
amalgam_5_285	0.975242	-0.036168	0.42984	0.921877	0.921877	0.527586	0.977664	0.977664	0.921877	0.921877	-0.00127771
amalgam_5_1453	0.967887	-0.0470891	0.42984	0.939992	0.939992	0.527586	0.991933	0.991933	0.939992	0.939992	-0.00126556
Nrk	0.957281	-0.0629854	0.42984	0.954914	0.954914	0.527586	0.994055	0.994055	0.954914	0.954914	-0.00126196
Ptger2	0.97614	-0.0348399	0.42984	0.920089	0.920089	0.527586	0.969959	0.969959	0.920089	0.920089	-0.00126017
amalgam_5_125	0.996695	-0.00477556	0.42984	0.546158	0.546158	0.527586	0.960343	0.960343	0.546158	0.546158	-0.00125445
amalgam_5_1457	0.97725	-0.0332003	0.42984	0.916987	0.916987	0.527586	0.972391	0.972391	0.916987	0.916987	-0.00124955
Acan	0.968182	-0.0466496	0.42984	0.940307	0.940307	0.527586	0.992361	0.992361	0.940307	0.940307	-0.00124696
amalgam_5_1444	0.97162	-0.0415362	0.42984	0.933649	0.933649	0.527586	0.982993	0.982993	0.933649	0.933649	-0.00123846
amalgam_5_375	0.953561	-0.0686026	0.42984	0.959563	0.959563	0.527586	0.978225	0.978225	0.959563	0.959563	-0.00122981
amalgam_5_275	0.960123	-0.0587092	0.430743	0.953263	0.953263	0.527586	0.989212	0.989212	0.953263	0.953263	-0.0012204
Cdc25b	0.969813	-0.0442214	0.430743	0.938548	0.938548	0.527586	0.991155	0.991155	0.938548	0.938548	-0.00121801
Selp	0.976335	-0.0345523	0.430743	0.922264	0.922264	0.527586	0.987544	0.987544	0.922264	0.922264	-0.00121433
Pik3c2a	0.951941	-0.0710564	0.430743	0.961471	0.961471	0.527586	0.974524	0.974524	0.961471	0.961471	-0.00121248
amalgam_5_1072	0.975944	-0.0351301	0.430743	0.923757	0.923757	0.527586	0.979417	0.979417	0.923757	0.923757	-0.00120996
amalgam_5_289	0.990206	-0.0141997	0.430743	0.822493	0.822493	0.527586	0.966021	0.966021	0.822493	0.822493	-0.00120509
amalgam_5_1228	0.965972	-0.049947	0.431438	0.946051	0.946051	0.527586	0.973484	0.973484	0.946051	0.946051	-0.001203
Cks1b	0.977195	-0.0332819	0.431438	0.920463	0.920463	0.527586	0.972331	0.972331	0.920463	0.920463	-0.00119794
amalgam_5_6	0.980279	-0.0287358	0.431667	0.908777	0.908777	0.527586	0.982064	0.982064	0.908777	0.908777	-0.00119376
amalgam_5_743	0.981897	-0.0263568	0.432612	0.90108	0.90108	0.527586	0.975393	0.975393	0.90108	0.90108	-0.0011923
Ptprz1	0.950668	-0.072987	0.432612	0.963117	0.963117	0.527586	0.973394	0.973394	0.963117	0.963117	-0.00119122
amalgam_5_328	0.993384	-0.00957627	0.432836	0.752047	0.752047	0.527586	0.964117	0.964117	0.752047	0.752047	-0.00118511
Dusp3	0.969018	-0.0454048	0.432836	0.9417	0.9417	0.527586	0.987633	0.987633	0.9417	0.9417	-0.00118449
amalgam_5_1384	0.975336	-0.0360289	0.433058	0.927441	0.927441	0.527586	0.983152	0.983152	0.927441	0.927441	-0.00117864
amalgam_5_611	0.970088	-0.0438129	0.433993	0.940167	0.940167	0.527586	0.98124	0.98124	0.940167	0.940167	-0.00117396
amalgam_5_1815	0.97578	-0.0353715	0.434926	0.926652	0.926652	0.527586	0.982623	0.982623	0.926652	0.926652	-0.0011702
amalgam_4_257	0.966362	-0.049365	0.435855	0.946945	0.946945	0.527586	0.988237	0.988237	0.946945	0.946945	-0.00116872
amalgam_5_1760	0.956043	-0.0648521	0.436782	0.959563	0.959563	0.527586	0.971609	0.971609	0.959563	0.959563	-0.00116257
amalgam_5_1205	0.972301	-0.0405249	0.437705	0.936097	0.936097	0.527586	0.976772	0.976772	0.936097	0.936097	-0.00116222
Uap1	0.964446	-0.0522271	0.437705	0.95006	0.95006	0.527586	0.9899	0.9899	0.95006	0.95006	-0.00116201
Dusp14_P2	0.990643	-0.013563	0.437705	0.821025	0.821025	0.527586	0.971138	0.971138	0.821025	0.821025	-0.00116158
amalgam_5_982	0.956099	-0.0647679	0.437705	0.959563	0.959563	0.527586	0.97494	0.97494	0.959563	0.959563	-0.00116106
Ppp2r2a	0.964103	-0.0527403	0.437705	0.950581	0.950581	0.527586	0.992069	0.992069	0.950581	0.950581	-0.00116085
Csk	0.966486	-0.0491797	0.437705	0.947154	0.947154	0.527586	0.980472	0.980472	0.947154	0.947154	-0.00115963
Elane	0.963514	-0.0536219	0.437705	0.951458	0.951458	0.527586	0.984988	0.984988	0.951458	0.951458	-0.00115879
Grk6	0.953022	-0.0694191	0.437705	0.962458	0.962458	0.527586	0.987453	0.987453	0.962458	0.962458	-0.00115361
amalgam_5_1490	0.963217	-0.054067	0.437705	0.95206	0.95206	0.527586	0.983591	0.983591	0.95206	0.95206	-0.00115356
Arf4	0.970495	-0.0432077	0.437705	0.940405	0.940405	0.527586	0.980477	0.980477	0.940405	0.940405	-0.001153
Mak	0.949276	-0.0750997	0.437705	0.9654	0.9654	0.527586	0.99331	0.99331	0.9654	0.9654	-0.00114847
Htr3a	0.949114	-0.0753462	0.437705	0.965515	0.965515	0.527586	0.998891	0.998891	0.965515	0.965515	-0.00114833
amalgam_5_376	0.960982	-0.0574182	0.437705	0.955379	0.955379	0.527586	0.993026	0.993026	0.955379	0.955379	-0.00113829
amalgam_5_686	0.980618	-0.0282372	0.437705	0.911412	0.911412	0.527586	0.981621	0.981621	0.911412	0.911412	-0.00113755
amalgam_5_300	0.958496	-0.0611563	0.437705	0.958168	0.958168	0.527586	0.995528	0.995528	0.958168	0.958168	-0.00113497
amalgam_4_82	0.971744	-0.0413525	0.437705	0.93879	0.93879	0.527586	0.982909	0.982909	0.93879	0.93879	-0.00113436
amalgam_5_1925	0.976605	-0.0341522	0.437705	0.926652	0.926652	0.527586	0.979104	0.979104	0.926652	0.926652	-0.00112987
amalgam_5_482	0.957561	-0.0625636	0.438596	0.959563	0.959563	0.527586	0.97452	0.97452	0.959563	0.959563	-0.00112155
amalgam_5_1759	0.972792	-0.039797	0.43949	0.937709	0.937709	0.527586	0.985306	0.985306	0.937709	0.937709	-0.00111161
amalgam_5_59	0.97324	-0.0391331	0.440382	0.936857	0.936857	0.527586	0.975882	0.975882	0.936857	0.936857	-0.00110851
amalgam_5_1708	0.959251	-0.0600196	0.44127	0.959077	0.959077	0.527586	0.98229	0.98229	0.959077	0.959077	-0.00108916
amalgam_5_1858	0.967454	-0.0477357	0.442155	0.949085	0.949085	0.527586	0.984102	0.984102	0.949085	0.949085	-0.00108335
amalgam_5_483	0.97951	-0.0298672	0.443038	0.919988	0.919988	0.527586	0.969047	0.969047	0.919988	0.919988	-0.00108172
Smg1	0.975495	-0.0357931	0.443038	0.932986	0.932986	0.527586	0.98229	0.98229	0.932986	0.932986	-0.00107826
Mtfmt	0.977772	-0.0324304	0.443038	0.92652	0.92652	0.527586	0.980309	0.980309	0.92652	0.92652	-0.00107492
amalgam_5_1869	0.983407	-0.0241389	0.443038	0.902742	0.902742	0.527586	0.968442	0.968442	0.902742	0.902742	-0.00107264
Tyro3	0.987918	-0.0175372	0.443038	0.868789	0.868789	0.527586	0.964887	0.964887	0.868789	0.868789	-0.00107127
amalgam_4_292	0.973317	-0.0390186	0.443038	0.93879	0.93879	0.527586	0.97502	0.97502	0.93879	0.93879	-0.00107034
amalgam_4_328	0.968448	-0.0462535	0.443574	0.948313	0.948313	0.527586	0.958964	0.958964	0.948313	0.948313	-0.00106607
Clk4	0.985696	-0.0207855	0.443574	0.888914	0.888914	0.527586	0.977049	0.977049	0.888914	0.888914	-0.00106298
amalgam_5_405	0.980036	-0.0290929	0.44375	0.91987	0.91987	0.527586	0.976814	0.976814	0.91987	0.91987	-0.0010553
Ppp1r14a	0.976893	-0.0337278	0.44375	0.930593	0.930593	0.527586	0.983289	0.983289	0.930593	0.930593	-0.00105366
amalgam_4_271	0.974336	-0.0375085	0.443925	0.937443	0.937443	0.527586	0.982011	0.982011	0.937443	0.937443	-0.0010523
Abcc9	0.95264	-0.0699967	0.443925	0.966102	0.966102	0.527586	0.988635	0.988635	0.966102	0.966102	-0.00104835
Decr1	0.97794	-0.0321816	0.443925	0.927768	0.927768	0.527586	0.979451	0.979451	0.927768	0.927768	-0.00104785
Brdt	0.960087	-0.0587634	0.443925	0.960101	0.960101	0.527586	0.991682	0.991682	0.960101	0.960101	-0.00103912
amalgam_5_1517	0.996769	-0.00466882	0.443925	0.599138	0.599138	0.527586	0.968199	0.968199	0.599138	0.599138	-0.00103869
amalgam_4_293	0.969382	-0.0448629	0.443925	0.948313	0.948313	0.527586	0.958504	0.958504	0.948313	0.948313	-0.00103402
Ddc_P2	0.95996	-0.0589545	0.443925	0.960553	0.960553	0.527586	0.996987	0.996987	0.960553	0.960553	-0.00103046
Cpt2	0.986538	-0.0195528	0.443925	0.885779	0.885779	0.527586	0.959797	0.959797	0.885779	0.885779	-0.00102994
amalgam_5_1451	0.96795	-0.0469962	0.443925	0.950937	0.950937	0.527586	0.982919	0.982919	0.950937	0.950937	-0.00102679
amalgam_4_99	0.975587	-0.0356574	0.443932	0.93588	0.93588	0.527586	0.982657	0.982657	0.93588	0.93588	-0.00102621
Prkg1	0.973435	-0.0388427	0.443932	0.941128	0.941128	0.527586	0.968484	0.968484	0.941128	0.941128	-0.00102355
Grm4	0.971267	-0.0420597	0.443932	0.945573	0.945573	0.527586	0.990434	0.990434	0.945573	0.945573	-0.00102225
amalgam_5_1462	0.961298	-0.0569437	0.443932	0.959563	0.959563	0.527586	0.973963	0.973963	0.959563	0.959563	-0.0010208
Scarb1	0.967742	-0.0473054	0.443932	0.951594	0.951594	0.527586	0.989539	0.989539	0.951594	0.951594	-0.00101935
amalgam_5_248	0.972515	-0.040207	0.443932	0.943615	0.943615	0.527586	0.987644	0.987644	0.943615	0.943615	-0.00101343
Slc13a2	0.980855	-0.0278877	0.443932	0.919783	0.919783	0.527586	0.972299	0.972299	0.919783	0.919783	-0.00101273
amalgam_5_1240	0.979025	-0.0305828	0.443932	0.926652	0.926652	0.527586	0.977099	0.977099	0.926652	0.926652	-0.00101178
amalgam_5_452	0.961922	-0.0560076	0.444613	0.959563	0.959563	0.527586	0.968449	0.968449	0.959563	0.959563	-0.00100402
Cd1d1	0.97213	-0.0407788	0.444613	0.9455	0.9455	0.527586	0.979	0.979	0.9455	0.9455	-0.000992499
amalgam_5_1065	0.956943	-0.0634944	0.444781	0.96469	0.96469	0.527586	0.988707	0.988707	0.96469	0.96469	-0.000991285
amalgam_5_931	0.976885	-0.033739	0.445619	0.934664	0.934664	0.527586	0.982	0.982	0.934664	0.934664	-0.00099006
Gm10334	0.988292	-0.0169903	0.445619	0.875164	0.875164	0.527586	0.970679	0.970679	0.875164	0.875164	-0.000983913
Papss1	0.976779	-0.0338966	0.445619	0.935885	0.935885	0.527586	0.967578	0.967578	0.935885	0.935885	-0.000975459
amalgam_5_1231	0.971012	-0.0424391	0.445619	0.948861	0.948861	0.527586	0.976376	0.976376	0.948861	0.948861	-0.000967504
Fxyd2_P2	0.977818	-0.0323618	0.445619	0.933495	0.933495	0.527586	0.987791	0.987791	0.933495	0.933495	-0.000967224
Pcyt1b	0.983012	-0.0247196	0.445619	0.914216	0.914216	0.527586	0.976666	0.976666	0.914216	0.914216	-0.000962852
amalgam_5_760	0.972842	-0.0397228	0.445619	0.946051	0.946051	0.527586	0.96078	0.96078	0.946051	0.946051	-0.000956745
Rps6ka1_P1	0.957109	-0.0632449	0.445619	0.965783	0.965783	0.527586	0.994552	0.994552	0.965783	0.965783	-0.000956302
amalgam_5_719	0.971441	-0.0418021	0.445619	0.949234	0.949234	0.527586	0.988523	0.988523	0.949234	0.949234	-0.000945852
amalgam_5_335	0.971176	-0.0421953	0.445619	0.949764	0.949764	0.527586	0.990182	0.990182	0.949764	0.949764	-0.000944506
Slc16a5_P1	0.974414	-0.0373926	0.445619	0.94365	0.94365	0.527586	0.972305	0.972305	0.94365	0.94365	-0.000941893
Kcnh2_P1	0.992432	-0.0109593	0.445619	0.820479	0.820479	0.527586	0.964217	0.964217	0.820479	0.820479	-0.000941759
amalgam_10_8	0.96889	-0.0455949	0.445619	0.953617	0.953617	0.527586	0.978501	0.978501	0.953617	0.953617	-0.000940438
Fpgs_P2	0.9689	-0.045581	0.445619	0.953663	0.953663	0.527586	0.980253	0.980253	0.953663	0.953663	-0.000939199
amalgam_5_710	0.995728	-0.0061767	0.445619	0.705409	0.705409	0.527586	0.957925	0.957925	0.705409	0.705409	-0.000936133
amalgam_5_934	0.971821	-0.0412374	0.445619	0.949074	0.949074	0.527586	0.978977	0.978977	0.949074	0.949074	-0.00093608
Slc25a29	0.99102	-0.0130141	0.445619	0.847468	0.847468	0.527586	0.965438	0.965438	0.847468	0.847468	-0.00093541
Slc7a2	0.969085	-0.0453056	0.445619	0.953667	0.953667	0.527586	0.958235	0.958235	0.953667	0.953667	-0.000933448
Mtmr2	0.975329	-0.0360392	0.445619	0.942323	0.942323	0.527586	0.979464	0.979464	0.942323	0.942323	-0.000929827
amalgam_5_1256	0.974036	-0.0379528	0.445619	0.945387	0.945387	0.527586	0.978923	0.978923	0.945387	0.945387	-0.00092569
amalgam_5_1711	0.958311	-0.0614347	0.445619	0.965906	0.965906	0.527586	0.991319	0.991319	0.965906	0.965906	-0.000925532
Cox5a	0.978235	-0.0317467	0.445619	0.935383	0.935383	0.527586	0.981868	0.981868	0.935383	0.935383	-0.000920985
amalgam_5_567	0.975131	-0.0363317	0.445619	0.943707	0.943707	0.527586	0.980376	0.980376	0.943707	0.943707	-0.000914212
Mtmr10	0.982828	-0.0249886	0.445619	0.919727	0.919727	0.527586	0.969199	0.969199	0.919727	0.919727	-0.000908118
Ndufs2_P1	0.984087	-0.0231419	0.445619	0.914725	0.914725	0.527586	0.977962	0.977962	0.914725	0.914725	-0.000895811
Gucy2f	0.983177	-0.0244766	0.445619	0.919217	0.919217	0.527586	0.971499	0.971499	0.919217	0.919217	-0.000895396
amalgam_5_1038	0.974341	-0.0375006	0.445619	0.946627	0.946627	0.527586	0.985269	0.985269	0.946627	0.946627	-0.000893299
amalgam_5_1054	0.982954	-0.0248045	0.445619	0.920854	0.920854	0.527586	0.978914	0.978914	0.920854	0.920854	-0.000888234
amalgam_5_420	0.974473	-0.0373063	0.445731	0.947019	0.947019	0.527586	0.985727	0.985727	0.947019	0.947019	-0.000881969
Slc16a4	0.979769	-0.0294863	0.445731	0.933566	0.933566	0.527586	0.977555	0.977555	0.933566	0.933566	-0.000880315
amalgam_5_1609	0.971077	-0.0423419	0.445887	0.953328	0.953328	0.527586	0.987449	0.987449	0.953328	0.953328	-0.000878913
amalgam_5_1070	0.976033	-0.0349984	0.446686	0.943855	0.943855	0.527586	0.974481	0.974481	0.943855	0.943855	-0.000878268
amalgam_5_1942	0.977917	-0.0322158	0.447482	0.939172	0.939172	0.527586	0.979026	0.979026	0.939172	0.939172	-0.000878031
amalgam_5_751	0.960286	-0.0584638	0.448276	0.966157	0.966157	0.527586	0.990972	0.990972	0.966157	0.966157	-0.000874177
Sstr5	0.984486	-0.0225573	0.448276	0.91474	0.91474	0.527586	0.968917	0.968917	0.91474	0.91474	-0.000873024
Hsd17b11	0.961297	-0.0569457	0.448276	0.9654	0.9654	0.527586	0.978486	0.978486	0.9654	0.9654	-0.000870849
Gfer	0.960327	-0.0584027	0.448276	0.96633	0.96633	0.527586	0.98476	0.98476	0.96633	0.96633	-0.000868701
F13a1_P1	0.991734	-0.0119746	0.448276	0.847625	0.847625	0.527586	0.959159	0.959159	0.847625	0.847625	-0.000859732
amalgam_5_443	0.978492	-0.0313679	0.448276	0.939172	0.939172	0.527586	0.983073	0.983073	0.939172	0.939172	-0.000854921
amalgam_5_321	0.969956	-0.0440093	0.448276	0.956293	0.956293	0.527586	0.978643	0.978643	0.956293	0.956293	-0.000854172
amalgam_5_1360	0.982296	-0.0257701	0.448276	0.926652	0.926652	0.527586	0.970696	0.970696	0.926652	0.926652	-0.000852558
Glul	0.971417	-0.0418371	0.448276	0.954197	0.954197	0.527586	0.990644	0.990644	0.954197	0.954197	-0.000851882
Plcl1	0.976905	-0.0337103	0.448276	0.943477	0.943477	0.527586	0.974888	0.974888	0.943477	0.943477	-0.00085181
Ppp1r15b	0.970468	-0.0432478	0.448276	0.95636	0.95636	0.527586	0.967034	0.967034	0.95636	0.95636	-0.000838085
Ide	0.952207	-0.0706533	0.448276	0.973241	0.973241	0.527586	0.993698	0.993698	0.973241	0.973241	-0.000832258
amalgam_5_1894	0.97378	-0.0383317	0.448276	0.951242	0.951242	0.527586	0.985898	0.985898	0.951242	0.951242	-0.000832138
Farsa	0.973874	-0.0381937	0.448276	0.95117	0.95117	0.527586	0.985241	0.985241	0.95117	0.95117	-0.000830395
Pnp	0.976171	-0.0347945	0.448276	0.946769	0.946769	0.527586	0.973477	0.973477	0.946769	0.946769	-0.000826582
amalgam_5_666	0.959055	-0.0603148	0.448276	0.969067	0.969067	0.527586	0.993953	0.993953	0.969067	0.969067	-0.00082308
amalgam_5_1474	0.965517	-0.0506264	0.448276	0.963275	0.963275	0.527586	0.979124	0.979124	0.963275	0.963275	-0.000822667
amalgam_5_430	0.965283	-0.0509764	0.448276	0.963629	0.963629	0.527586	0.986505	0.986505	0.963629	0.963629	-0.000820211
amalgam_15_0	0.97766	-0.0325949	0.448276	0.943927	0.943927	0.527586	0.976556	0.976556	0.943927	0.943927	-0.000816878
amalgam_5_1106	0.983422	-0.0241182	0.448951	0.925039	0.925039	0.527586	0.97722	0.97722	0.925039	0.925039	-0.000816161
Vrk3	0.959511	-0.0596284	0.448951	0.969001	0.969001	0.527586	0.989042	0.989042	0.969001	0.969001	-0.000815466
Glrb	0.962985	-0.0544143	0.469294	0.990198	0.990198	0.527586	0.966084	0.966084	0.966084	0.966084	-0.000815397
amalgam_5_989	0.984349	-0.0227581	0.449093	0.920854	0.920854	0.527586	0.973137	0.973137	0.920854	0.920854	-0.000814953
amalgam_5_861	0.969074	-0.045321	0.449861	0.959563	0.959563	0.527586	0.960956	0.960956	0.959563	0.959563	-0.000812448
amalgam_5_1448	0.969097	-0.0452877	0.450626	0.959563	0.959563	0.527586	0.962736	0.962736	0.959563	0.959563	-0.00081185
Krt7_P1	0.983361	-0.0242067	0.450626	0.925953	0.925953	0.527586	0.975983	0.975983	0.925953	0.925953	-0.000808765
Zap70	0.968901	-0.0455784	0.450626	0.96005	0.96005	0.527586	0.97621	0.97621	0.96005	0.96005	-0.000807025
Pnpo	0.964046	-0.0528258	0.450626	0.96564	0.96564	0.527586	0.988083	0.988083	0.96564	0.96564	-0.000802138
Mlkl	0.966694	-0.0488689	0.450626	0.962918	0.962918	0.527586	0.991604	0.991604	0.962918	0.962918	-0.000801966
Brd2_P2	0.961847	-0.0561205	0.450626	0.967727	0.967727	0.527586	0.98936	0.98936	0.967727	0.967727	-0.000799555
Cnr1	0.975632	-0.0355912	0.450626	0.949658	0.949658	0.527586	0.970899	0.970899	0.949658	0.949658	-0.000798407
Nfs1	0.960077	-0.0587783	0.450626	0.969274	0.969274	0.527586	0.988208	0.988208	0.969274	0.969274	-0.000796651
Acvr1c	0.975098	-0.0363815	0.450626	0.950902	0.950902	0.527586	0.981314	0.981314	0.950902	0.950902	-0.000795462
amalgam_5_191	0.981897	-0.026357	0.450626	0.932992	0.932992	0.527586	0.988658	0.988658	0.932992	0.932992	-0.000793925
amalgam_5_378	0.98202	-0.0261761	0.450626	0.932766	0.932766	0.527586	0.973255	0.973255	0.932766	0.932766	-0.000791229
Ndufs8	0.969886	-0.0441132	0.450626	0.959564	0.959564	0.527586	0.987564	0.987564	0.959564	0.959564	-0.000790775
amalgam_5_1053	0.976541	-0.0342468	0.455569	0.959563	0.959563	0.527586	0.948342	0.948342	0.948342	0.948342	-0.000788873
amalgam_5_398	0.987842	-0.0176475	0.450626	0.902742	0.902742	0.527586	0.969677	0.969677	0.902742	0.902742	-0.000784187
amalgam_5_411	0.970236	-0.0435927	0.450626	0.959563	0.959563	0.527586	0.959468	0.959468	0.959468	0.959468	-0.000783342
amalgam_5_1271	0.984171	-0.0230194	0.450626	0.924728	0.924728	0.527586	0.972924	0.972924	0.924728	0.924728	-0.000782338
Bpi	0.955153	-0.0661957	0.46	0.984445	0.984445	0.527586	0.973301	0.973301	0.973301	0.973301	-0.000777999
Nt5m	0.972896	-0.0396424	0.450626	0.955886	0.955886	0.527586	0.988658	0.988658	0.955886	0.955886	-0.000776746
amalgam_5_1963	0.982311	-0.0257475	0.450626	0.933437	0.933437	0.527586	0.976532	0.976532	0.933437	0.933437	-0.000770231
amalgam_5_1021	0.986589	-0.0194786	0.450626	0.913478	0.913478	0.527586	0.970552	0.970552	0.913478	0.913478	-0.000765547
C230081A13Rik	0.964273	-0.0524863	0.450626	0.967028	0.967028	0.527586	0.986467	0.986467	0.967028	0.967028	-0.000764243
Extl2	0.990021	-0.0144689	0.450626	0.885849	0.885849	0.527586	0.961901	0.961901	0.885849	0.885849	-0.000761649
amalgam_5_659	0.986407	-0.0197443	0.450626	0.915077	0.915077	0.527586	0.972271	0.972271	0.915077	0.915077	-0.000760993
amalgam_5_526	0.971057	-0.0423723	0.450626	0.959563	0.959563	0.527586	0.961918	0.961918	0.959563	0.959563	-0.000759588
amalgam_5_121	0.9671	-0.0482631	0.450742	0.96455	0.96455	0.527586	0.990769	0.990769	0.96455	0.96455	-0.00075653
amalgam_5_1804	0.969961	-0.0440018	0.451482	0.961354	0.961354	0.527586	0.9803	0.9803	0.961354	0.961354	-0.000753168
Pacsin2	0.951732	-0.0713722	0.451482	0.976049	0.976049	0.527586	0.995752	0.995752	0.976049	0.976049	-0.000751427
Sync	0.957661	-0.0624124	0.451482	0.972966	0.972966	0.527586	0.993473	0.993473	0.972966	0.972966	-0.000742867
amalgam_5_301	0.983277	-0.0243307	0.451482	0.932766	0.932766	0.527586	0.981032	0.981032	0.932766	0.932766	-0.000735448
amalgam_5_88	0.981194	-0.0273893	0.451743	0.940167	0.940167	0.527586	0.96911	0.96911	0.940167	0.940167	-0.00073389
amalgam_19_2	0.990085	-0.0143755	0.452477	0.889389	0.889389	0.527586	0.964629	0.964629	0.889389	0.889389	-0.000731829
amalgam_5_909	0.972365	-0.0404296	0.453209	0.959344	0.959344	0.527586	0.980714	0.980714	0.959344	0.959344	-0.000728762
H2-Ke6	0.98356	-0.0239148	0.453209	0.932766	0.932766	0.527586	0.98052	0.98052	0.932766	0.932766	-0.000722877
amalgam_5_1078	0.975692	-0.0355021	0.453333	0.954758	0.954758	0.527586	0.984639	0.984639	0.954758	0.954758	-0.000713835
Acadsb	0.958263	-0.0615058	0.453333	0.973677	0.973677	0.527586	0.995863	0.995863	0.973677	0.973677	-0.000712558
Tnni3k	0.991806	-0.0118702	0.453333	0.871647	0.871647	0.527586	0.96149	0.96149	0.871647	0.871647	-0.00070817
Taok3_P2	0.985117	-0.0216329	0.453333	0.92755	0.92755	0.527586	0.961621	0.961621	0.92755	0.92755	-0.000706588
Slc12a5	0.9653	-0.0509504	0.453333	0.968772	0.968772	0.527586	0.990219	0.990219	0.968772	0.968772	-0.000702025
Mmp12	0.958502	-0.0611463	0.453333	0.974076	0.974076	0.527586	0.97394	0.97394	0.97394	0.97394	-0.000701215
amalgam_5_1262	0.973419	-0.038867	0.453333	0.959563	0.959563	0.527586	0.959345	0.959345	0.959345	0.959345	-0.000700582
amalgam_5_99	0.9817	-0.0266452	0.453333	0.941387	0.941387	0.527586	0.977923	0.977923	0.941387	0.941387	-0.000698953
Cit	0.981966	-0.0262548	0.453333	0.940704	0.940704	0.527586	0.97489	0.97489	0.940704	0.940704	-0.00069699
Ppfia3_P1	0.97882	-0.0308847	0.453333	0.94957	0.94957	0.527586	0.961551	0.961551	0.94957	0.94957	-0.000694071
Gabrb3	0.972374	-0.0404162	0.453333	0.961293	0.961293	0.527586	0.974892	0.974892	0.961293	0.961293	-0.000692913
amalgam_4_304	0.966937	-0.0485057	0.453333	0.967771	0.967771	0.527586	0.990706	0.990706	0.967771	0.967771	-0.000690107
Eef2_P2	0.979793	-0.0294513	0.453333	0.94773	0.94773	0.527586	0.970598	0.970598	0.94773	0.94773	-0.00068667
Ptdss1	0.981665	-0.0266972	0.453333	0.942701	0.942701	0.527586	0.964185	0.964185	0.942701	0.942701	-0.000684143
Araf	0.969314	-0.0449635	0.453333	0.965623	0.965623	0.527586	0.987592	0.987592	0.965623	0.965623	-0.00068311
Gad2	0.966093	-0.0497659	0.453333	0.968951	0.968951	0.527586	0.996853	0.996853	0.968951	0.968951	-0.00068171
Nme3	0.973059	-0.0394015	0.453333	0.961002	0.961002	0.527586	0.989562	0.989562	0.961002	0.961002	-0.000680693
amalgam_5_1619	0.972295	-0.0405339	0.453333	0.962233	0.962233	0.527586	0.983469	0.983469	0.962233	0.962233	-0.000677713
Scn11a	0.968757	-0.0457926	0.460089	0.977761	0.977761	0.527586	0.966564	0.966564	0.966564	0.966564	-0.000676326
amalgam_5_231	0.974885	-0.0366962	0.453333	0.958487	0.958487	0.527586	0.987199	0.987199	0.958487	0.958487	-0.000675723
amalgam_5_650	0.962741	-0.0547811	0.453333	0.972024	0.972024	0.527586	0.990626	0.990626	0.972024	0.972024	-0.000675058
Cpa1	0.99038	-0.0139459	0.453333	0.895052	0.895052	0.527586	0.962625	0.962625	0.895052	0.895052	-0.000671518
Ndufb3	0.986842	-0.0191091	0.453333	0.922662	0.922662	0.527586	0.950482	0.950482	0.922662	0.922662	-0.000668005
amalgam_4_214	0.972938	-0.0395809	0.453333	0.96192	0.96192	0.527586	0.981687	0.981687	0.96192	0.96192	-0.000667381
Rdh13	0.967392	-0.0478279	0.453333	0.968559	0.968559	0.527586	0.990378	0.990378	0.968559	0.968559	-0.000663564
Mapk13	0.973911	-0.0381378	0.453333	0.960843	0.960843	0.527586	0.983471	0.983471	0.960843	0.960843	-0.000661595
amalgam_5_423	0.959955	-0.0589614	0.453333	0.97452	0.97452	0.527586	0.994995	0.994995	0.97452	0.97452	-0.000660919
Vwf	0.978268	-0.0316976	0.453333	0.953176	0.953176	0.527586	0.978562	0.978562	0.953176	0.953176	-0.000660164
amalgam_5_1366	0.981254	-0.0273019	0.45848	0.959563	0.959563	0.527586	0.945854	0.945854	0.945854	0.945854	-0.000660045
amalgam_5_189	0.960549	-0.0580685	0.453333	0.974291	0.974291	0.527586	0.990963	0.990963	0.974291	0.974291	-0.000656843
amalgam_5_1172	0.991301	-0.0126051	0.453333	0.887222	0.887222	0.527586	0.960932	0.960932	0.887222	0.887222	-0.000655055
Cyp3a11	0.989996	-0.0145055	0.453333	0.901561	0.901561	0.527586	0.974625	0.974625	0.901561	0.901561	-0.000652817
amalgam_5_681	0.996183	-0.00551725	0.453333	0.76259	0.76259	0.527586	0.960226	0.960226	0.76259	0.76259	-0.000649428
amalgam_5_1113	0.979033	-0.0305711	0.45625	0.959563	0.959563	0.527586	0.952361	0.952361	0.952361	0.952361	-0.000648062
Cdk9	0.975851	-0.0352679	0.453333	0.958674	0.958674	0.527586	0.986397	0.986397	0.958674	0.958674	-0.000646428
amalgam_5_1269	0.971334	-0.0419613	0.453333	0.965191	0.965191	0.527586	0.981003	0.981003	0.965191	0.965191	-0.00064564
amalgam_5_157	0.985386	-0.0212394	0.453333	0.932766	0.932766	0.527586	0.975201	0.975201	0.932766	0.932766	-0.000642006
amalgam_5_1218	0.995812	-0.00605535	0.453333	0.783663	0.783663	0.527586	0.95624	0.95624	0.783663	0.783663	-0.000641085
Wnk4	0.972974	-0.0395263	0.453333	0.963553	0.963553	0.527586	0.980568	0.980568	0.963553	0.963553	-0.000637329
amalgam_5_293	0.969632	-0.0444907	0.453333	0.96765	0.96765	0.527586	0.98385	0.98385	0.96765	0.96765	-0.000635412
amalgam_5_1127	0.964278	-0.0524794	0.453333	0.972576	0.972576	0.527586	0.99473	0.99473	0.972576	0.972576	-0.00063376
amalgam_5_33	0.976651	-0.0340853	0.453333	0.958147	0.958147	0.527586	0.987167	0.987167	0.958147	0.958147	-0.000632892
Grik2	0.983272	-0.0243372	0.453333	0.941932	0.941932	0.527586	0.97746	0.97746	0.941932	0.941932	-0.000632288
amalgam_5_888	0.979073	-0.0305118	0.453333	0.953553	0.953553	0.527586	0.980852	0.980852	0.953553	0.953553	-0.000630232
amalgam_5_1439	0.995885	-0.00594936	0.453856	0.783663	0.783663	0.527586	0.961421	0.961421	0.783663	0.783663	-0.000629864
S100a11	0.977308	-0.0331145	0.453856	0.957559	0.957559	0.527586	0.983158	0.983158	0.957559	0.957559	-0.00062369
amalgam_5_606	0.987024	-0.018843	0.453972	0.926652	0.926652	0.527586	0.974758	0.974758	0.926652	0.926652	-0.000623387
Mgst1	0.973938	-0.0380979	0.453972	0.963197	0.963197	0.527586	0.981558	0.981558	0.963197	0.963197	-0.000620412
amalgam_4_44	0.979765	-0.0294927	0.454088	0.952755	0.952755	0.527586	0.97033	0.97033	0.952755	0.952755	-0.000619904
amalgam_5_94	0.983641	-0.0237964	0.454774	0.942012	0.942012	0.527586	0.97101	0.97101	0.942012	0.942012	-0.000617361
amalgam_5_1542	0.97021	-0.0436306	0.455458	0.967982	0.967982	0.527586	0.976081	0.976081	0.967982	0.967982	-0.000616625
Dyrk1a	0.97167	-0.0414621	0.455458	0.966362	0.966362	0.527586	0.985183	0.985183	0.966362	0.966362	-0.000616141
amalgam_5_1344	0.981372	-0.027128	0.45625	0.949234	0.949234	0.527586	0.977499	0.977499	0.949234	0.949234	-0.000613824
Pomc	0.97473	-0.0369247	0.45625	0.962448	0.962448	0.527586	0.973257	0.973257	0.962448	0.962448	-0.000613786
Glyat	0.985496	-0.0210776	0.45625	0.935256	0.935256	0.527586	0.969377	0.969377	0.935256	0.935256	-0.000612717
Ksr1	0.970923	-0.0425716	0.45625	0.967435	0.967435	0.527586	0.98074	0.98074	0.967435	0.967435	-0.000612097
amalgam_5_1350	0.976785	-0.0338868	0.45625	0.959268	0.959268	0.527586	0.976378	0.976378	0.959268	0.959268	-0.000611998
amalgam_5_930	0.981763	-0.0265535	0.45625	0.948516	0.948516	0.527586	0.973577	0.973577	0.948516	0.948516	-0.000609549
Dut	0.967773	-0.047259	0.45625	0.970808	0.970808	0.527586	0.977217	0.977217	0.970808	0.970808	-0.000608075
Mark1	0.972865	-0.0396883	0.45625	0.96538	0.96538	0.527586	0.968419	0.968419	0.96538	0.96538	-0.000607301
Fgb	0.969355	-0.0449026	0.45625	0.969616	0.969616	0.527586	0.977189	0.977189	0.969616	0.969616	-0.000601713
Pik3cd	0.969346	-0.0449159	0.45625	0.969726	0.969726	0.527586	0.980544	0.980544	0.969726	0.969726	-0.000599669
Gabra4	0.971368	-0.0419106	0.45625	0.96773	0.96773	0.527586	0.989574	0.989574	0.96773	0.96773	-0.000597053
Aldh1b1	0.986301	-0.0198997	0.45625	0.933483	0.933483	0.527586	0.963927	0.963927	0.933483	0.933483	-0.000594872
Npsr1	0.971319	-0.0419834	0.45625	0.968145	0.968145	0.527586	0.985427	0.985427	0.968145	0.968145	-0.000590268
amalgam_5_1032	0.981209	-0.0273676	0.45625	0.95206	0.95206	0.527586	0.977359	0.977359	0.95206	0.95206	-0.000583906
amalgam_5_1774	0.982217	-0.025887	0.45625	0.94957	0.94957	0.527586	0.974835	0.974835	0.94957	0.94957	-0.000581758
Gnb1	0.979164	-0.030377	0.45625	0.957222	0.957222	0.527586	0.978087	0.978087	0.957222	0.957222	-0.000576778
Itga2b	0.965955	-0.0499717	0.45625	0.973841	0.973841	0.527586	0.974818	0.974818	0.973841	0.973841	-0.000575277
Sucnr1	0.968927	-0.0455397	0.45625	0.97139	0.97139	0.527586	0.974531	0.974531	0.97139	0.97139	-0.000574096
amalgam_5_422	0.964951	-0.051472	0.45625	0.974728	0.974728	0.527586	0.993985	0.993985	0.974728	0.974728	-0.000572203
amalgam_5_318	0.972427	-0.0403379	0.45625	0.967982	0.967982	0.527586	0.97752	0.97752	0.967982	0.967982	-0.00057009
Cygb	0.987055	-0.018798	0.45625	0.932766	0.932766	0.527586	0.970499	0.970499	0.932766	0.932766	-0.000568212
Tyr	0.983456	-0.024068	0.45625	0.947348	0.947348	0.527586	0.975542	0.975542	0.947348	0.947348	-0.000565372
Lhpp	0.974572	-0.0371588	0.45625	0.965691	0.965691	0.527586	0.982865	0.982865	0.965691	0.965691	-0.000563388
Trio	0.959502	-0.0596425	0.469136	0.989123	0.989123	0.527586	0.978503	0.978503	0.978503	0.978503	-0.000562899
Sult2a4	0.980407	-0.0285471	0.45625	0.955645	0.955645	0.527586	0.97909	0.97909	0.955645	0.955645	-0.000562477
amalgam_5_367	0.968518	-0.0461493	0.45625	0.972377	0.972377	0.527586	0.989527	0.989527	0.972377	0.972377	-0.000561424
amalgam_5_235	0.971975	-0.0410095	0.45625	0.96912	0.96912	0.527586	0.984682	0.984682	0.96912	0.96912	-0.000558654
amalgam_5_1677	0.969998	-0.0439461	0.45625	0.971156	0.971156	0.527586	0.990711	0.990711	0.971156	0.971156	-0.000558598
amalgam_5_337	0.984273	-0.0228689	0.45625	0.945387	0.945387	0.527586	0.971952	0.971952	0.945387	0.945387	-0.000557787
Rora	0.993925	-0.00879041	0.45625	0.864109	0.864109	0.527586	0.976555	0.976555	0.864109	0.864109	-0.00055759
Mtmr12	0.980168	-0.0288992	0.45625	0.956629	0.956629	0.527586	0.980338	0.980338	0.956629	0.956629	-0.000556497
amalgam_4_22	0.981842	-0.0264376	0.45625	0.952755	0.952755	0.527586	0.978454	0.978454	0.952755	0.952755	-0.000555689
amalgam_5_31	0.97624	-0.0346918	0.45625	0.963892	0.963892	0.527586	0.990504	0.990504	0.963892	0.963892	-0.000554078
amalgam_5_1725	0.979889	-0.0293099	0.45625	0.957633	0.957633	0.527586	0.979222	0.979222	0.957633	0.957633	-0.000551056
Gnmt_P2	0.971205	-0.0421523	0.45625	0.970491	0.970491	0.527586	0.985898	0.985898	0.970491	0.970491	-0.000548333
Dars	0.98047	-0.0284552	0.45625	0.956653	0.956653	0.527586	0.976014	0.976014	0.956653	0.956653	-0.000547631
amalgam_5_1876	0.984274	-0.022868	0.45625	0.948084	0.948084	0.527586	0.946398	0.946398	0.946398	0.946398	-0.000547149
amalgam_5_1866	0.98185	-0.026426	0.45625	0.953511	0.953511	0.527586	0.978377	0.978377	0.953511	0.953511	-0.00054634
Htr2b	0.960256	-0.0585089	0.45625	0.978734	0.978734	0.527586	0.995972	0.995972	0.978734	0.978734	-0.000546194
Aurka	0.995964	-0.00583387	0.45625	0.80632	0.80632	0.527586	0.962456	0.962456	0.80632	0.80632	-0.000545423
amalgam_5_1232	0.981516	-0.026917	0.45625	0.954801	0.954801	0.527586	0.986578	0.986578	0.954801	0.954801	-0.00054069
amalgam_4_180	0.984397	-0.0226883	0.45625	0.946945	0.946945	0.527586	0.967673	0.967673	0.946945	0.946945	-0.000537148
Cacna2d2	0.970879	-0.0426368	0.45625	0.97146	0.97146	0.527586	0.983598	0.983598	0.97146	0.97146	-0.000536156
amalgam_5_68	0.97551	-0.0357716	0.45625	0.96627	0.96627	0.527586	0.985836	0.985836	0.96627	0.96627	-0.000533045
amalgam_4_316	0.970302	-0.0434939	0.45625	0.972434	0.972434	0.527586	0.988487	0.988487	0.972434	0.972434	-0.000528015
amalgam_5_1116	0.975505	-0.0357787	0.456805	0.966878	0.966878	0.527586	0.985848	0.985848	0.966878	0.966878	-0.000523378
Mos	0.985032	-0.0217571	0.456805	0.94612	0.94612	0.527586	0.971391	0.971391	0.94612	0.94612	-0.000523342
amalgam_5_1162	0.989894	-0.0146544	0.456907	0.921115	0.921115	0.527586	0.97453	0.97453	0.921115	0.921115	-0.00052296
amalgam_5_825	0.984019	-0.0232425	0.457547	0.94957	0.94957	0.527586	0.97853	0.97853	0.94957	0.94957	-0.000522328
amalgam_5_766	0.958301	-0.061449	0.458186	0.980639	0.980639	0.527586	0.989709	0.989709	0.980639	0.980639	-0.000521746
Ndufb4	0.983233	-0.0243955	0.458186	0.952057	0.952057	0.527586	0.972499	0.972499	0.952057	0.952057	-0.000520529
amalgam_4_182	0.973276	-0.039079	0.458284	0.969804	0.969804	0.527586	0.983754	0.983754	0.969804	0.969804	-0.000520378
Park7_P2	0.974993	-0.0365358	0.458284	0.967796	0.967796	0.527586	0.985924	0.985924	0.967796	0.967796	-0.000519399
Hunk	0.989036	-0.0159056	0.458284	0.927634	0.927634	0.527586	0.957167	0.957167	0.927634	0.927634	-0.000518895
amalgam_5_1722	0.978789	-0.03093	0.458284	0.962236	0.962236	0.527586	0.982869	0.982869	0.962236	0.962236	-0.000517096
amalgam_5_345	0.980247	-0.0287832	0.45848	0.959563	0.959563	0.527586	0.970045	0.970045	0.959563	0.959563	-0.000515982
Tab1	0.975351	-0.0360062	0.45848	0.967573	0.967573	0.527586	0.976779	0.976779	0.967573	0.967573	-0.000515476
Tbk1	0.976138	-0.0348427	0.45848	0.966643	0.966643	0.527586	0.98357	0.98357	0.966643	0.966643	-0.000513369
Ttbk1	0.980351	-0.0286294	0.45848	0.959649	0.959649	0.527586	0.980897	0.980897	0.959649	0.959649	-0.000512112
Lipa	0.988328	-0.016938	0.45848	0.932753	0.932753	0.527586	0.972286	0.972286	0.932753	0.932753	-0.000512093
amalgam_5_1198	0.987796	-0.0177156	0.45848	0.935672	0.935672	0.527586	0.971052	0.971052	0.935672	0.935672	-0.000511563
Kcnj11	0.996542	-0.00499778	0.45848	0.790845	0.790845	0.527586	0.953057	0.953057	0.790845	0.790845	-0.000509317
Map3k4	0.968946	-0.045512	0.45848	0.974643	0.974643	0.527586	0.98633	0.98633	0.974643	0.974643	-0.000507652
Madd	0.979455	-0.0299484	0.45848	0.961778	0.961778	0.527586	0.976417	0.976417	0.961778	0.961778	-0.000506878
amalgam_4_266	0.974606	-0.0371087	0.461454	0.976359	0.976359	0.527586	0.96905	0.96905	0.96905	0.96905	-0.000506672
amalgam_5_1536	0.982696	-0.0251826	0.45848	0.95473	0.95473	0.527586	0.970659	0.970659	0.95473	0.95473	-0.000506659
Ppp2cb	0.980346	-0.0286366	0.45848	0.960225	0.960225	0.527586	0.974354	0.974354	0.960225	0.960225	-0.000504779
amalgam_5_594	0.984687	-0.0222625	0.45848	0.94957	0.94957	0.527586	0.974944	0.974944	0.94957	0.94957	-0.000500306
amalgam_5_520	0.979912	-0.0292764	0.45848	0.961447	0.961447	0.527586	0.979479	0.979479	0.961447	0.961447	-0.000499883
Nr1i2	0.977266	-0.033177	0.45848	0.965904	0.965904	0.527586	0.98894	0.98894	0.965904	0.965904	-0.000499853
Sik2	0.974312	-0.0375445	0.45848	0.970001	0.970001	0.527586	0.983211	0.983211	0.970001	0.970001	-0.000496637
amalgam_5_1209	0.989661	-0.0149939	0.45848	0.926652	0.926652	0.527586	0.971173	0.971173	0.926652	0.926652	-0.000496045
Ltf	0.969003	-0.0454266	0.469136	0.985144	0.985144	0.527586	0.975193	0.975193	0.975193	0.975193	-0.000495573
L3mbtl1	0.962287	-0.0554616	0.45848	0.979701	0.979701	0.527586	0.992146	0.992146	0.979701	0.979701	-0.000493955
B4galt1	0.957067	-0.063308	0.45848	0.982272	0.982272	0.527586	0.991288	0.991288	0.982272	0.982272	-0.0004918
amalgam_5_413	0.973079	-0.0393709	0.461454	0.975431	0.975431	0.527586	0.971696	0.971696	0.971696	0.971696	-0.000490932
amalgam_5_276	0.981379	-0.0271177	0.45848	0.959399	0.959399	0.527586	0.971543	0.971543	0.959399	0.959399	-0.000488144
Cyp2d9	0.977474	-0.0328701	0.45848	0.966514	0.966514	0.527586	0.98027	0.98027	0.966514	0.966514	-0.000486203
Ugt1a10	0.983399	-0.0241517	0.469136	0.972309	0.972309	0.527586	0.954755	0.954755	0.954755	0.954755	-0.000485642
Fgr	0.981335	-0.0271818	0.45848	0.95974	0.95974	0.527586	0.982445	0.982445	0.95974	0.95974	-0.000485101
Adam33_P2	0.965574	-0.0505411	0.461454	0.981322	0.981322	0.527586	0.978144	0.978144	0.978144	0.978144	-0.000485053
amalgam_5_1052	0.989925	-0.0146084	0.45848	0.926652	0.926652	0.527586	0.962462	0.962462	0.926652	0.926652	-0.000483292
amalgam_4_59	0.979284	-0.0302002	0.485714	0.992293	0.992293	0.527586	0.963825	0.963825	0.963825	0.963825	-0.000483265
amalgam_5_114	0.983801	-0.0235609	0.45848	0.954088	0.954088	0.527586	0.980134	0.980134	0.954088	0.954088	-0.000480914
Ip6k1	0.964291	-0.0524589	0.45848	0.979148	0.979148	0.527586	0.983632	0.983632	0.979148	0.979148	-0.000480088
amalgam_5_919	0.978973	-0.030659	0.45848	0.964667	0.964667	0.527586	0.971889	0.971889	0.964667	0.964667	-0.00047897
amalgam_5_1045	0.954705	-0.0668732	0.45848	0.98374	0.98374	0.527586	0.990851	0.990851	0.98374	0.98374	-0.000476103
amalgam_4_117	0.982315	-0.0257426	0.45848	0.958364	0.958364	0.527586	0.983277	0.983277	0.958364	0.958364	-0.00047546
Lepre1	0.976014	-0.0350262	0.45848	0.969259	0.969259	0.527586	0.98305	0.98305	0.969259	0.969259	-0.000474964
amalgam_5_196	0.965971	-0.049949	0.45848	0.978493	0.978493	0.527586	0.986952	0.986952	0.978493	0.978493	-0.000471629
amalgam_5_906	0.985709	-0.0207657	0.458757	0.94957	0.94957	0.527586	0.97112	0.97112	0.94957	0.94957	-0.000466666
2210010C04Rik	0.983175	-0.0244801	0.458757	0.957155	0.957155	0.527586	0.974183	0.974183	0.957155	0.957155	-0.000465559
amalgam_5_1851	0.97431	-0.0375468	0.45885	0.97191	0.97191	0.527586	0.984504	0.984504	0.97191	0.97191	-0.000464601
Pnmt	0.973233	-0.0391429	0.469136	0.983495	0.983495	0.527586	0.97308	0.97308	0.97308	0.97308	-0.000463908
Slc7a9	0.963648	-0.0534223	0.45885	0.980306	0.980306	0.527586	0.992367	0.992367	0.980306	0.980306	-0.000461491
amalgam_4_1	0.971479	-0.0417452	0.458943	0.974958	0.974958	0.527586	0.980449	0.980449	0.974958	0.974958	-0.000459777
M6pr	0.954559	-0.0670935	0.458943	0.98436	0.98436	0.527586	0.984907	0.984907	0.98436	0.98436	-0.000459322
amalgam_4_332	0.974555	-0.0371851	0.459035	0.971991	0.971991	0.527586	0.985505	0.985505	0.971991	0.971991	-0.000458785
amalgam_5_616	0.969448	-0.0447646	0.459641	0.9767	0.9767	0.527586	0.989557	0.989557	0.9767	0.9767	-0.000458343
Rpl11	0.968268	-0.0465212	0.459641	0.977572	0.977572	0.527586	0.993664	0.993664	0.977572	0.977572	-0.000458288
Gale	0.976074	-0.0349371	0.459641	0.970295	0.970295	0.527586	0.9796	0.9796	0.970295	0.970295	-0.000457541
amalgam_5_708	0.978977	-0.0306529	0.459641	0.96627	0.96627	0.527586	0.980812	0.980812	0.96627	0.96627	-0.000456768
Mmp27	0.981006	-0.0276655	0.469294	0.980222	0.980222	0.527586	0.962732	0.962732	0.962732	0.962732	-0.000456333
Ephb3	0.975359	-0.0359955	0.467836	0.980263	0.980263	0.527586	0.971254	0.971254	0.971254	0.971254	-0.000455968
Sphk2_P2	0.974344	-0.0374975	0.459641	0.972478	0.972478	0.527586	0.983531	0.983531	0.972478	0.972478	-0.000454473
amalgam_4_120	0.972945	-0.0395702	0.459641	0.973978	0.973978	0.527586	0.98859	0.98859	0.973978	0.973978	-0.000453114
Dclk3	0.988666	-0.016445	0.459641	0.93855	0.93855	0.527586	0.964839	0.964839	0.93855	0.93855	-0.000452936
amalgam_5_1649	0.98601	-0.0203259	0.459641	0.950084	0.950084	0.527586	0.975493	0.975493	0.950084	0.950084	-0.000452012
amalgam_4_237	0.973068	-0.0393867	0.46	0.973978	0.973978	0.527586	0.985271	0.985271	0.973978	0.973978	-0.000451013
amalgam_5_639	0.981685	-0.0266677	0.460089	0.961869	0.961869	0.527586	0.978078	0.978078	0.961869	0.961869	-0.000450257
Slco2b1_P2	0.981013	-0.0276561	0.460089	0.963363	0.963363	0.527586	0.97395	0.97395	0.963363	0.963363	-0.000448305
Idh3a_P2	0.984691	-0.0222565	0.491961	0.993735	0.993735	0.527586	0.95478	0.95478	0.95478	0.95478	-0.000447279
Stk17b	0.987147	-0.0186639	0.486467	0.988129	0.988129	0.527586	0.946485	0.946485	0.946485	0.946485	-0.000445809
amalgam_5_728	0.982791	-0.025043	0.460089	0.959903	0.959903	0.527586	0.973588	0.973588	0.959903	0.959903	-0.000445077
amalgam_4_310	0.978235	-0.031747	0.460265	0.968234	0.968234	0.527586	0.978423	0.978423	0.968234	0.968234	-0.000445075
amalgam_4_216	0.974062	-0.0379143	0.46086	0.973345	0.973345	0.527586	0.987294	0.987294	0.973345	0.973345	-0.000444852
amalgam_5_1778	0.986393	-0.019766	0.461454	0.94957	0.94957	0.527586	0.975573	0.975573	0.94957	0.94957	-0.000444202
Csad_P2	0.991722	-0.011993	0.461454	0.918256	0.918256	0.527586	0.970325	0.970325	0.918256	0.918256	-0.000444174
Mtor	0.976529	-0.0342656	0.461454	0.970595	0.970595	0.527586	0.975391	0.975391	0.970595	0.970595	-0.000444144
Kit	0.981565	-0.0268443	0.461454	0.962827	0.962827	0.527586	0.978998	0.978998	0.962827	0.962827	-0.000441635
amalgam_5_52	0.978256	-0.0317159	0.461454	0.968483	0.968483	0.527586	0.980683	0.980683	0.968483	0.968483	-0.000441105
Erbb4	0.992963	-0.0101879	0.461454	0.905747	0.905747	0.527586	0.957887	0.957887	0.905747	0.905747	-0.000438009
Pdxp	0.958216	-0.0615766	0.461454	0.983782	0.983782	0.527586	0.988093	0.988093	0.983782	0.983782	-0.000437267
Slc29a1_P2	0.988787	-0.0162679	0.461454	0.940042	0.940042	0.527586	0.972987	0.972987	0.940042	0.940042	-0.000436839
Fntb	0.992534	-0.0108116	0.461454	0.911551	0.911551	0.527586	0.973602	0.973602	0.911551	0.911551	-0.000434832
Ins2_P1	0.976394	-0.0344652	0.461454	0.973978	0.973978	0.527586	0.971379	0.971379	0.971379	0.971379	-0.000434653
Cckar	0.98072	-0.0280872	0.461454	0.965013	0.965013	0.527586	0.974729	0.974729	0.965013	0.965013	-0.000434416
Prkd3	0.941607	-0.0868028	0.491951	0.998318	0.998318	0.527586	0.988564	0.988564	0.988564	0.988564	-0.000433594
amalgam_5_668	0.982315	-0.0257431	0.461454	0.962087	0.962087	0.527586	0.973887	0.973887	0.962087	0.962087	-0.000432116
Fabp6	0.980659	-0.0281764	0.487525	0.993526	0.993526	0.527586	0.965316	0.965316	0.965316	0.965316	-0.000431958
Lgals9	0.955481	-0.0657016	0.461454	0.984977	0.984977	0.527586	0.994011	0.994011	0.984977	0.984977	-0.000431905
amalgam_4_302	0.992987	-0.0101534	0.461454	0.906702	0.906702	0.527586	0.957619	0.957619	0.906702	0.906702	-0.000431879
Ptpn22	0.971874	-0.0411595	0.461454	0.976218	0.976218	0.527586	0.993955	0.993955	0.976218	0.976218	-0.000430244
Jak3	0.982043	-0.0261425	0.461454	0.962821	0.962821	0.527586	0.971698	0.971698	0.962821	0.962821	-0.000430163
Prdx5	0.978035	-0.0320424	0.461454	0.969606	0.969606	0.527586	0.972596	0.972596	0.969606	0.969606	-0.000429517
Scn1b	0.985191	-0.021524	0.469294	0.97193	0.97193	0.527586	0.955106	0.955106	0.955106	0.955106	-0.000429374
Cd3e	0.969648	-0.0444669	0.461454	0.978024	0.978024	0.527586	0.990213	0.990213	0.978024	0.978024	-0.000429127
Dtymk	0.993325	-0.00966242	0.461454	0.903151	0.903151	0.527586	0.958406	0.958406	0.903151	0.903151	-0.00042746
amalgam_5_1613	0.972925	-0.0395996	0.469294	0.987108	0.987108	0.527586	0.975452	0.975452	0.975452	0.975452	-0.000427434
Adh1	0.985335	-0.0213134	0.461454	0.955022	0.955022	0.527586	0.973466	0.973466	0.955022	0.955022	-0.000425985
Akap14	0.982824	-0.0249947	0.461454	0.961615	0.961615	0.527586	0.965985	0.965985	0.961615	0.961615	-0.000424885
amalgam_5_338	0.997621	-0.00343663	0.461454	0.753065	0.753065	0.527586	0.963401	0.963401	0.753065	0.753065	-0.000423282
amalgam_5_341	0.981638	-0.0267375	0.461454	0.964268	0.964268	0.527586	0.973601	0.973601	0.964268	0.964268	-0.000422509
Vrk1	0.961067	-0.0572905	0.461454	0.983252	0.983252	0.527586	0.991371	0.991371	0.983252	0.983252	-0.000420238
amalgam_5_1924	0.979002	-0.0306165	0.469294	0.981056	0.981056	0.527586	0.968979	0.968979	0.968979	0.968979	-0.000419003
amalgam_5_1470	0.981588	-0.02681	0.461454	0.964667	0.964667	0.527586	0.978342	0.978342	0.964667	0.964667	-0.000418839
Inpp5e	0.979605	-0.029728	0.494103	0.998318	0.998318	0.527586	0.968201	0.968201	0.968201	0.968201	-0.000417212
Gm5077	0.984717	-0.0222186	0.461454	0.957837	0.957837	0.527586	0.967938	0.967938	0.957837	0.957837	-0.000415677
amalgam_4_15	0.976627	-0.0341212	0.483942	0.992293	0.992293	0.527586	0.972369	0.972369	0.972369	0.972369	-0.000415224
Pah	0.984949	-0.0218794	0.461454	0.957264	0.957264	0.527586	0.969698	0.969698	0.957264	0.957264	-0.000415009
amalgam_5_1042	0.992419	-0.0109788	0.461454	0.916919	0.916919	0.527586	0.968584	0.968584	0.916919	0.916919	-0.000413559
amalgam_5_111	0.986143	-0.0201308	0.461454	0.953874	0.953874	0.527586	0.969785	0.969785	0.953874	0.953874	-0.000412865
Cfd	0.981884	-0.026375	0.461454	0.964641	0.964641	0.527586	0.979889	0.979889	0.964641	0.964641	-0.00041235
Mapk10	0.980892	-0.0278334	0.461454	0.966471	0.966471	0.527586	0.976353	0.976353	0.966471	0.966471	-0.000412244
Htr2a	0.993744	-0.00905368	0.461454	0.900771	0.900771	0.527586	0.963612	0.963612	0.900771	0.900771	-0.000410905
amalgam_5_1135	0.967078	-0.0482954	0.461454	0.980639	0.980639	0.527586	0.98807	0.98807	0.980639	0.980639	-0.000410063
amalgam_30_1	0.989933	-0.0145973	0.461454	0.937368	0.937368	0.527586	0.961265	0.961265	0.937368	0.937368	-0.000410032
Pdpr	0.988667	-0.0164437	0.461454	0.944349	0.944349	0.527586	0.968518	0.968518	0.944349	0.944349	-0.000408915
Eif2ak4	0.98402	-0.0232412	0.461454	0.960304	0.960304	0.527586	0.96427	0.96427	0.960304	0.960304	-0.000408842
amalgam_5_921	0.987817	-0.0176843	0.461454	0.948167	0.948167	0.527586	0.968455	0.968455	0.948167	0.948167	-0.000408778
amalgam_5_1415	0.974591	-0.0371317	0.461454	0.974998	0.974998	0.527586	0.987356	0.987356	0.974998	0.974998	-0.000408311
Sgpp1	0.971365	-0.0419151	0.461454	0.977887	0.977887	0.527586	0.986467	0.986467	0.977887	0.977887	-0.00040705
amalgam_5_1825	0.966827	-0.0486706	0.461454	0.980935	0.980935	0.527586	0.984298	0.984298	0.980935	0.980935	-0.000406882
Bdh1_P1	0.976534	-0.0342583	0.461617	0.976322	0.976322	0.527586	0.973125	0.973125	0.973125	0.973125	-0.000405325
Glipr2	0.977225	-0.0332367	0.461454	0.972339	0.972339	0.527586	0.985268	0.985268	0.972339	0.972339	-0.000404902
Serpinb6a	0.980373	-0.0285967	0.461454	0.967978	0.967978	0.527586	0.981575	0.981575	0.967978	0.967978	-0.000404204
amalgam_4_175	0.985266	-0.0214143	0.461454	0.957618	0.957618	0.527586	0.976669	0.976669	0.957618	0.957618	-0.000402754
Ndufb10	0.986498	-0.0196127	0.461454	0.953826	0.953826	0.527586	0.974878	0.974878	0.953826	0.953826	-0.000402665
amalgam_5_1332	0.98564	-0.0208676	0.461454	0.956562	0.956562	0.527586	0.982359	0.982359	0.956562	0.956562	-0.000402469
amalgam_5_1111	0.980356	-0.0286223	0.461454	0.968161	0.968161	0.527586	0.97658	0.97658	0.968161	0.968161	-0.00040221
amalgam_5_1790	0.990179	-0.0142387	0.461454	0.937043	0.937043	0.527586	0.968097	0.968097	0.937043	0.937043	-0.000402107
Fbp2	0.973289	-0.0390601	0.46989	0.988448	0.988448	0.527586	0.97661	0.97661	0.97661	0.97661	-0.000401497
Gm2a	0.976694	-0.0340211	0.461454	0.973207	0.973207	0.527586	0.984181	0.984181	0.973207	0.973207	-0.000401277
Gabrr1	0.988542	-0.0166264	0.486467	0.98624	0.98624	0.527586	0.946213	0.946213	0.946213	0.946213	-0.000399219
amalgam_5_1317	0.987133	-0.0186839	0.461454	0.952099	0.952099	0.527586	0.989108	0.989108	0.952099	0.952099	-0.0003983
amalgam_10_38	0.978833	-0.0308647	0.469294	0.980637	0.980637	0.527586	0.970761	0.970761	0.970761	0.970761	-0.00039778
Prkaca_P2	0.959159	-0.0601574	0.461454	0.984934	0.984934	0.527586	0.999805	0.999805	0.984934	0.984934	-0.000396606
Pdhb	0.97226	-0.0405863	0.461454	0.977796	0.977796	0.527586	0.9905	0.9905	0.977796	0.977796	-0.000395793
Cks2	0.989822	-0.014759	0.461454	0.940124	0.940124	0.527586	0.948913	0.948913	0.940124	0.940124	-0.000395761
amalgam_5_1781	0.985261	-0.0214215	0.461454	0.958487	0.958487	0.527586	0.982043	0.982043	0.958487	0.958487	-0.000394456
amalgam_5_7	0.968311	-0.0464569	0.461454	0.980639	0.980639	0.527586	0.984454	0.984454	0.980639	0.980639	-0.000394452
amalgam_5_531	0.98553	-0.0210281	0.461454	0.957839	0.957839	0.527586	0.97011	0.97011	0.957839	0.957839	-0.000393383
Rarg_P2	0.982645	-0.0252577	0.490492	0.993735	0.993735	0.527586	0.964791	0.964791	0.964791	0.964791	-0.000393176
amalgam_5_536	0.978953	-0.0306888	0.461454	0.971178	0.971178	0.527586	0.984165	0.984165	0.971178	0.971178	-0.000389788
Mast1	0.973997	-0.0380103	0.486467	0.994023	0.994023	0.527586	0.976812	0.976812	0.976812	0.976812	-0.000387282
Mmp1a	0.972876	-0.0396726	0.494103	0.997838	0.997838	0.527586	0.977821	0.977821	0.977821	0.977821	-0.000386438
Cyp2d12	0.971636	-0.0415128	0.494103	0.998754	0.998754	0.527586	0.978825	0.978825	0.978825	0.978825	-0.000385859
amalgam_5_1467	0.983767	-0.0236116	0.461454	0.963079	0.963079	0.527586	0.976056	0.976056	0.963079	0.963079	-0.000385768
Stk36	0.979954	-0.0292144	0.467836	0.975428	0.975428	0.527586	0.970184	0.970184	0.970184	0.970184	-0.000384048
Gabrb1	0.983339	-0.0242399	0.469294	0.974776	0.974776	0.527586	0.964213	0.964213	0.964213	0.964213	-0.00038364
amalgam_5_654	0.989727	-0.0148982	0.461454	0.942471	0.942471	0.527586	0.975325	0.975325	0.942471	0.942471	-0.000383361
amalgam_5_613	0.970612	-0.0430336	0.461454	0.979701	0.979701	0.527586	0.988358	0.988358	0.979701	0.979701	-0.000383268
Suclg1_P2	0.977177	-0.0333076	0.461454	0.97398	0.97398	0.527586	0.981554	0.981554	0.97398	0.97398	-0.000381368
amalgam_5_1430	0.968265	-0.0465257	0.461454	0.981344	0.981344	0.527586	0.992615	0.992615	0.981344	0.981344	-0.000380525
Trp53rk_P1	0.978928	-0.0307252	0.461454	0.971947	0.971947	0.527586	0.978952	0.978952	0.971947	0.971947	-0.000379683
amalgam_5_1398	0.991079	-0.0129275	0.461454	0.934998	0.934998	0.527586	0.972494	0.972494	0.934998	0.934998	-0.000377344
Ffar1	0.983915	-0.023394	0.461454	0.963558	0.963558	0.527586	0.975473	0.975473	0.963558	0.963558	-0.000377162
amalgam_4_238	0.981027	-0.0276358	0.490492	0.994244	0.994244	0.527586	0.969136	0.969136	0.969136	0.969136	-0.000376265
amalgam_5_70	0.980738	-0.0280599	0.488682	0.994001	0.994001	0.527586	0.969611	0.969611	0.969611	0.969611	-0.000376078
amalgam_5_607	0.992162	-0.0113531	0.461454	0.926652	0.926652	0.527586	0.960968	0.960968	0.926652	0.926652	-0.000375598
amalgam_5_702	0.978639	-0.0311513	0.469136	0.979701	0.979701	0.527586	0.972624	0.972624	0.972624	0.972624	-0.000375534
Fars2	0.982571	-0.0253666	0.494103	1	1	0.527586	0.966553	0.966553	0.966553	0.966553	-0.000374779
amalgam_5_1902	0.981966	-0.0262556	0.490492	0.994258	0.994258	0.527586	0.967832	0.967832	0.967832	0.967832	-0.000372834
amalgam_5_1565	0.960445	-0.0582258	0.461454	0.98537	0.98537	0.527586	0.98859	0.98859	0.98537	0.98537	-0.000372682
amalgam_5_20	0.980343	-0.0286416	0.467836	0.974927	0.974927	0.527586	0.970496	0.970496	0.970496	0.970496	-0.000372519
Sst	0.988944	-0.0160387	0.469136	0.960185	0.960185	0.527586	0.948016	0.948016	0.948016	0.948016	-0.00037185
amalgam_5_307	0.970134	-0.0437447	0.461617	0.980639	0.980639	0.527586	0.988772	0.988772	0.980639	0.980639	-0.000371424
Hadh	0.984882	-0.021977	0.461617	0.961905	0.961905	0.527586	0.968913	0.968913	0.961905	0.961905	-0.000370703
Gls2	0.9769	-0.0337178	0.461617	0.975012	0.975012	0.527586	0.986623	0.986623	0.975012	0.975012	-0.000370562
Slc8a1	0.978905	-0.030759	0.494103	0.99903	0.99903	0.527586	0.972774	0.972774	0.972774	0.972774	-0.00036874
amalgam_5_714	0.982829	-0.0249876	0.467773	0.970682	0.970682	0.527586	0.96675	0.96675	0.96675	0.96675	-0.000366967
Hk2	0.983406	-0.0241409	0.461617	0.965771	0.965771	0.527586	0.98336	0.98336	0.965771	0.965771	-0.00036515
Ddah1	0.984049	-0.0231974	0.485549	0.98915	0.98915	0.527586	0.964481	0.964481	0.964481	0.964481	-0.000364349
Irak3	0.990957	-0.0131063	0.461617	0.938119	0.938119	0.527586	0.950504	0.950504	0.938119	0.938119	-0.000363597
amalgam_4_294	0.990857	-0.0132519	0.461617	0.93879	0.93879	0.527586	0.96061	0.96061	0.93879	0.93879	-0.000363521
Gsto1	0.970592	-0.0430638	0.467836	0.983446	0.983446	0.527586	0.980778	0.980778	0.980778	0.980778	-0.000362999
amalgam_5_552	0.980959	-0.0277351	0.465603	0.972377	0.972377	0.527586	0.9704	0.9704	0.9704	0.9704	-0.000361921
amalgam_5_794	0.968705	-0.0458703	0.468631	0.985242	0.985242	0.527586	0.982112	0.982112	0.982112	0.982112	-0.000359584
Grm8	0.982686	-0.0251981	0.471928	0.983774	0.983774	0.527586	0.967681	0.967681	0.967681	0.967681	-0.000359517
Pycr2	0.980964	-0.027728	0.461617	0.970595	0.970595	0.527586	0.976158	0.976158	0.970595	0.970595	-0.000359405
amalgam_5_1561	0.979355	-0.0300965	0.487559	0.994001	0.994001	0.527586	0.972926	0.972926	0.972926	0.972926	-0.00035876
amalgam_5_1063	0.972469	-0.0402763	0.485549	0.993735	0.993735	0.527586	0.979762	0.979762	0.979762	0.979762	-0.000357628
amalgam_5_1743	0.980176	-0.0288866	0.471074	0.985435	0.985435	0.527586	0.971915	0.971915	0.971915	0.971915	-0.000357375
Ptprk	0.982839	-0.0249733	0.494103	0.999349	0.999349	0.527586	0.967598	0.967598	0.967598	0.967598	-0.000357242
Gart	0.985134	-0.0216085	0.461617	0.962827	0.962827	0.527586	0.980978	0.980978	0.962827	0.962827	-0.000355497
amalgam_5_901	0.988494	-0.0166957	0.461617	0.952167	0.952167	0.527586	0.970525	0.970525	0.952167	0.952167	-0.000355397
amalgam_5_1242	0.972157	-0.040739	0.461617	0.980138	0.980138	0.527586	0.986512	0.986512	0.980138	0.980138	-0.000354942
amalgam_5_464	0.984799	-0.0220984	0.461617	0.963768	0.963768	0.527586	0.973256	0.973256	0.963768	0.963768	-0.000354186
amalgam_5_744	0.970537	-0.0431454	0.469136	0.985435	0.985435	0.527586	0.981276	0.981276	0.981276	0.981276	-0.000354176
amalgam_5_1764	0.972828	-0.0397436	0.461617	0.979701	0.979701	0.527586	0.98253	0.98253	0.979701	0.979701	-0.000353966
amalgam_5_1787	0.978192	-0.0318104	0.461617	0.974728	0.974728	0.527586	0.979845	0.979845	0.974728	0.974728	-0.000353629
Egfr	0.982284	-0.0257873	0.494103	0.999915	0.999915	0.527586	0.968926	0.968926	0.968926	0.968926	-0.000353527
amalgam_5_925	0.992028	-0.0115478	0.462159	0.932766	0.932766	0.527586	0.969316	0.969316	0.932766	0.932766	-0.000349058
Ulk4	0.986134	-0.0201439	0.462159	0.961115	0.961115	0.527586	0.968398	0.968398	0.961115	0.961115	-0.000346968
Cox8a	0.975783	-0.0353671	0.462159	0.977666	0.977666	0.527586	0.979844	0.979844	0.977666	0.977666	-0.000346929
amalgam_5_1663	0.985393	-0.0212289	0.462159	0.963079	0.963079	0.527586	0.973979	0.973979	0.963079	0.963079	-0.00034684
amalgam_5_1270	0.972196	-0.0406812	0.462312	0.980639	0.980639	0.527586	0.981587	0.981587	0.980639	0.980639	-0.000345412
amalgam_5_777	0.988095	-0.0172783	0.462851	0.955037	0.955037	0.527586	0.97566	0.97566	0.955037	0.955037	-0.00034522
C1qa	0.975084	-0.0364012	0.462851	0.978493	0.978493	0.527586	0.985048	0.985048	0.978493	0.978493	-0.000343708
amalgam_5_690	0.990162	-0.0142641	0.462926	0.9464	0.9464	0.527586	0.968416	0.968416	0.9464	0.9464	-0.00034127
Serpinb2	0.978579	-0.0312393	0.486467	0.993735	0.993735	0.527586	0.97516	0.97516	0.97516	0.97516	-0.000341265
Ddr1_P1	0.97811	-0.0319309	0.486467	0.993063	0.993063	0.527586	0.975711	0.975711	0.975711	0.975711	-0.000340988
Ptgfr	0.980644	-0.0281991	0.473258	0.98624	0.98624	0.527586	0.972569	0.972569	0.972569	0.972569	-0.000340628
Pde4c_P2	0.97697	-0.033614	0.469294	0.983289	0.983289	0.527586	0.976946	0.976946	0.976946	0.976946	-0.000340499
amalgam_5_385	0.970642	-0.0429893	0.463463	0.981953	0.981953	0.527586	0.98909	0.98909	0.981953	0.981953	-0.000340016
amalgam_5_1893	0.982459	-0.0255307	0.464	0.969853	0.969853	0.527586	0.976539	0.976539	0.969853	0.969853	-0.000339403
amalgam_4_12	0.974097	-0.037863	0.464535	0.97959	0.97959	0.527586	0.985544	0.985544	0.97959	0.97959	-0.000339092
amalgam_5_1465	0.983245	-0.0243777	0.46507	0.968503	0.968503	0.527586	0.977959	0.977959	0.968503	0.968503	-0.000338825
amalgam_5_241	0.970981	-0.0424848	0.469294	0.986825	0.986825	0.527586	0.981816	0.981816	0.981816	0.981816	-0.000338595
amalgam_39_0	0.994413	-0.0080832	0.465603	0.908055	0.908055	0.527586	0.962388	0.962388	0.908055	0.908055	-0.000338587
Mme_P2	0.987266	-0.0184891	0.465603	0.958776	0.958776	0.527586	0.966359	0.966359	0.958776	0.958776	-0.000338036
Mgat1	0.978927	-0.0307265	0.465603	0.975009	0.975009	0.527586	0.981485	0.981485	0.975009	0.975009	-0.000337732
amalgam_5_927	0.96721	-0.0480982	0.481426	0.994001	0.994001	0.527586	0.983972	0.983972	0.983972	0.983972	-0.000337517
amalgam_5_1249	0.987386	-0.0183141	0.46574	0.958487	0.958487	0.527586	0.976095	0.976095	0.958487	0.958487	-0.000337235
Isyna1	0.964954	-0.0514684	0.46574	0.985061	0.985061	0.527586	0.994058	0.994058	0.985061	0.985061	-0.000336443
Ftcd	0.982523	-0.0254362	0.467881	0.973241	0.973241	0.527586	0.970291	0.970291	0.970291	0.970291	-0.000333161
Nuak1	0.978908	-0.0307553	0.46574	0.975407	0.975407	0.527586	0.979687	0.979687	0.975407	0.975407	-0.000332593
amalgam_5_676	0.974483	-0.0372905	0.46574	0.979701	0.979701	0.527586	0.983495	0.983495	0.979701	0.979701	-0.000332119
Ngf	0.986266	-0.0199515	0.46574	0.962396	0.962396	0.527586	0.965311	0.965311	0.962396	0.962396	-0.000332118
amalgam_5_866	0.991109	-0.0128845	0.46574	0.942416	0.942416	0.527586	0.967562	0.967562	0.942416	0.942416	-0.000331872
amalgam_4_197	0.988071	-0.0173137	0.465943	0.956844	0.956844	0.527586	0.969563	0.969563	0.956844	0.956844	-0.000331709
Oas1a	0.971542	-0.0416517	0.465943	0.981841	0.981841	0.527586	0.987871	0.987871	0.981841	0.981841	-0.00033149
amalgam_5_117	0.984158	-0.0230379	0.46601	0.967464	0.967464	0.527586	0.977924	0.977924	0.967464	0.967464	-0.000330948
amalgam_5_1234	0.98315	-0.024517	0.466535	0.96941	0.96941	0.527586	0.980093	0.980093	0.96941	0.96941	-0.000330795
amalgam_5_1584	0.982017	-0.02618	0.490615	0.994258	0.994258	0.527586	0.971356	0.971356	0.971356	0.971356	-0.000330435
Cp	0.992396	-0.0110127	0.466535	0.933245	0.933245	0.527586	0.964867	0.964867	0.933245	0.933245	-0.000330428
Kcnj3_P1	0.984285	-0.0228516	0.466535	0.967312	0.967312	0.527586	0.977912	0.977912	0.967312	0.967312	-0.000329824
amalgam_5_1163	0.994511	-0.00794048	0.466535	0.908991	0.908991	0.527586	0.966781	0.966781	0.908991	0.908991	-0.000329056
Chrnd	0.975099	-0.0363787	0.466535	0.979392	0.979392	0.527586	0.980801	0.980801	0.979392	0.979392	-0.000328995
Kcnj12	0.986741	-0.0192566	0.494103	0.994258	0.994258	0.527586	0.961437	0.961437	0.961437	0.961437	-0.000328891
amalgam_5_500	0.976677	-0.0340468	0.482353	0.992092	0.992092	0.527586	0.978076	0.978076	0.978076	0.978076	-0.000327783
amalgam_5_914	0.989948	-0.0145761	0.466535	0.94957	0.94957	0.527586	0.96943	0.96943	0.94957	0.94957	-0.000327568
Gm5771	0.981341	-0.0271738	0.494103	0.996398	0.996398	0.527586	0.97272	0.97272	0.97272	0.97272	-0.00032641
amalgam_5_271	0.992591	-0.0107282	0.466732	0.932766	0.932766	0.527586	0.968205	0.968205	0.932766	0.932766	-0.000324282
amalgam_20_1	0.988704	-0.0163901	0.467253	0.955512	0.955512	0.527586	0.968453	0.968453	0.955512	0.955512	-0.00032393
Npr2	0.984674	-0.0222824	0.467773	0.96719	0.96719	0.527586	0.976149	0.976149	0.96719	0.96719	-0.000322829
amalgam_5_1001	0.967035	-0.0483597	0.480549	0.993906	0.993906	0.527586	0.984758	0.984758	0.984758	0.984758	-0.00032259
amalgam_4_97	0.969474	-0.0447264	0.494103	0.997838	0.997838	0.527586	0.983647	0.983647	0.983647	0.983647	-0.000320269
amalgam_5_1555	0.998361	-0.00236662	0.467836	0.73261	0.73261	0.527586	0.971554	0.971554	0.73261	0.73261	-0.000319794
Ccbl1	0.967684	-0.0473922	0.467836	0.984677	0.984677	0.527586	0.987148	0.987148	0.984677	0.984677	-0.000317832
Dusp6	0.989821	-0.0147606	0.467836	0.951643	0.951643	0.527586	0.969616	0.969616	0.951643	0.951643	-0.000317735
amalgam_5_1410	0.993512	-0.00939085	0.467836	0.925149	0.925149	0.527586	0.96444	0.96444	0.925149	0.925149	-0.000317301
Tas1r2	0.987206	-0.0185771	0.467836	0.961496	0.961496	0.527586	0.977979	0.977979	0.961496	0.961496	-0.000316786
Btk	0.976521	-0.0342777	0.467836	0.978952	0.978952	0.527586	0.980719	0.980719	0.978952	0.978952	-0.000316678
amalgam_5_1316	0.979025	-0.0305829	0.486468	0.994001	0.994001	0.527586	0.976442	0.976442	0.976442	0.976442	-0.000316641
Scnn1g	0.979471	-0.0299251	0.494103	0.997076	0.997076	0.527586	0.976071	0.976071	0.976071	0.976071	-0.000314774
amalgam_5_432	0.985444	-0.0211538	0.473684	0.982355	0.982355	0.527586	0.96634	0.96634	0.96634	0.96634	-0.000314562
Prkcz_P2	0.986562	-0.0195183	0.482327	0.98624	0.98624	0.527586	0.963576	0.963576	0.963576	0.963576	-0.000314516
amalgam_5_281	0.970414	-0.0433282	0.467836	0.983426	0.983426	0.527586	0.987573	0.987573	0.983426	0.983426	-0.000314497
amalgam_4_319	0.96822	-0.0465937	0.476562	0.992623	0.992623	0.527586	0.984605	0.984605	0.984605	0.984605	-0.000313954
amalgam_4_64	0.984912	-0.0219335	0.488682	0.992171	0.992171	0.527586	0.967748	0.967748	0.967748	0.967748	-0.000312282
amalgam_4_160	0.982366	-0.0256679	0.467836	0.972434	0.972434	0.527586	0.981008	0.981008	0.972434	0.972434	-0.000311607
amalgam_5_1551	0.988283	-0.0170032	0.467836	0.958699	0.958699	0.527586	0.971169	0.971169	0.958699	0.958699	-0.000311459
Trim33	0.979973	-0.0291857	0.494103	1	1	0.527586	0.975742	0.975742	0.975742	0.975742	-0.00031127
amalgam_5_439	0.971087	-0.0423272	0.467836	0.983224	0.983224	0.527586	0.987553	0.987553	0.983224	0.983224	-0.000311007
amalgam_5_1100	0.958393	-0.0613108	0.469294	0.991152	0.991152	0.527586	0.988422	0.988422	0.988422	0.988422	-0.000310077
amalgam_3_6	0.987888	-0.0175804	0.469136	0.96376	0.96376	0.527586	0.960229	0.960229	0.960229	0.960229	-0.00030986
Psat1	0.986444	-0.0196904	0.489432	0.991581	0.991581	0.527586	0.964518	0.964518	0.964518	0.964518	-0.000308938
Ip6k2_P1	0.987904	-0.0175578	0.467836	0.960368	0.960368	0.527586	0.967934	0.967934	0.960368	0.960368	-0.000308353
Adra1d	0.981732	-0.0265995	0.469294	0.979392	0.979392	0.527586	0.973702	0.973702	0.973702	0.973702	-0.000307867
amalgam_4_171	0.966161	-0.0496651	0.467836	0.98586	0.98586	0.527586	0.99588	0.99588	0.98586	0.98586	-0.000307162
amalgam_5_262	0.975926	-0.0351557	0.486467	0.993735	0.993735	0.527586	0.980129	0.980129	0.980129	0.980129	-0.000306443
Ppp1r14c	0.983349	-0.024224	0.491961	0.994014	0.994014	0.527586	0.971309	0.971309	0.971309	0.971309	-0.000306255
Lalba	0.975761	-0.0354007	0.467836	0.980346	0.980346	0.527586	0.982124	0.982124	0.980346	0.980346	-0.000305179
Epha10	0.977491	-0.0328443	0.487525	0.994471	0.994471	0.527586	0.978836	0.978836	0.978836	0.978836	-0.000305119
amalgam_5_1281	0.989753	-0.0148602	0.469294	0.959563	0.959563	0.527586	0.953849	0.953849	0.953849	0.953849	-0.000304937
amalgam_5_1098	0.984025	-0.0232331	0.467881	0.970288	0.970288	0.527586	0.977399	0.977399	0.970288	0.970288	-0.000304341
amalgam_5_1907	0.979783	-0.0294653	0.469294	0.979701	0.979701	0.527586	0.976569	0.976569	0.976569	0.976569	-0.00030341
amalgam_5_1741	0.977616	-0.0326605	0.469136	0.980639	0.980639	0.527586	0.978864	0.978864	0.978864	0.978864	-0.000303011
Gm8909	0.992139	-0.0113863	0.467881	0.94063	0.94063	0.527586	0.967957	0.967957	0.94063	0.94063	-0.000302658
Ripk3	0.978648	-0.0311382	0.468571	0.978322	0.978322	0.527586	0.977931	0.977931	0.977931	0.977931	-0.000301786
amalgam_3_5	0.960286	-0.0584641	0.469136	0.989227	0.989227	0.527586	0.988191	0.988191	0.988191	0.988191	-0.000301617
Rps6kb1	0.981926	-0.0263131	0.467881	0.973978	0.973978	0.527586	0.976434	0.976434	0.973978	0.973978	-0.000301309
amalgam_5_120	0.99426	-0.00830438	0.467881	0.91987	0.91987	0.527586	0.964424	0.964424	0.91987	0.91987	-0.000301228
Dusp10	0.979866	-0.0293435	0.491961	0.995583	0.995583	0.527586	0.976657	0.976657	0.976657	0.976657	-0.000301001
amalgam_5_424	0.985559	-0.0209865	0.471074	0.979701	0.979701	0.527586	0.967541	0.967541	0.967541	0.967541	-0.000300747
Ppp1r1c	0.988224	-0.0170901	0.481426	0.9834	0.9834	0.527586	0.960367	0.960367	0.960367	0.960367	-0.000300147
amalgam_5_518	0.986724	-0.0192819	0.475333	0.981847	0.981847	0.527586	0.964869	0.964869	0.964869	0.964869	-0.000299481
amalgam_5_781	0.985661	-0.020837	0.467881	0.967464	0.967464	0.527586	0.97269	0.97269	0.967464	0.967464	-0.000299331
amalgam_5_315	0.987016	-0.0188545	0.468065	0.964197	0.964197	0.527586	0.968077	0.968077	0.964197	0.964197	-0.000298546
amalgam_5_161	0.980062	-0.0290554	0.468571	0.9767	0.9767	0.527586	0.982219	0.982219	0.9767	0.9767	-0.000297497
Agxt	0.984304	-0.022824	0.494103	0.995051	0.995051	0.527586	0.970508	0.970508	0.970508	0.970508	-0.000296735
amalgam_5_312	0.984736	-0.0221912	0.469136	0.969746	0.969746	0.527586	0.982909	0.982909	0.969746	0.969746	-0.000296073
Ugcg	0.972577	-0.0401158	0.469136	0.983183	0.983183	0.527586	0.990763	0.990763	0.983183	0.983183	-0.000295482
Git1	0.98253	-0.0254266	0.494103	1	1	0.527586	0.97361	0.97361	0.97361	0.97361	-0.000295332
Mapkapk3	0.991182	-0.0127781	0.469136	0.948219	0.948219	0.527586	0.961215	0.961215	0.948219	0.948219	-0.000295065
Slc25a20	0.981354	-0.0271543	0.494103	0.99886	0.99886	0.527586	0.975353	0.975353	0.975353	0.975353	-0.000294301
amalgam_5_323	0.983181	-0.0244704	0.469294	0.979701	0.979701	0.527586	0.972697	0.972697	0.972697	0.972697	-0.000294198
Pura	0.977287	-0.0331451	0.469136	0.979792	0.979792	0.527586	0.984601	0.984601	0.979792	0.979792	-0.000293871
amalgam_5_759	0.987049	-0.0188066	0.469136	0.964667	0.964667	0.527586	0.972091	0.972091	0.964667	0.964667	-0.000293805
amalgam_5_804	0.974802	-0.0368195	0.486467	0.993735	0.993735	0.527586	0.981812	0.981812	0.981812	0.981812	-0.000293518
Ptpn21_P2	0.989105	-0.0158048	0.469136	0.958153	0.958153	0.527586	0.978902	0.978902	0.958153	0.958153	-0.000293421
amalgam_5_327	0.991527	-0.0122757	0.469136	0.946514	0.946514	0.527586	0.974544	0.974544	0.946514	0.946514	-0.000293058
Pank2	0.986984	-0.0189013	0.469136	0.964943	0.964943	0.527586	0.980146	0.980146	0.964943	0.964943	-0.000292936
Scn3a	0.982753	-0.0250987	0.494103	0.996594	0.996594	0.527586	0.973506	0.973506	0.973506	0.973506	-0.000292688
amalgam_5_1560	0.984667	-0.0222917	0.469136	0.970255	0.970255	0.527586	0.979774	0.979774	0.970255	0.970255	-0.000292339
Pask	0.987511	-0.0181307	0.469136	0.963563	0.963563	0.527586	0.970021	0.970021	0.963563	0.963563	-0.000292266
amalgam_5_1246	0.966306	-0.0494486	0.469136	0.986569	0.986569	0.527586	0.986503	0.986503	0.986503	0.986503	-0.000291823
Dusp18	0.983426	-0.0241109	0.494103	0.998463	0.998463	0.527586	0.972746	0.972746	0.972746	0.972746	-0.00028934
Shmt1	0.988024	-0.0173826	0.494103	0.993735	0.993735	0.527586	0.962408	0.962408	0.962408	0.962408	-0.000289264
Clpp	0.988335	-0.0169275	0.469136	0.961571	0.961571	0.527586	0.973835	0.973835	0.961571	0.961571	-0.000288086
amalgam_5_1727	0.990691	-0.0134931	0.469136	0.95206	0.95206	0.527586	0.956316	0.956316	0.95206	0.95206	-0.000287885
Shmt2	0.981299	-0.027236	0.46989	0.98219	0.98219	0.527586	0.975986	0.975986	0.975986	0.975986	-0.000287516
Ppp1r3b	0.985288	-0.0213822	0.469136	0.969624	0.969624	0.527586	0.977837	0.977837	0.969624	0.969624	-0.000286453
amalgam_10_1	0.984743	-0.0221804	0.481563	0.987643	0.987643	0.527586	0.970732	0.970732	0.970732	0.970732	-0.00028614
Myo1d	0.984741	-0.0221832	0.494103	0.996242	0.996242	0.527586	0.97074	0.97074	0.97074	0.97074	-0.000286096
Akt1	0.977434	-0.0329285	0.469136	0.980222	0.980222	0.527586	0.985345	0.985345	0.980222	0.980222	-0.000285672
amalgam_5_752	0.98657	-0.0195066	0.469136	0.966878	0.966878	0.527586	0.973047	0.973047	0.966878	0.966878	-0.000285346
Ace	0.977554	-0.0327513	0.469294	0.981525	0.981525	0.527586	0.980245	0.980245	0.980245	0.980245	-0.000283801
Ugdh	0.985243	-0.0214489	0.469136	0.970046	0.970046	0.527586	0.983527	0.983527	0.970046	0.970046	-0.000283286
amalgam_5_920	0.989951	-0.0145713	0.469294	0.959563	0.959563	0.527586	0.956235	0.956235	0.956235	0.956235	-0.000283197
Mmp7	0.98836	-0.0168919	0.490615	0.991139	0.991139	0.527586	0.962187	0.962187	0.962187	0.962187	-0.000282776
amalgam_5_835	0.977514	-0.0328105	0.494103	1	1	0.527586	0.980443	0.980443	0.980443	0.980443	-0.000281442
amalgam_4_76	0.98486	-0.0220089	0.485591	0.989189	0.989189	0.527586	0.971035	0.971035	0.971035	0.971035	-0.000280943
P4ha2_P1	0.984399	-0.0226848	0.469136	0.97193	0.97193	0.527586	0.974929	0.974929	0.97193	0.97193	-0.000280499
Nags	0.992016	-0.0115648	0.469136	0.945947	0.945947	0.527586	0.972316	0.972316	0.945947	0.945947	-0.000279093
amalgam_5_783	0.980099	-0.0290006	0.469136	0.978493	0.978493	0.527586	0.978126	0.978126	0.978126	0.978126	-0.00027856
Rala	0.982075	-0.0260954	0.486467	0.992711	0.992711	0.527586	0.975721	0.975721	0.975721	0.975721	-0.000278552
amalgam_4_3	0.977472	-0.0328728	0.494103	0.997838	0.997838	0.527586	0.980678	0.980678	0.980678	0.980678	-0.000278546
amalgam_10_6	0.985672	-0.0208197	0.469294	0.974303	0.974303	0.527586	0.969671	0.969671	0.969671	0.969671	-0.000278479
Slc16a8	0.975322	-0.0360494	0.492453	0.996489	0.996489	0.527586	0.982381	0.982381	0.982381	0.982381	-0.000278307
amalgam_5_969	0.978939	-0.0307086	0.469136	0.979354	0.979354	0.527586	0.989805	0.989805	0.979354	0.979354	-0.000278226
amalgam_5_1715	0.99419	-0.00840701	0.469136	0.926652	0.926652	0.527586	0.961651	0.961651	0.926652	0.926652	-0.000278131
Cyp2c54	0.989093	-0.0158224	0.46989	0.971038	0.971038	0.527586	0.960418	0.960418	0.960418	0.960418	-0.000277519
Cdk8	0.94575	-0.0804695	0.469136	0.992096	0.992096	0.527586	0.992497	0.992497	0.992096	0.992096	-0.00027731
Nqo1	0.982584	-0.025348	0.486467	0.992293	0.992293	0.527586	0.975187	0.975187	0.975187	0.975187	-0.000276603
amalgam_4_325	0.977405	-0.0329713	0.494103	1	1	0.527586	0.980876	0.980876	0.980876	0.980876	-0.00027649
Kcna1	0.977922	-0.0322083	0.471074	0.986875	0.986875	0.527586	0.980456	0.980456	0.980456	0.980456	-0.000276089
Cdk2	0.983741	-0.02365	0.473258	0.983378	0.983378	0.527586	0.973502	0.973502	0.973502	0.973502	-0.000275832
amalgam_5_1064	0.974116	-0.037835	0.46944	0.987108	0.987108	0.527586	0.983387	0.983387	0.983387	0.983387	-0.000275264
Scyl1	0.981032	-0.0276278	0.494103	0.998754	0.998754	0.527586	0.977331	0.977331	0.977331	0.977331	-0.00027513
amalgam_5_530	0.994689	-0.00768209	0.469136	0.920854	0.920854	0.527586	0.969638	0.969638	0.920854	0.920854	-0.000275091
amalgam_5_438	0.989707	-0.0149261	0.469136	0.958487	0.958487	0.527586	0.97053	0.97053	0.958487	0.958487	-0.00027485
Atm	0.971196	-0.0421658	0.469136	0.985144	0.985144	0.527586	0.995391	0.995391	0.985144	0.985144	-0.000274084
Blvra_P2	0.97754	-0.0327718	0.494103	1	1	0.527586	0.980983	0.980983	0.980983	0.980983	-0.000273264
Ppme1	0.993315	-0.00967718	0.469136	0.937084	0.937084	0.527586	0.964312	0.964312	0.937084	0.937084	-0.000273103
amalgam_5_287	0.985875	-0.0205238	0.493789	0.994258	0.994258	0.527586	0.970025	0.970025	0.970025	0.970025	-0.000271264
amalgam_5_1587	0.974038	-0.0379504	0.487508	0.995167	0.995167	0.527586	0.983693	0.983693	0.983693	0.983693	-0.000270981
Dcxr	0.988452	-0.0167573	0.494103	0.99903	0.99903	0.527586	0.96347	0.96347	0.96347	0.96347	-0.00027083
Adora1	0.978615	-0.0311863	0.473258	0.986999	0.986999	0.527586	0.980212	0.980212	0.980212	0.980212	-0.000270691
amalgam_5_336	0.984849	-0.0220252	0.480549	0.98569	0.98569	0.527586	0.972167	0.972167	0.972167	0.972167	-0.000270006
amalgam_4_199	0.974636	-0.037064	0.469136	0.98339	0.98339	0.527586	0.984603	0.984603	0.98339	0.98339	-0.000269609
amalgam_4_56	0.979795	-0.0294477	0.469294	0.979172	0.979172	0.527586	0.981053	0.981053	0.979172	0.979172	-0.000269188
Camk4	0.975246	-0.0361619	0.469294	0.983021	0.983021	0.527586	0.991616	0.991616	0.983021	0.983021	-0.000268943
Cdkn2b	0.992466	-0.0109109	0.469294	0.94483	0.94483	0.527586	0.968443	0.968443	0.94483	0.94483	-0.000268913
Pstpip1	0.975669	-0.0355361	0.469294	0.984744	0.984744	0.527586	0.982727	0.982727	0.982727	0.982727	-0.0002689
Pde10a	0.988547	-0.0166178	0.488263	0.989414	0.989414	0.527586	0.963449	0.963449	0.963449	0.963449	-0.000268728
Cdh5	0.980383	-0.0285824	0.480122	0.988751	0.988751	0.527586	0.978592	0.978592	0.978592	0.978592	-0.00026863
Epor	0.976909	-0.0337039	0.469294	0.981856	0.981856	0.527586	0.984741	0.984741	0.981856	0.981856	-0.000268024
Tnik	0.990233	-0.01416	0.469294	0.957377	0.957377	0.527586	0.968222	0.968222	0.957377	0.957377	-0.000267865
amalgam_5_1154	0.986135	-0.0201435	0.469294	0.971187	0.971187	0.527586	0.969845	0.969845	0.969845	0.969845	-0.000267861
amalgam_4_183	0.971179	-0.0421914	0.494103	0.997838	0.997838	0.527586	0.985502	0.985502	0.985502	0.985502	-0.000267596
amalgam_5_1726	0.984733	-0.0221952	0.480549	0.98673	0.98673	0.527586	0.972641	0.972641	0.972641	0.972641	-0.000267393
amalgam_5_440	0.987067	-0.0187807	0.469294	0.96839	0.96839	0.527586	0.967759	0.967759	0.967759	0.967759	-0.000267299
Grk4	0.982018	-0.0261784	0.481536	0.989503	0.989503	0.527586	0.976786	0.976786	0.976786	0.976786	-0.000267031
Csnk1e	0.97266	-0.0399926	0.469294	0.984744	0.984744	0.527586	0.985778	0.985778	0.984744	0.984744	-0.000267012
amalgam_9_13	0.989108	-0.0157996	0.469294	0.962106	0.962106	0.527586	0.967243	0.967243	0.962106	0.962106	-0.000265072
Nid1	0.974878	-0.0367067	0.488682	0.995376	0.995376	0.527586	0.983513	0.983513	0.983513	0.983513	-0.000265011
amalgam_5_36	0.989356	-0.0154384	0.494103	0.994258	0.994258	0.527586	0.961253	0.961253	0.961253	0.961253	-0.000264957
amalgam_5_1859	0.981775	-0.0265356	0.489095	0.993735	0.993735	0.527586	0.97729	0.97729	0.97729	0.97729	-0.000264739
amalgam_4_220	0.98512	-0.0216282	0.488326	0.991952	0.991952	0.527586	0.972219	0.972219	0.972219	0.972219	-0.000264643
Ear11	0.98348	-0.024033	0.480549	0.986968	0.986968	0.527586	0.974994	0.974994	0.974994	0.974994	-0.000264314
amalgam_5_197	0.982537	-0.0254167	0.477149	0.98673	0.98673	0.527586	0.976341	0.976341	0.976341	0.976341	-0.000264297
Slc18a1_P2	0.983714	-0.0236899	0.469294	0.974643	0.974643	0.527586	0.975813	0.975813	0.974643	0.974643	-0.000264242
Cnr2_P1	0.992969	-0.0101791	0.469294	0.942044	0.942044	0.527586	0.966778	0.966778	0.942044	0.942044	-0.000263931
amalgam_4_145	0.975659	-0.0355517	0.484716	0.992623	0.992623	0.527586	0.983095	0.983095	0.983095	0.983095	-0.000263243
Ndufs1	0.996541	-0.00499901	0.469294	0.885849	0.885849	0.527586	0.938464	0.938464	0.885849	0.885849	-0.000263149
Gabre	0.980061	-0.0290569	0.485591	0.99178	0.99178	0.527586	0.979421	0.979421	0.979421	0.979421	-0.000262399
Slco2b1_P1	0.976655	-0.0340786	0.494103	0.998418	0.998418	0.527586	0.982457	0.982457	0.982457	0.982457	-0.000261937
amalgam_5_1629	0.984054	-0.0231905	0.486467	0.991581	0.991581	0.527586	0.974335	0.974335	0.974335	0.974335	-0.000261858
Atp2c1	0.980794	-0.0279779	0.469294	0.982208	0.982208	0.527586	0.978727	0.978727	0.978727	0.978727	-0.000261271
amalgam_5_1537	0.985641	-0.020866	0.469294	0.97162	0.97162	0.527586	0.975532	0.975532	0.97162	0.97162	-0.000260895
Epm2a	0.984481	-0.0225652	0.473684	0.983296	0.983296	0.527586	0.973773	0.973773	0.973773	0.973773	-0.000260455
amalgam_5_865	0.982058	-0.0261196	0.469294	0.979701	0.979701	0.527586	0.977306	0.977306	0.977306	0.977306	-0.000260402
Gabrb2	0.989735	-0.0148857	0.469294	0.96054	0.96054	0.527586	0.973361	0.973361	0.96054	0.96054	-0.000260269
Uqcrc1	0.981566	-0.0268432	0.469294	0.978399	0.978399	0.527586	0.977929	0.977929	0.977929	0.977929	-0.000260183
amalgam_5_1768	0.980019	-0.0291178	0.469294	0.9797	0.9797	0.527586	0.984327	0.984327	0.9797	0.9797	-0.000259355
Obscn	0.991034	-0.012993	0.469294	0.955097	0.955097	0.527586	0.957332	0.957332	0.955097	0.955097	-0.000259242
amalgam_5_404	0.97535	-0.0360079	0.469294	0.983774	0.983774	0.527586	0.983644	0.983644	0.983644	0.983644	-0.000257896
amalgam_5_1563	0.99047	-0.0138145	0.469294	0.957958	0.957958	0.527586	0.971857	0.971857	0.957958	0.957958	-0.000257692
amalgam_5_1676	0.974918	-0.0366471	0.46989	0.98673	0.98673	0.527586	0.983952	0.983952	0.983952	0.983952	-0.000257488
Lat	0.984653	-0.0223128	0.469336	0.978077	0.978077	0.527586	0.973793	0.973793	0.973793	0.973793	-0.00025734
Pde11a	0.976509	-0.0342943	0.485591	0.99282	0.99282	0.527586	0.982989	0.982989	0.982989	0.982989	-0.000255542
Dhcr7_P2	0.96467	-0.0518923	0.469294	0.988751	0.988751	0.527586	0.989621	0.989621	0.988751	0.988751	-0.000254958
Cox6a2	0.989218	-0.015639	0.469294	0.963197	0.963197	0.527586	0.964303	0.964303	0.963197	0.963197	-0.000254676
Pgd	0.991945	-0.0116682	0.469294	0.951016	0.951016	0.527586	0.9635	0.9635	0.951016	0.951016	-0.000254509
Pik3c2g	0.964426	-0.0522573	0.469294	0.988853	0.988853	0.527586	0.990747	0.990747	0.988853	0.988853	-0.0002544
amalgam_5_1120	0.983604	-0.0238505	0.469294	0.975754	0.975754	0.527586	0.977427	0.977427	0.975754	0.975754	-0.000254233
amalgam_5_1775	0.991523	-0.0122823	0.469294	0.953668	0.953668	0.527586	0.967677	0.967677	0.953668	0.953668	-0.000253053
amalgam_5_544	0.984922	-0.0219187	0.494103	0.997597	0.997597	0.527586	0.973829	0.973829	0.973829	0.973829	-0.000252441
Adora3	0.967808	-0.0472066	0.491961	0.997094	0.997094	0.527586	0.987775	0.987775	0.987775	0.987775	-0.000252166
amalgam_5_1183	0.986477	-0.0196429	0.471928	0.979195	0.979195	0.527586	0.970892	0.970892	0.970892	0.970892	-0.000252003
Bhmt2	0.987469	-0.0181932	0.469294	0.968612	0.968612	0.527586	0.975342	0.975342	0.968612	0.968612	-0.000251976
Dusp7	0.990568	-0.0136726	0.488682	0.987699	0.987699	0.527586	0.958486	0.958486	0.958486	0.958486	-0.000251771
Kcnn1_P1	0.986929	-0.0189821	0.480549	0.98339	0.98339	0.527586	0.969923	0.969923	0.969923	0.969923	-0.000251752
Blk	0.980184	-0.0288756	0.494103	0.997541	0.997541	0.527586	0.980146	0.980146	0.980146	0.980146	-0.000251481
amalgam_5_1422	0.987077	-0.0187658	0.481536	0.985376	0.985376	0.527586	0.969632	0.969632	0.969632	0.969632	-0.000251335
amalgam_5_1084	0.980642	-0.0282011	0.469294	0.979701	0.979701	0.527586	0.98366	0.98366	0.979701	0.979701	-0.000251166
amalgam_5_675	0.988453	-0.0167563	0.476562	0.979701	0.979701	0.527586	0.966141	0.966141	0.966141	0.966141	-0.000250664
Slc25a15	0.984295	-0.0228379	0.490492	0.993298	0.993298	0.527586	0.975081	0.975081	0.975081	0.975081	-0.000250289
amalgam_5_1204	0.983274	-0.0243348	0.469294	0.978146	0.978146	0.527586	0.976628	0.976628	0.976628	0.976628	-0.000249939
amalgam_9_15	0.984695	-0.0222516	0.485591	0.988891	0.988891	0.527586	0.974502	0.974502	0.974502	0.974502	-0.000249602
Stk30	0.964898	-0.0515522	0.469294	0.988948	0.988948	0.527586	0.990539	0.990539	0.988948	0.988948	-0.000248829
amalgam_5_144	0.989684	-0.01496	0.486467	0.986588	0.986588	0.527586	0.962431	0.962431	0.962431	0.962431	-0.000248791
amalgam_5_1166	0.984751	-0.0221699	0.469294	0.977526	0.977526	0.527586	0.974526	0.974526	0.974526	0.974526	-0.000248446
amalgam_5_242	0.980558	-0.0283247	0.480549	0.988963	0.988963	0.527586	0.980059	0.980059	0.980059	0.980059	-0.000247783
Map4k2	0.995661	-0.0062736	0.469294	0.913136	0.913136	0.527586	0.961698	0.961698	0.913136	0.913136	-0.000247584
amalgam_5_669	0.982039	-0.0261476	0.469294	0.978493	0.978493	0.527586	0.983419	0.983419	0.978493	0.978493	-0.000246891
Pvalb_P2	0.997564	-0.00351898	0.469294	0.851127	0.851127	0.527586	0.956869	0.956869	0.851127	0.851127	-0.000246348
Avpr1b	0.974574	-0.0371569	0.484694	0.992934	0.992934	0.527586	0.984861	0.984861	0.984861	0.984861	-0.000246175
amalgam_5_259	0.986877	-0.0190583	0.473851	0.980639	0.980639	0.527586	0.970713	0.970713	0.970713	0.970713	-0.000246024
Slc7a4	0.986113	-0.0201748	0.492453	0.993735	0.993735	0.527586	0.972326	0.972326	0.972326	0.972326	-0.000245893
amalgam_5_1535	0.985642	-0.0208648	0.493108	0.994001	0.994001	0.527586	0.973249	0.973249	0.973249	0.973249	-0.000245701
amalgam_5_917	0.983713	-0.0236902	0.469294	0.976419	0.976419	0.527586	0.983739	0.983739	0.976419	0.976419	-0.000245517
amalgam_4_71	0.991027	-0.0130042	0.469294	0.957618	0.957618	0.527586	0.972915	0.972915	0.957618	0.957618	-0.000244578
Mapk15_P1	0.987882	-0.0175894	0.494103	1	1	0.527586	0.968495	0.968495	0.968495	0.968495	-0.000244537
amalgam_5_222	0.990226	-0.0141709	0.494103	0.994258	0.994258	0.527586	0.961083	0.961083	0.961083	0.961083	-0.000244294
Vamp1_P2	0.979381	-0.0300578	0.488682	0.994302	0.994302	0.527586	0.98152	0.98152	0.98152	0.98152	-0.0002435
amalgam_14_1	0.989653	-0.0150055	0.469294	0.963341	0.963341	0.527586	0.970608	0.970608	0.963341	0.963341	-0.000243387
amalgam_5_379	0.987935	-0.0175121	0.469294	0.971486	0.971486	0.527586	0.968565	0.968565	0.968565	0.968565	-0.000242913
Rsl24d1	0.988589	-0.0165575	0.485156	0.984744	0.984744	0.527586	0.966942	0.966942	0.966942	0.966942	-0.000241731
Nek8	0.98136	-0.027145	0.469294	0.979711	0.979711	0.527586	0.98282	0.98282	0.979711	0.979711	-0.000241647
amalgam_5_527	0.987387	-0.0183119	0.475099	0.980639	0.980639	0.527586	0.970194	0.970194	0.970194	0.970194	-0.000240643
amalgam_9_4	0.980881	-0.0278495	0.469336	0.982326	0.982326	0.527586	0.980312	0.980312	0.980312	0.980312	-0.000240498
Dusp14_P1	0.979691	-0.029601	0.486467	0.993735	0.993735	0.527586	0.98151	0.98151	0.98151	0.98151	-0.000239927
Pik3r3	0.984264	-0.022883	0.471074	0.981321	0.981321	0.527586	0.976172	0.976172	0.976172	0.976172	-0.000239669
Hagh	0.987589	-0.0180172	0.481426	0.984744	0.984744	0.527586	0.96989	0.96989	0.96989	0.96989	-0.000239223
amalgam_5_34	0.982638	-0.0252677	0.494103	0.998318	0.998318	0.527586	0.978442	0.978442	0.978442	0.978442	-0.000239156
Sgk1	0.990813	-0.0133155	0.469294	0.959563	0.959563	0.527586	0.968851	0.968851	0.959563	0.959563	-0.000238701
Kcnj8	0.983257	-0.0243602	0.494103	0.995487	0.995487	0.527586	0.977716	0.977716	0.977716	0.977716	-0.000238417
amalgam_5_967	0.9837	-0.0237093	0.469294	0.978493	0.978493	0.527586	0.977137	0.977137	0.977137	0.977137	-0.000238154
amalgam_5_1264	0.987129	-0.0186891	0.494103	1	1	0.527586	0.971112	0.971112	0.971112	0.971112	-0.000237925
Pros1	0.98534	-0.0213059	0.469294	0.974643	0.974643	0.527586	0.977768	0.977768	0.974643	0.974643	-0.000237651
Ndufb6	0.983513	-0.0239842	0.46989	0.981078	0.981078	0.527586	0.977459	0.977459	0.977459	0.977459	-0.00023748
Cd86	0.992646	-0.0106486	0.469294	0.949983	0.949983	0.527586	0.968861	0.968861	0.949983	0.949983	-0.000237293
amalgam_5_680	0.985511	-0.0210554	0.471074	0.979701	0.979701	0.527586	0.974494	0.974494	0.974494	0.974494	-0.000236259
Clec3b	0.962743	-0.0547771	0.473258	0.992729	0.992729	0.527586	0.990129	0.990129	0.990129	0.990129	-0.000235988
amalgam_5_1236	0.981392	-0.0270984	0.494103	0.996255	0.996255	0.527586	0.980179	0.980179	0.980179	0.980179	-0.000235615
amalgam_5_1502	0.981056	-0.0275932	0.469294	0.980531	0.980531	0.527586	0.98432	0.98432	0.980531	0.980531	-0.000235609
amalgam_5_103	0.98597	-0.0203838	0.471074	0.979445	0.979445	0.527586	0.973779	0.973779	0.973779	0.973779	-0.000235223
amalgam_5_106	0.989148	-0.0157413	0.492104	0.991835	0.991835	0.527586	0.966187	0.966187	0.966187	0.966187	-0.000235155
Comtd1	0.992974	-0.0101716	0.469294	0.94822	0.94822	0.527586	0.971898	0.971898	0.94822	0.94822	-0.000234871
Pfn1	0.987407	-0.0182837	0.475099	0.980222	0.980222	0.527586	0.970856	0.970856	0.970856	0.970856	-0.000234856
amalgam_5_539	0.989722	-0.0149044	0.494103	0.994258	0.994258	0.527586	0.964459	0.964459	0.964459	0.964459	-0.000234238
amalgam_5_131	0.988011	-0.0174009	0.484716	0.985376	0.985376	0.527586	0.969597	0.969597	0.969597	0.969597	-0.000233324
Grin2d_P1	0.981683	-0.0266715	0.46989	0.982175	0.982175	0.527586	0.980059	0.980059	0.980059	0.980059	-0.000233321
Pkn3	0.988945	-0.0160373	0.473684	0.976367	0.976367	0.527586	0.967095	0.967095	0.967095	0.967095	-0.000233034
amalgam_4_72	0.993202	-0.00984119	0.469294	0.946945	0.946945	0.527586	0.977597	0.977597	0.946945	0.946945	-0.000232991
amalgam_5_512	0.975868	-0.0352422	0.490492	0.995682	0.995682	0.527586	0.984932	0.984932	0.984932	0.984932	-0.000232386
Amn_P1	0.979055	-0.0305377	0.494103	0.998329	0.998329	0.527586	0.98264	0.98264	0.98264	0.98264	-0.000232257
amalgam_5_343	0.992484	-0.0108841	0.469294	0.95206	0.95206	0.527586	0.969875	0.969875	0.95206	0.95206	-0.00023222
Nme4	0.979315	-0.0301558	0.494103	0.99903	0.99903	0.527586	0.982447	0.982447	0.982447	0.982447	-0.000231927
amalgam_5_813	0.969504	-0.044681	0.471074	0.990395	0.990395	0.527586	0.988141	0.988141	0.988141	0.988141	-0.000231506
amalgam_5_1669	0.987396	-0.0182989	0.469294	0.971368	0.971368	0.527586	0.976117	0.976117	0.971368	0.971368	-0.000230863
Pip	0.995863	-0.00598102	0.469294	0.915107	0.915107	0.527586	0.953934	0.953934	0.915107	0.915107	-0.000230438
Mtmr3	0.978378	-0.0315359	0.469294	0.983351	0.983351	0.527586	0.98799	0.98799	0.983351	0.983351	-0.000229941
amalgam_5_789	0.98169	-0.0266602	0.494103	1	1	0.527586	0.98034	0.98034	0.98034	0.98034	-0.000229894
Ak2	0.989307	-0.0155097	0.469294	0.966497	0.966497	0.527586	0.978071	0.978071	0.966497	0.966497	-0.000229534
amalgam_5_109	0.982309	-0.0257513	0.486467	0.991946	0.991946	0.527586	0.979755	0.979755	0.979755	0.979755	-0.000228738
amalgam_5_948	0.983709	-0.0236968	0.480549	0.987329	0.987329	0.527586	0.978026	0.978026	0.978026	0.978026	-0.000228662
Cma1	0.984591	-0.0224042	0.494103	0.998754	0.998754	0.527586	0.976784	0.976784	0.976784	0.976784	-0.000228554
Sar1b	0.965326	-0.0509114	0.494103	0.998393	0.998393	0.527586	0.989718	0.989718	0.989718	0.989718	-0.000228508
Plod2	0.980769	-0.0280148	0.469294	0.981395	0.981395	0.527586	0.986354	0.986354	0.981395	0.981395	-0.000228487
Dgkd	0.992776	-0.0104599	0.469294	0.951172	0.951172	0.527586	0.966662	0.966662	0.951172	0.951172	-0.000227407
amalgam_4_103	0.989307	-0.0155102	0.469294	0.967213	0.967213	0.527586	0.966808	0.966808	0.966808	0.966808	-0.000227376
amalgam_5_434	0.999231	-0.00110914	0.469294	0.624222	0.624222	0.527586	0.954103	0.954103	0.624222	0.624222	-0.000226998
Ppp1r1a	0.973166	-0.0392419	0.469294	0.986769	0.986769	0.527586	0.990476	0.990476	0.986769	0.986769	-0.000226994
amalgam_5_1803	0.991046	-0.0129764	0.494103	0.994001	0.994001	0.527586	0.960561	0.960561	0.960561	0.960561	-0.000226765
H2-Q6	0.979182	-0.0303506	0.494103	0.996839	0.996839	0.527586	0.982979	0.982979	0.982979	0.982979	-0.000226281
Ros1	0.980254	-0.0287732	0.494103	0.996302	0.996302	0.527586	0.982058	0.982058	0.982058	0.982058	-0.000226239
amalgam_4_45	0.987266	-0.0184886	0.469294	0.972249	0.972249	0.527586	0.978679	0.978679	0.972249	0.972249	-0.000225975
amalgam_5_1658	0.976626	-0.0341212	0.484318	0.992297	0.992297	0.527586	0.984902	0.984902	0.984902	0.984902	-0.000225437
amalgam_4_155	0.980209	-0.0288384	0.486467	0.992623	0.992623	0.527586	0.982196	0.982196	0.982196	0.982196	-0.000224991
Acvr1	0.986527	-0.0195697	0.46989	0.976249	0.976249	0.527586	0.973876	0.973876	0.973876	0.973876	-0.000224982
Yes1	0.986401	-0.0197539	0.484716	0.986768	0.986768	0.527586	0.974128	0.974128	0.974128	0.974128	-0.000224877
Slc12a3	0.981578	-0.0268252	0.494103	0.996384	0.996384	0.527586	0.980913	0.980913	0.980913	0.980913	-0.000224508
Gls	0.980942	-0.0277609	0.471405	0.984947	0.984947	0.527586	0.981552	0.981552	0.981552	0.981552	-0.000224497
Prg2	0.983699	-0.0237112	0.494103	0.99903	0.99903	0.527586	0.978438	0.978438	0.978438	0.978438	-0.000224467
amalgam_5_1212	0.988263	-0.0170334	0.494103	0.994001	0.994001	0.527586	0.970124	0.970124	0.970124	0.970124	-0.000224374
Ppp3r1	0.989411	-0.0153589	0.471074	0.972051	0.972051	0.527586	0.966953	0.966953	0.966953	0.966953	-0.000224157
Tubb3	0.989204	-0.0156601	0.469294	0.9676	0.9676	0.527586	0.971042	0.971042	0.9676	0.9676	-0.000224005
Ppp1r3a	0.985685	-0.020801	0.475099	0.982556	0.982556	0.527586	0.975576	0.975576	0.975576	0.975576	-0.00022338
amalgam_5_580	0.98148	-0.0269692	0.46989	0.982297	0.982297	0.527586	0.981121	0.981121	0.981121	0.981121	-0.000223235
Rdh8	0.971763	-0.041323	0.494103	1	1	0.527586	0.987678	0.987678	0.987678	0.987678	-0.000222512
amalgam_5_1834	0.981379	-0.0271174	0.473258	0.985242	0.985242	0.527586	0.981296	0.981296	0.981296	0.981296	-0.000222361
amalgam_5_1088	0.987049	-0.0188066	0.472403	0.978493	0.978493	0.527586	0.973147	0.973147	0.973147	0.973147	-0.000222324
amalgam_5_210	0.972001	-0.0409701	0.494103	1	1	0.527586	0.987602	0.987602	0.987602	0.987602	-0.000221981
amalgam_3_26	0.978767	-0.0309625	0.46989	0.98535	0.98535	0.527586	0.983649	0.983649	0.983649	0.983649	-0.000221688
Hlcs_P2	0.967413	-0.0477968	0.486467	0.995309	0.995309	0.527586	0.98939	0.98939	0.98939	0.98939	-0.000221416
Vkorc1	0.993845	-0.00890672	0.469294	0.944407	0.944407	0.527586	0.950225	0.950225	0.944407	0.944407	-0.000221249
amalgam_5_296	0.981292	-0.0272461	0.494103	1	1	0.527586	0.98148	0.98148	0.98148	0.98148	-0.000221194
Egln1	0.98563	-0.0208822	0.46989	0.977916	0.977916	0.527586	0.975909	0.975909	0.975909	0.975909	-0.000221161
Slc25a18	0.980474	-0.0284482	0.480549	0.989636	0.989636	0.527586	0.982277	0.982277	0.982277	0.982277	-0.000220929
Cmas	0.992444	-0.0109423	0.469294	0.954632	0.954632	0.527586	0.96894	0.96894	0.954632	0.954632	-0.000220641
amalgam_5_1594	0.995876	-0.005962	0.469294	0.918452	0.918452	0.527586	0.961988	0.961988	0.918452	0.918452	-0.000220256
amalgam_5_657	0.98149	-0.0269548	0.488682	0.993735	0.993735	0.527586	0.98138	0.98138	0.98138	0.98138	-0.000220021
Mmp24	0.989432	-0.0153271	0.469294	0.967498	0.967498	0.527586	0.96857	0.96857	0.967498	0.967498	-0.000219944
amalgam_5_767	0.982559	-0.0253833	0.469388	0.980732	0.980732	0.527586	0.980281	0.980281	0.980281	0.980281	-0.000219547
amalgam_5_340	0.986425	-0.019719	0.469294	0.974728	0.974728	0.527586	0.978648	0.978648	0.974728	0.974728	-0.000219212
amalgam_5_1372	0.986506	-0.0196009	0.494103	0.996398	0.996398	0.527586	0.97463	0.97463	0.97463	0.97463	-0.000218747
amalgam_5_37	0.979381	-0.030058	0.46989	0.984851	0.984851	0.527586	0.983391	0.983391	0.983391	0.983391	-0.000218631
Plin3	0.9875	-0.018148	0.494103	0.995275	0.995275	0.527586	0.972694	0.972694	0.972694	0.972694	-0.000218205
Hbb-bh1	0.982639	-0.0252673	0.494103	1	1	0.527586	0.980338	0.980338	0.980338	0.980338	-0.000217904
Pfkfb1	0.984068	-0.0231701	0.494103	1	1	0.527586	0.978618	0.978618	0.978618	0.978618	-0.000217489
Sik3	0.985591	-0.0209387	0.494103	1	1	0.527586	0.97641	0.97641	0.97641	0.97641	-0.000217092
amalgam_4_286	0.97901	-0.0306042	0.494103	0.999772	0.999772	0.527586	0.983812	0.983812	0.983812	0.983812	-0.000216916
Plekha4_P2	0.982716	-0.025154	0.494103	1	1	0.527586	0.98034	0.98034	0.98034	0.98034	-0.000216908
Cacng1	0.976325	-0.034566	0.493108	0.996384	0.996384	0.527586	0.985661	0.985661	0.985661	0.985661	-0.000216809
Lmtk3_P2	0.976165	-0.034803	0.494103	0.997224	0.997224	0.527586	0.98576	0.98576	0.98576	0.98576	-0.000216778
B4galt2	0.986774	-0.0192083	0.48557	0.987089	0.987089	0.527586	0.974354	0.974354	0.974354	0.974354	-0.000216735
Igf1r	0.985356	-0.0212836	0.488682	0.992139	0.992139	0.527586	0.976871	0.976871	0.976871	0.976871	-0.000216301
amalgam_5_582	0.986393	-0.0197653	0.494103	0.998437	0.998437	0.527586	0.975125	0.975125	0.975125	0.975125	-0.000216225
Eps8l1	0.99621	-0.00547754	0.469294	0.913136	0.913136	0.527586	0.963156	0.963156	0.913136	0.913136	-0.000216169
amalgam_5_1260	0.980584	-0.0282864	0.492453	0.99552	0.99552	0.527586	0.982565	0.982565	0.982565	0.982565	-0.000216065
amalgam_5_1577	0.983917	-0.0233918	0.476562	0.985242	0.985242	0.527586	0.978986	0.978986	0.978986	0.978986	-0.000215754
amalgam_5_1222	0.983621	-0.0238251	0.48557	0.989485	0.989485	0.527586	0.979395	0.979395	0.979395	0.979395	-0.000215433
amalgam_5_1131	0.986651	-0.0193885	0.471074	0.978146	0.978146	0.527586	0.974789	0.974789	0.974789	0.974789	-0.000215008
Rps6ka3	0.969793	-0.0442515	0.494103	0.998754	0.998754	0.527586	0.988902	0.988902	0.988902	0.988902	-0.00021448
Syt2	0.989054	-0.0158782	0.494103	0.99711	0.99711	0.527586	0.969381	0.969381	0.969381	0.969381	-0.000214445
Nagpa	0.995113	-0.00706825	0.469388	0.932766	0.932766	0.527586	0.955469	0.955469	0.932766	0.932766	-0.000213653
Snap25	0.985465	-0.0211239	0.494103	1	1	0.527586	0.977014	0.977014	0.977014	0.977014	-0.000213333
amalgam_5_521	0.989268	-0.0155661	0.46989	0.97136	0.97136	0.527586	0.968936	0.968936	0.968936	0.968936	-0.000213329
Mat1a	0.986664	-0.0193689	0.476562	0.982529	0.982529	0.527586	0.974983	0.974983	0.974983	0.974983	-0.000213118
amalgam_5_1351	0.984068	-0.0231701	0.489488	0.993063	0.993063	0.527586	0.979111	0.979111	0.979111	0.979111	-0.00021242
amalgam_5_260	0.990805	-0.0133274	0.480549	0.976641	0.976641	0.527586	0.963989	0.963989	0.963989	0.963989	-0.000212281
amalgam_5_1276	0.983156	-0.0245076	0.482327	0.988963	0.988963	0.527586	0.980264	0.980264	0.980264	0.980264	-0.000212166
Car12	0.978207	-0.0317882	0.46989	0.984764	0.984764	0.527586	0.988841	0.988841	0.984764	0.984764	-0.000211965
Stradb	0.977474	-0.0328694	0.46989	0.985274	0.985274	0.527586	0.988671	0.988671	0.985274	0.985274	-0.000211782
amalgam_10_18	0.982959	-0.0247965	0.481041	0.988329	0.988329	0.527586	0.980562	0.980562	0.980562	0.980562	-0.000211385
amalgam_5_712	0.982136	-0.0260054	0.473258	0.985242	0.985242	0.527586	0.981476	0.981476	0.981476	0.981476	-0.000211171
amalgam_87_0	0.996122	-0.00560623	0.46989	0.916938	0.916938	0.527586	0.962357	0.962357	0.916938	0.916938	-0.000211132
Cdkn1c	0.985582	-0.0209523	0.471074	0.979701	0.979701	0.527586	0.977096	0.977096	0.977096	0.977096	-0.000210836
amalgam_4_240	0.985228	-0.0214705	0.480153	0.985269	0.985269	0.527586	0.977681	0.977681	0.977681	0.977681	-0.000210476
amalgam_5_1622	0.989146	-0.0157443	0.486467	0.987057	0.987057	0.527586	0.969711	0.969711	0.969711	0.969711	-0.000210306
amalgam_4_70	0.982605	-0.0253172	0.46989	0.981065	0.981065	0.527586	0.981217	0.981217	0.981065	0.981065	-0.000210186
Metap1	0.989728	-0.0148963	0.46989	0.968039	0.968039	0.527586	0.97873	0.97873	0.968039	0.968039	-0.000210147
Kcnk6	0.985375	-0.0212551	0.488682	0.991952	0.991952	0.527586	0.977492	0.977492	0.977492	0.977492	-0.000210144
amalgam_5_667	0.988866	-0.0161525	0.486467	0.987173	0.987173	0.527586	0.970491	0.970491	0.970491	0.970491	-0.000210121
Pfkfb2	0.989969	-0.0145444	0.494103	0.995309	0.995309	0.527586	0.967339	0.967339	0.967339	0.967339	-0.000209751
amalgam_5_310	0.988761	-0.0163058	0.46989	0.972024	0.972024	0.527586	0.970819	0.970819	0.970819	0.970819	-0.000209723
amalgam_5_918	0.983301	-0.0242947	0.486467	0.991835	0.991835	0.527586	0.980341	0.980341	0.980341	0.980341	-0.000209492
Gabrq	0.982217	-0.0258859	0.494103	1	1	0.527586	0.981549	0.981549	0.981549	0.981549	-0.000209366
amalgam_4_83	0.982787	-0.0250488	0.46989	0.981065	0.981065	0.527586	0.980941	0.980941	0.980941	0.980941	-0.000209341
amalgam_5_480	0.98737	-0.0183374	0.491961	0.992934	0.992934	0.527586	0.974185	0.974185	0.974185	0.974185	-0.000208289
Tgm2	0.991763	-0.0119331	0.46989	0.962171	0.962171	0.527586	0.96078	0.96078	0.96078	0.96078	-0.000207353
amalgam_5_352	0.988278	-0.0170108	0.494103	0.993735	0.993735	0.527586	0.972326	0.972326	0.972326	0.972326	-0.000207329
Arf6	0.975207	-0.0362196	0.494103	0.999974	0.999974	0.527586	0.986907	0.986907	0.986907	0.986907	-0.00020731
Nr3c2_P1	0.989438	-0.0153194	0.476562	0.977842	0.977842	0.527586	0.969349	0.969349	0.969349	0.969349	-0.000207114
Akr1b8	0.988975	-0.0159936	0.494103	0.999494	0.999494	0.527586	0.970645	0.970645	0.970645	0.970645	-0.000206954
amalgam_5_1680	0.987566	-0.0180515	0.473258	0.978493	0.978493	0.527586	0.97396	0.97396	0.97396	0.97396	-0.000206853
Oxct1	0.978477	-0.0313902	0.471074	0.98624	0.98624	0.527586	0.984949	0.984949	0.984949	0.984949	-0.000206742
Caly	0.982787	-0.0250491	0.486467	0.991809	0.991809	0.527586	0.981188	0.981188	0.981188	0.981188	-0.000206595
amalgam_5_461	0.988252	-0.0170486	0.485156	0.985162	0.985162	0.527586	0.972521	0.972521	0.972521	0.972521	-0.000206307
amalgam_3_3	0.98672	-0.0192871	0.483113	0.986178	0.986178	0.527586	0.975683	0.975683	0.975683	0.975683	-0.000206203
Stk3	0.995682	-0.00624329	0.46989	0.926879	0.926879	0.527586	0.961465	0.961465	0.926879	0.926879	-0.000205884
amalgam_5_1922	0.986642	-0.0194008	0.476562	0.982606	0.982606	0.527586	0.975865	0.975865	0.975865	0.975865	-0.000205844
Map1a	0.982799	-0.0250323	0.494103	1	1	0.527586	0.981247	0.981247	0.981247	0.981247	-0.000205803
amalgam_5_421	0.976945	-0.0336515	0.473258	0.988483	0.988483	0.527586	0.986041	0.986041	0.986041	0.986041	-0.000205445
amalgam_5_1818	0.981978	-0.0262373	0.48946	0.993735	0.993735	0.527586	0.982145	0.982145	0.982145	0.982145	-0.000205297
amalgam_5_1719	0.991476	-0.0123506	0.471883	0.96683	0.96683	0.527586	0.962591	0.962591	0.962591	0.962591	-0.000204505
Ppp4c	0.986263	-0.0199555	0.494103	0.99903	0.99903	0.527586	0.976686	0.976686	0.976686	0.976686	-0.000204443
amalgam_5_1146	0.981908	-0.0263398	0.476562	0.987057	0.987057	0.527586	0.982301	0.982301	0.982301	0.982301	-0.000204273
Lcn9	0.982555	-0.0253894	0.494103	1	1	0.527586	0.981652	0.981652	0.981652	0.981652	-0.000204197
Tars2	0.986756	-0.0192349	0.480549	0.984635	0.984635	0.527586	0.975861	0.975861	0.975861	0.975861	-0.000204118
amalgam_5_723	0.987028	-0.0188364	0.493781	0.993735	0.993735	0.527586	0.97536	0.97536	0.97536	0.97536	-0.000204097
amalgam_5_493	0.989037	-0.0159034	0.494103	0.998437	0.998437	0.527586	0.970909	0.970909	0.970909	0.970909	-0.000203903
Cant1	0.987797	-0.017714	0.494103	0.99824	0.99824	0.527586	0.973854	0.973854	0.973854	0.973854	-0.000203821
Ikbkg_P1	0.994579	-0.00784236	0.46989	0.941967	0.941967	0.527586	0.952533	0.952533	0.941967	0.941967	-0.000203622
amalgam_5_388	0.986937	-0.0189699	0.494103	0.998437	0.998437	0.527586	0.975608	0.975608	0.975608	0.975608	-0.00020345
amalgam_5_1733	0.992386	-0.0110262	0.46989	0.958487	0.958487	0.527586	0.969126	0.969126	0.958487	0.958487	-0.000203037
Fgfr2	0.983014	-0.0247156	0.494103	0.995371	0.995371	0.527586	0.981265	0.981265	0.981265	0.981265	-0.000203009
amalgam_5_272	0.982675	-0.0252136	0.488263	0.993063	0.993063	0.527586	0.981678	0.981678	0.981678	0.981678	-0.000202492
amalgam_5_1814	0.995376	-0.00668634	0.46989	0.932766	0.932766	0.527586	0.965029	0.965029	0.932766	0.932766	-0.000202109
Twf1	0.972646	-0.0400136	0.488263	0.995608	0.995608	0.527586	0.988439	0.988439	0.988439	0.988439	-0.000202076
amalgam_5_17	0.986197	-0.0200518	0.486467	0.989091	0.989091	0.527586	0.977132	0.977132	0.977132	0.977132	-0.000201453
amalgam_5_1184	0.98342	-0.0241207	0.486467	0.99063	0.99063	0.527586	0.980963	0.980963	0.980963	0.980963	-0.00020135
amalgam_5_1947	0.987604	-0.0179959	0.486815	0.989832	0.989832	0.527586	0.97459	0.97459	0.97459	0.97459	-0.000201163
amalgam_5_15	0.989129	-0.0157694	0.494103	0.994258	0.994258	0.527586	0.971123	0.971123	0.971123	0.971123	-0.00020068
Stk11	0.971434	-0.0418118	0.494103	0.998341	0.998341	0.527586	0.989013	0.989013	0.989013	0.989013	-0.000200618
amalgam_5_1446	0.989063	-0.015866	0.485591	0.985376	0.985376	0.527586	0.971332	0.971332	0.971332	0.971332	-0.000200422
amalgam_5_720	0.989304	-0.015514	0.494103	0.999823	0.999823	0.527586	0.970725	0.970725	0.970725	0.970725	-0.000200187
amalgam_5_1612	0.98709	-0.018747	0.494103	0.993735	0.993735	0.527586	0.975736	0.975736	0.975736	0.975736	-0.00019999
Ctdsp1	0.985845	-0.0205671	0.494103	0.996489	0.996489	0.527586	0.977898	0.977898	0.977898	0.977898	-0.000199629
amalgam_5_1427	0.986063	-0.0202485	0.486467	0.988964	0.988964	0.527586	0.977581	0.977581	0.977581	0.977581	-0.000199394
Gabra5	0.991139	-0.0128404	0.46989	0.964951	0.964951	0.527586	0.968594	0.968594	0.964951	0.964951	-0.00019896
Vamp1_P1	0.983903	-0.0234116	0.48946	0.993027	0.993027	0.527586	0.980648	0.980648	0.980648	0.980648	-0.000198687
Hs3st3a1	0.987952	-0.0174873	0.485591	0.985974	0.985974	0.527586	0.974178	0.974178	0.974178	0.974178	-0.000198687
Npr1	0.980324	-0.0286688	0.494103	1	1	0.527586	0.984191	0.984191	0.984191	0.984191	-0.000198402
Epn1	0.991384	-0.0124848	0.494103	0.994558	0.994558	0.527586	0.964074	0.964074	0.964074	0.964074	-0.00019838
Ppef2	0.986685	-0.019338	0.487559	0.990683	0.990683	0.527586	0.976665	0.976665	0.976665	0.976665	-0.000198302
Hba-a2	0.983041	-0.0246758	0.494103	0.996045	0.996045	0.527586	0.981782	0.981782	0.981782	0.981782	-0.000197031
amalgam_4_170	0.985862	-0.0205421	0.494103	0.99799	0.99799	0.527586	0.9782	0.9782	0.9782	0.9782	-0.000196634
Ndufv3	0.993762	-0.00902729	0.46989	0.951166	0.951166	0.527586	0.965279	0.965279	0.951166	0.951166	-0.000196287
Krt12	0.98853	-0.0166427	0.473684	0.97722	0.97722	0.527586	0.973214	0.973214	0.973214	0.973214	-0.000196247
amalgam_5_1758	0.989321	-0.0154899	0.46989	0.971259	0.971259	0.527586	0.971931	0.971931	0.971259	0.971259	-0.000196182
amalgam_5_1567	0.98914	-0.0157531	0.486467	0.987329	0.987329	0.527586	0.97175	0.97175	0.97175	0.97175	-0.000196053
amalgam_5_348	0.989642	-0.0150218	0.473684	0.974728	0.974728	0.527586	0.97046	0.97046	0.97046	0.97046	-0.000195621
amalgam_5_183	0.986384	-0.0197787	0.480122	0.983774	0.983774	0.527586	0.977516	0.977516	0.977516	0.977516	-0.000195334
amalgam_5_458	0.991861	-0.0117903	0.46989	0.962579	0.962579	0.527586	0.966414	0.966414	0.962579	0.962579	-0.000195291
amalgam_9_6	0.980306	-0.0286954	0.473684	0.986845	0.986845	0.527586	0.984458	0.984458	0.984458	0.984458	-0.000195204
amalgam_5_1435	0.983924	-0.0233807	0.486467	0.992092	0.992092	0.527586	0.980969	0.980969	0.980969	0.980969	-0.000195103
Slc16a2	0.981656	-0.0267102	0.480549	0.988968	0.988968	0.527586	0.983351	0.983351	0.983351	0.983351	-0.00019475
amalgam_5_652	0.993479	-0.00943829	0.494103	0.994258	0.994258	0.527586	0.953638	0.953638	0.953638	0.953638	-0.000194584
Ear14	0.981983	-0.0262294	0.488326	0.993376	0.993376	0.527586	0.983071	0.983071	0.983071	0.983071	-0.000194498
Sod1	0.988119	-0.017243	0.494103	0.997942	0.997942	0.527586	0.974377	0.974377	0.974377	0.974377	-0.000194378
Ace2	0.985465	-0.0211232	0.494103	1	1	0.527586	0.979041	0.979041	0.979041	0.979041	-0.000194318
amalgam_5_90	0.987927	-0.0175231	0.46989	0.974842	0.974842	0.527586	0.980519	0.980519	0.974842	0.974842	-0.000193906
amalgam_5_229	0.992101	-0.0114404	0.470199	0.961778	0.961778	0.527586	0.971624	0.971624	0.961778	0.961778	-0.00019363
Itga4	0.979966	-0.029196	0.494103	0.996255	0.996255	0.527586	0.984874	0.984874	0.984874	0.984874	-0.000193263
amalgam_5_1019	0.98859	-0.0165565	0.486467	0.986821	0.986821	0.527586	0.973492	0.973492	0.973492	0.973492	-0.000193173
amalgam_5_631	0.990749	-0.0134088	0.494103	0.991581	0.991581	0.527586	0.9674	0.9674	0.9674	0.9674	-0.000193008
amalgam_5_1247	0.990646	-0.0135586	0.470637	0.967798	0.967798	0.527586	0.974866	0.974866	0.967798	0.967798	-0.000192742
amalgam_5_966	0.980458	-0.0284717	0.486467	0.992092	0.992092	0.527586	0.984533	0.984533	0.984533	0.984533	-0.00019274
amalgam_5_1554	0.978719	-0.0310329	0.483871	0.991469	0.991469	0.527586	0.985812	0.985812	0.985812	0.985812	-0.000192583
amalgam_5_1196	0.977369	-0.0330244	0.494103	0.999823	0.999823	0.527586	0.986689	0.986689	0.986689	0.986689	-0.000192191
Snap23	0.977798	-0.0323913	0.494103	0.99903	0.99903	0.527586	0.986478	0.986478	0.986478	0.986478	-0.000191512
amalgam_5_1812	0.988476	-0.0167224	0.494103	0.99552	0.99552	0.527586	0.974026	0.974026	0.974026	0.974026	-0.000191128
Alas2	0.982974	-0.0247746	0.486467	0.991222	0.991222	0.527586	0.982415	0.982415	0.982415	0.982415	-0.000190891
Sult2a6	0.976582	-0.0341868	0.494103	0.997243	0.997243	0.527586	0.987234	0.987234	0.987234	0.987234	-0.000190753
Camkv	0.981619	-0.0267653	0.473258	0.985092	0.985092	0.527586	0.983746	0.983746	0.983746	0.983746	-0.000190484
amalgam_5_1094	0.984876	-0.0219855	0.494103	0.997597	0.997597	0.527586	0.980262	0.980262	0.980262	0.980262	-0.000190347
Prkch	0.983391	-0.0241627	0.480549	0.987057	0.987057	0.527586	0.982042	0.982042	0.982042	0.982042	-0.000190158
amalgam_5_256	0.989623	-0.0150484	0.479631	0.978469	0.978469	0.527586	0.971359	0.971359	0.971359	0.971359	-0.000189913
amalgam_5_1280	0.999493	-0.000731006	0.471074	0.550014	0.550014	0.527586	0.952539	0.952539	0.550014	0.550014	-0.000189788
Prps1l1	0.984936	-0.0218982	0.494103	1	1	0.527586	0.980311	0.980311	0.980311	0.980311	-0.000189118
amalgam_5_1464	0.989165	-0.015717	0.471405	0.97345	0.97345	0.527586	0.972679	0.972679	0.972679	0.972679	-0.000189083
F3	0.988627	-0.0165013	0.471074	0.974066	0.974066	0.527586	0.974751	0.974751	0.974066	0.974066	-0.000188306
Car14	0.986986	-0.0188979	0.494103	0.994258	0.994258	0.527586	0.977326	0.977326	0.977326	0.977326	-0.000188236
amalgam_4_92	0.990196	-0.0142133	0.490492	0.989189	0.989189	0.527586	0.969995	0.969995	0.969995	0.969995	-0.00018805
Gm10639	0.974479	-0.0372968	0.494103	0.999494	0.999494	0.527586	0.98846	0.98846	0.98846	0.98846	-0.000188012
Cacna1a	0.99276	-0.0104836	0.473258	0.961877	0.961877	0.527586	0.959575	0.959575	0.959575	0.959575	-0.000187878
amalgam_5_148	0.989462	-0.0152843	0.494103	0.998329	0.998329	0.527586	0.972105	0.972105	0.972105	0.972105	-0.000187798
Car13	0.990536	-0.0137184	0.486467	0.985243	0.985243	0.527586	0.969013	0.969013	0.969013	0.969013	-0.000187537
Pkn1_P1	0.988229	-0.0170824	0.494103	0.999672	0.999672	0.527586	0.975075	0.975075	0.975075	0.975075	-0.000187258
Ppp2r4	0.975967	-0.0350955	0.494103	1	1	0.527586	0.987812	0.987812	0.987812	0.987812	-0.000186907
amalgam_5_837	0.989102	-0.0158093	0.494103	1	1	0.527586	0.973153	0.973153	0.973153	0.973153	-0.000186847
amalgam_5_1251	0.989142	-0.0157507	0.480031	0.979445	0.979445	0.527586	0.973064	0.973064	0.973064	0.973064	-0.000186778
Accs	0.988021	-0.0173869	0.485591	0.986235	0.986235	0.527586	0.97563	0.97563	0.97563	0.97563	-0.0001863
Adra1a	0.987621	-0.017971	0.486467	0.988129	0.988129	0.527586	0.976486	0.976486	0.976486	0.976486	-0.000185716
amalgam_5_418	0.987193	-0.0185955	0.490492	0.991581	0.991581	0.527586	0.977281	0.977281	0.977281	0.977281	-0.000185597
amalgam_5_643	0.986201	-0.0200464	0.492472	0.993735	0.993735	0.527586	0.978919	0.978919	0.978919	0.978919	-0.000185497
amalgam_5_1321	0.985698	-0.0207831	0.486467	0.990902	0.990902	0.527586	0.979711	0.979711	0.979711	0.979711	-0.000185009
Stk32c_P2	0.989826	-0.0147527	0.486467	0.985251	0.985251	0.527586	0.971584	0.971584	0.971584	0.971584	-0.000184697
Car5a	0.988254	-0.0170455	0.473258	0.97722	0.97722	0.527586	0.975411	0.975411	0.975411	0.975411	-0.000184302
Hlcs_P1	0.983193	-0.0244535	0.471074	0.982803	0.982803	0.527586	0.98618	0.98618	0.982803	0.982803	-0.000184223
Hs3st1	0.989234	-0.0156158	0.494103	1	1	0.527586	0.973233	0.973233	0.973233	0.973233	-0.000184002
amalgam_4_25	0.98777	-0.0177531	0.494103	0.994244	0.994244	0.527586	0.976556	0.976556	0.976556	0.976556	-0.000182911
Tfpi	0.980881	-0.0278496	0.480549	0.989414	0.989414	0.527586	0.984999	0.984999	0.984999	0.984999	-0.000182816
amalgam_5_1656	0.986485	-0.0196312	0.493125	0.993906	0.993906	0.527586	0.978788	0.978788	0.978788	0.978788	-0.00018279
amalgam_5_154	0.986697	-0.0193213	0.471452	0.978493	0.978493	0.527586	0.982016	0.982016	0.978493	0.978493	-0.000182436
Me3	0.988926	-0.0160655	0.485591	0.98526	0.98526	0.527586	0.974194	0.974194	0.974194	0.974194	-0.000182417
amalgam_5_1714	0.990574	-0.0136628	0.488263	0.987057	0.987057	0.527586	0.969764	0.969764	0.969764	0.969764	-0.000182177
amalgam_5_40	0.987217	-0.018561	0.494103	0.997597	0.997597	0.527586	0.977668	0.977668	0.977668	0.977668	-0.000182061
Chrnb2	0.975822	-0.0353099	0.484716	0.992729	0.992729	0.527586	0.988214	0.988214	0.988214	0.988214	-0.000181808
Pim3	0.983485	-0.0240253	0.494103	0.99903	0.99903	0.527586	0.982755	0.982755	0.982755	0.982755	-0.000181505
Il2rg	0.981085	-0.0275503	0.494103	0.99903	0.99903	0.527586	0.984947	0.984947	0.984947	0.984947	-0.00018148
amalgam_5_96	0.987617	-0.0179771	0.494103	1	1	0.527586	0.97703	0.97703	0.97703	0.97703	-0.000181428
Rab9	0.990488	-0.0137884	0.494103	0.995623	0.995623	0.527586	0.970159	0.970159	0.970159	0.970159	-0.000181414
amalgam_5_1386	0.987175	-0.0186222	0.481426	0.985242	0.985242	0.527586	0.977854	0.977854	0.977854	0.977854	-0.000181116
amalgam_5_142	0.984946	-0.021884	0.491961	0.993735	0.993735	0.527586	0.981129	0.981129	0.981129	0.981129	-0.000181064
Adk_P1	0.987926	-0.0175249	0.494103	0.995488	0.995488	0.527586	0.9765	0.9765	0.9765	0.9765	-0.000180995
amalgam_4_20	0.988655	-0.0164613	0.494103	0.999772	0.999772	0.527586	0.975014	0.975014	0.975014	0.975014	-0.000180897
amalgam_5_478	0.988149	-0.0171991	0.494103	1	1	0.527586	0.976139	0.976139	0.976139	0.976139	-0.000180388
amalgam_5_1744	0.985441	-0.0211587	0.491961	0.993906	0.993906	0.527586	0.980582	0.980582	0.980582	0.980582	-0.000180185
amalgam_5_72	0.989102	-0.0158091	0.480031	0.979701	0.979701	0.527586	0.97411	0.97411	0.97411	0.97411	-0.000180094
amalgam_5_213	0.97344	-0.0388358	0.480549	0.99236	0.99236	0.527586	0.989398	0.989398	0.989398	0.989398	-0.000179762
Arpc3	0.968001	-0.0469193	0.478764	0.992934	0.992934	0.527586	0.991217	0.991217	0.991217	0.991217	-0.000179756
Cacna1i	0.984859	-0.0220111	0.471883	0.981383	0.981383	0.527586	0.987095	0.987095	0.981383	0.981383	-0.00017964
Tyrobp	0.979194	-0.0303338	0.491961	0.995481	0.995481	0.527586	0.986478	0.986478	0.986478	0.986478	-0.00017935
amalgam_5_1559	0.988705	-0.0163874	0.471974	0.975227	0.975227	0.527586	0.975764	0.975764	0.975227	0.975227	-0.000178531
amalgam_5_1133	0.98572	-0.0207503	0.486467	0.989414	0.989414	0.527586	0.980426	0.980426	0.980426	0.980426	-0.000178144
P2ry12	0.980484	-0.0284344	0.480549	0.98962	0.98962	0.527586	0.985695	0.985695	0.985695	0.985695	-0.000177927
Myl6b	0.987735	-0.0178033	0.494103	0.996489	0.996489	0.527586	0.977258	0.977258	0.977258	0.977258	-0.000177869
amalgam_4_19	0.990915	-0.0131662	0.486467	0.983539	0.983539	0.527586	0.969391	0.969391	0.969391	0.969391	-0.000177754
Dapk1	0.985164	-0.0215644	0.488263	0.99178	0.99178	0.527586	0.981211	0.981211	0.981211	0.981211	-0.000177642
amalgam_5_1210	0.992512	-0.010844	0.47283	0.963057	0.963057	0.527586	0.968952	0.968952	0.963057	0.963057	-0.000177279
amalgam_5_95	0.959722	-0.0593113	0.473258	0.993142	0.993142	0.527586	0.994827	0.994827	0.993142	0.993142	-0.000177257
amalgam_5_820	0.988696	-0.0164004	0.483492	0.983774	0.983774	0.527586	0.975448	0.975448	0.975448	0.975448	-0.000177058
amalgam_4_326	0.990705	-0.0134725	0.475099	0.973978	0.973978	0.527586	0.970236	0.970236	0.970236	0.970236	-0.000176797
Csnk1d	0.983747	-0.0236408	0.494103	0.995309	0.995309	0.527586	0.982986	0.982986	0.982986	0.982986	-0.000176182
Pdgfrb	0.98548	-0.0211012	0.494103	0.99903	0.99903	0.527586	0.98096	0.98096	0.98096	0.98096	-0.000176166
amalgam_4_256	0.987752	-0.0177793	0.489474	0.990925	0.990925	0.527586	0.977446	0.977446	0.977446	0.977446	-0.000176142
Tph1_P2	0.983573	-0.0238955	0.491961	0.994467	0.994467	0.527586	0.983196	0.983196	0.983196	0.983196	-0.000175873
Tff2	0.987893	-0.0175728	0.494103	0.993735	0.993735	0.527586	0.977246	0.977246	0.977246	0.977246	-0.00017566
Pip5k1b	0.991543	-0.0122533	0.492434	0.989598	0.989598	0.527586	0.967551	0.967551	0.967551	0.967551	-0.00017554
Sdf2	0.96236	-0.0553513	0.473258	0.992729	0.992729	0.527586	0.994583	0.994583	0.992729	0.992729	-0.000175418
amalgam_5_880	0.98796	-0.0174756	0.494103	0.999823	0.999823	0.527586	0.97716	0.97716	0.97716	0.97716	-0.000175355
amalgam_5_1017	0.98915	-0.0157391	0.494103	1	1	0.527586	0.974725	0.974725	0.974725	0.974725	-0.000174984
amalgam_5_427	0.993496	-0.00941419	0.473258	0.958147	0.958147	0.527586	0.970941	0.970941	0.958147	0.958147	-0.000174802
Cdkn1a	0.983065	-0.0246409	0.486467	0.991594	0.991594	0.527586	0.9838	0.9838	0.9838	0.9838	-0.000174781
Cacnb1_P1	0.987998	-0.0174193	0.491285	0.991469	0.991469	0.527586	0.977202	0.977202	0.977202	0.977202	-0.000174469
amalgam_5_116	0.988693	-0.0164055	0.485591	0.985242	0.985242	0.527586	0.975816	0.975816	0.975816	0.975816	-0.000174422
amalgam_5_1606	0.991873	-0.0117729	0.484783	0.978493	0.978493	0.527586	0.966462	0.966462	0.966462	0.966462	-0.000174416
Saa1	0.994399	-0.00810298	0.473258	0.951666	0.951666	0.527586	0.95781	0.95781	0.951666	0.951666	-0.00017434
amalgam_5_653	0.988427	-0.0167942	0.486467	0.987173	0.987173	0.527586	0.976425	0.976425	0.976425	0.976425	-0.000174008
Pcmt1	0.984776	-0.0221331	0.494103	1	1	0.527586	0.982061	0.982061	0.982061	0.982061	-0.000174001
amalgam_5_486	0.979139	-0.0304148	0.486467	0.992934	0.992934	0.527586	0.986952	0.986952	0.986952	0.986952	-0.000173489
Ptp4a3_P2	0.966131	-0.0497095	0.494103	0.998565	0.998565	0.527586	0.991998	0.991998	0.991998	0.991998	-0.000173454
Aldh3a2	0.985146	-0.021591	0.493108	0.994258	0.994258	0.527586	0.981689	0.981689	0.981689	0.981689	-0.000173294
Map3k15	0.982115	-0.0260364	0.494103	0.99802	0.99802	0.527586	0.984834	0.984834	0.984834	0.984834	-0.000172805
amalgam_5_577	0.985367	-0.0212675	0.480031	0.984882	0.984882	0.527586	0.981515	0.981515	0.981515	0.981515	-0.000172332
amalgam_5_1199	0.992008	-0.0115761	0.494103	0.994001	0.994001	0.527586	0.96637	0.96637	0.96637	0.96637	-0.000171982
amalgam_5_250	0.985984	-0.0203633	0.478764	0.983774	0.983774	0.527586	0.980762	0.980762	0.980762	0.980762	-0.000171789
amalgam_5_844	0.987387	-0.0183131	0.490627	0.991835	0.991835	0.527586	0.978653	0.978653	0.978653	0.978653	-0.00017162
Psap	0.990446	-0.0138492	0.494103	1	1	0.527586	0.97188	0.97188	0.97188	0.97188	-0.000171554
Scnn1a	0.989487	-0.0152471	0.481426	0.981467	0.981467	0.527586	0.974464	0.974464	0.974464	0.974464	-0.000171291
amalgam_5_221	0.989107	-0.0158022	0.494103	0.996489	0.996489	0.527586	0.975359	0.975359	0.975359	0.975359	-0.000171224
amalgam_5_812	0.993585	-0.00928443	0.473258	0.958487	0.958487	0.527586	0.966422	0.966422	0.958487	0.958487	-0.000170963
amalgam_5_174	0.985668	-0.0208262	0.486467	0.991118	0.991118	0.527586	0.981326	0.981326	0.981326	0.981326	-0.000170497
amalgam_5_1440	0.996435	-0.00515299	0.473258	0.926652	0.926652	0.527586	0.962215	0.962215	0.926652	0.926652	-0.000170478
Nme6	0.974254	-0.0376309	0.494103	0.997094	0.997094	0.527586	0.989642	0.989642	0.989642	0.989642	-0.000170163
Kcnmb3	0.98692	-0.0189953	0.494103	0.99903	0.99903	0.527586	0.979635	0.979635	0.979635	0.979635	-0.000169734
Ctns	0.988111	-0.0172552	0.473258	0.977628	0.977628	0.527586	0.978753	0.978753	0.977628	0.977628	-0.000169556
amalgam_5_1892	0.991226	-0.0127143	0.494103	0.991581	0.991581	0.527586	0.969844	0.969844	0.969844	0.969844	-0.000169075
amalgam_5_1865	0.988272	-0.0170194	0.491961	0.992092	0.992092	0.527586	0.977398	0.977398	0.977398	0.977398	-0.000168979
Mapk4	0.988978	-0.0159902	0.494103	0.998329	0.998329	0.527586	0.97601	0.97601	0.97601	0.97601	-0.00016863
amalgam_3_16	0.990661	-0.0135367	0.494103	1	1	0.527586	0.971844	0.971844	0.971844	0.971844	-0.000167904
Csad_P1	0.977115	-0.0333996	0.494103	0.99903	0.99903	0.527586	0.988507	0.988507	0.988507	0.988507	-0.000167678
amalgam_4_130	0.988677	-0.0164283	0.493125	0.992623	0.992623	0.527586	0.976786	0.976786	0.976786	0.976786	-0.000167575
Hrh4	0.990617	-0.0136014	0.483871	0.980639	0.980639	0.527586	0.97207	0.97207	0.97207	0.97207	-0.000167333
Axl	0.992246	-0.0112301	0.494103	0.996489	0.996489	0.527586	0.966276	0.966276	0.966276	0.966276	-0.000167315
Anxa5	0.990033	-0.0144514	0.493458	0.99178	0.99178	0.527586	0.973699	0.973699	0.973699	0.973699	-0.000167279
amalgam_5_66	0.996172	-0.00553258	0.473258	0.932766	0.932766	0.527586	0.961606	0.961606	0.932766	0.932766	-0.000167234
amalgam_5_610	0.984624	-0.0223556	0.473264	0.982925	0.982925	0.527586	0.984368	0.984368	0.982925	0.982925	-0.000167215
H2-Eb1	0.989295	-0.0155272	0.486467	0.987057	0.987057	0.527586	0.975518	0.975518	0.975518	0.975518	-0.000167144
Stk11ip	0.961511	-0.0566241	0.494103	0.998437	0.998437	0.527586	0.993228	0.993228	0.993228	0.993228	-0.000167101
[truncated: 3,272 more rows]

## Sheet: M1_hI56i_Fig5
gene	fold-change	log2fc (knockdown phenotype)	score_low	pvalue_low	fdr_low	score_high	pvalue_high	fdr_high	pvalue	fdr	Gene Score
[truncated: 4,842 more rows]

[truncated: 9 more sheets: M1_hsyn_allsgrnas_Fig5, M1_hsyn_invsgRNAs_Fig5, M1_hi56i_allsgrnas_Fig5, M1_hi56i_invsgRNAs_Fig5, chaperone_hsyn_Fig7, M1_hsyn_EDF7, M1_nocre_EDF7, M1_7e9_hsyn_EDF7, M1_7e8_hsyn_EDF7]
