# Supplementary material for: CRISPR screening by AAV episome-sequencing (CrAAVe-seq) is a highly scalable cell type-specific in vivo screening platform
Source: bioRxiv. 2024 Dec 18:2023.06.13.544831. Preprint. [Version 4] doi: 10.1101/2023.06.13.544831 (PMC10312723; doi:10.1101/2023.06.13.544831)
Supplement: Supplement 2 [file media-2.xlsx]

## Sheet: M3_hsyn
gene	log2fc mouse 1	pvalue mouse 1	fdr mouse 1	gene score mouse 1	log2fc mouse 2	pvalue mouse 2	fdr mouse 2	gene score mouse 2	log2fc mouse 3	pvalue mouse 3	fdr mouse 3	gene score mouse 3	log2fc mouse 4	pvalue mouse 4	fdr mouse 4	gene score mouse 4	log2fc mouse 5	pvalue mouse 5	fdr mouse 5	gene score mouse 5	log2fc mouse 6	pvalue mouse 6	fdr mouse 6	gene score mouse 6	log2fc mouse 7	pvalue mouse 7	fdr mouse 7	gene score mouse 7	log2fc mouse 8	pvalue mouse 8	fdr mouse 8	gene score mouse 8	log2fc mouse 9	pvalue mouse 9	fdr mouse 9	gene score mouse 9	log2fc mouse 10	pvalue mouse 10	fdr mouse 10	gene score mouse 10	log2fc mouse 11	pvalue mouse 11	fdr mouse 11	gene score mouse 11	log2fc mouse 12	pvalue mouse 12	fdr mouse 12	gene score mouse 12	log2fc mouse 13
Chmp2a	-1.55114	1.78007807789718e-95	1.78007807789718e-95	-146.97	-1.0366	3.6003170003118e-46	3.6003170003118e-46	-47.1071	-2.23463	1.0119126027568e-67	1.0119126027568e-67	-149.709	-1.15838	3.38964484981861e-90	3.38964484981861e-90	-103.64	-0.962331	1.88369645050828e-59	1.88369645050828e-59	-56.5129	-1.33027	1.54009452256452e-116	1.54009452256452e-116	-154.061	-0.708549	2.09532859450571e-51	2.09532859450571e-51	-35.9084	-0.937297	8.45072290130382e-66	8.45072290130382e-66	-60.9928	-0.811337	3.53281073661042e-56	3.53281073661042e-56	-44.9902	-0.714758	1.52459958618071e-51	1.52459958618071e-51	-36.3218	-0.815856	8.78353789171202e-68	8.78353789171202e-68	-54.7083	-0.709745	2.37141153422429e-51	2.37141153422429e-51	-35.9309	-1.01016
Stx5a	-0.980886	1.1855950054545e-63	1.1855950054545e-63	-61.7233	-0.382549	3.37327971166405e-26	0.555556	-9.74428	-0.77542	1.66107183556213e-40	0.315789	-30.8459	-1.07659	1.79059056862047e-68	1.79059056862047e-68	-72.9356	-0.637347	3.30044807777858e-32	3.30044807777858e-32	-20.0646	-1.17873	1.72010187455319e-85	1.72010187455319e-85	-99.9144	-0.602443	3.93061081831892e-28	3.93061081831892e-28	-16.5103	-0.633936	7.13585834875502e-29	7.13585834875502e-29	-17.8431	-0.707904	2.08333886451971e-32	2.08333886451971e-32	-22.4273	-0.667003	4.78430945899585e-28	4.78430945899585e-28	-18.2226	-0.624884	1.65598297248692e-28	1.65598297248692e-28	-17.3599	-0.678852	1.57981761288369e-27	1.57981761288369e-27	-18.1942	-0.711156
Rnasek	-0.814176	2.64370042347852e-39	2.64370042347852e-39	-31.4091	-0.567799	1.60366740806011e-45	1.60366740806011e-45	-25.4345	-1.35127	2.03785351775317e-95	2.03785351775317e-95	-127.952	-1.12519	3.11662839701847e-47	3.11662839701847e-47	-52.3283	-0.662352	5.18508646715557e-28	5.18508646715557e-28	-18.0724	-0.826479	2.53682009428794e-71	2.53682009428794e-71	-58.3459	-0.587032	1.87391509613166e-39	1.87391509613166e-39	-22.7341	-0.867719	1.75428143603619e-55	1.75428143603619e-55	-47.5128	-0.58077	1.33705750326023e-42	1.33705750326023e-42	-24.3191	-0.476187	1.83419878284979e-31	1.83419878284979e-31	-14.6363	-0.4966	1.41791499299505e-37	1.41791499299505e-37	-18.2989	-0.501387	1.45554810937267e-37	1.45554810937267e-37	-18.4696	-0.461827
Ubap1	-0.890963	1.56437836219267e-37	1.56437836219267e-37	-32.7925	-0.70445	6.08165680448495e-27	0.555556	-18.4678	-1.81653	4.15590215350199e-82	4.15590215350199e-82	-147.832	-1.0514	2.72866580221096e-56	2.72866580221096e-56	-58.42	-0.947557	5.9601161368606e-31	5.9601161368606e-31	-28.6397	-1.02582	2.0108393456253e-52	2.0108393456253e-52	-53.0313	-0.659108	4.0816626610598e-27	4.0816626610598e-27	-17.3933	-0.726748	1.83596077136675e-28	1.83596077136675e-28	-20.1572	-0.677911	7.96831874074313e-30	7.96831874074313e-30	-19.7263	-0.690227	1.38620929477159e-23	1.38620929477159e-23	-15.7773	-0.837289	8.46467075838989e-47	8.46467075838989e-47	-38.5759	-0.719446	8.65983959657663e-30	8.65983959657663e-30	-20.9089	-0.935396
Eif2b4	-0.673723	2.8736437205537e-36	2.8736437205537e-36	-23.9452	-0.483468	9.94061795116285e-14	0.555556	-6.28634	-0.408626	7.91650818757654e-31	0.491694	-12.3003	-0.539834	1.82026449130791e-37	0.214286	-19.8334	-0.618541	6.07956049418528e-25	6.07956049418528e-25	-14.9787	-0.512261	3.47712519958494e-29	3.47712519958494e-29	-14.5783	-0.32417	6.68183771687966e-16	6.68183771687966e-16	-4.91932	-0.272373	6.54016072592886e-14	0.03125	-3.59108	-0.412975	1.30588168328199e-24	1.30588168328199e-24	-9.86354	-0.385369	5.63193362305179e-20	5.63193362305179e-20	-7.4181	-0.377927	4.74179141546022e-21	4.74179141546022e-21	-7.68102	-0.385586	1.19283342225307e-16	0.0645161	-6.13984	-0.402462
Atp6v1h	-0.73143	1.15827551961913e-34	1.15827551961913e-34	-24.8219	-0.318522	3.16700879138155e-13	0.555556	-3.98132	-0.550056	4.69371630017814e-21	0.491694	-11.1818	-1.06015	4.45340169919493e-61	4.45340169919493e-61	-63.9817	-0.493078	1.53647172711036e-19	1.53647172711036e-19	-9.27651	-0.920838	4.01844354660707e-54	4.01844354660707e-54	-49.169	-0.700646	1.87919958292754e-35	1.87919958292754e-35	-24.3306	-0.792287	2.85890827626793e-34	2.85890827626793e-34	-26.5763	-0.556445	1.41538640364541e-24	1.41538640364541e-24	-13.2707	-0.362841	6.40276407564021e-15	6.40276407564021e-15	-5.15003	-0.687146	4.16066031784695e-28	4.16066031784695e-28	-18.8146	-0.650816	2.18518810134541e-27	2.18518810134541e-27	-17.3511	-0.370063
Copz1	-0.606574	5.99802078834076e-34	5.99802078834076e-34	-20.1516	-0.750574	2.33501123032212e-46	2.33501123032212e-46	-34.25	-1.07086	4.40049181003e-97	0.142857	-103.184	-0.627161	1.94674554744418e-39	0.1875	-24.2778	-0.57308	2.08055496270147e-36	2.08055496270147e-36	-20.4485	-0.885645	7.68165686456474e-70	7.68165686456474e-70	-61.2109	-0.600494	6.3333936981648e-34	6.3333936981648e-34	-19.9354	-0.600988	1.79733470017969e-45	1.79733470017969e-45	-26.8914	-0.600763	2.02655840019622e-39	2.02655840019622e-39	-23.2455	-0.5351	1.78915634071693e-30	1.78915634071693e-30	-15.9178	-0.598489	1.06441339329333e-39	1.06441339329333e-39	-23.3248	-0.669533	5.5647002376066e-44	5.5647002376066e-44	-28.9604	-0.547856
Uri1	-0.894835	2.41725613204173e-32	2.41725613204173e-32	-28.2917	-0.527083	1.62210721708217e-14	0.555556	-7.26844	-1.61191	7.56918409900299e-60	0.142857	-95.2974	-1.20843	9.16609556931702e-48	9.16609556931702e-48	-56.8418	-0.541366	1.1399512610339e-14	1.1399512610339e-14	-7.54833	-0.845057	1.8326807802929e-27	1.8326807802929e-27	-22.5942	-0.516408	1.88202860588721e-15	1.88202860588721e-15	-7.6043	-0.622596	5.92220844335073e-18	5.92220844335073e-18	-10.7258	-0.760907	2.59511929592541e-25	2.59511929592541e-25	-18.7075	-0.606832	1.46083817350335e-14	1.46083817350335e-14	-8.39577	-0.565862	4.4934727782033e-16	4.4934727782033e-16	-8.68452	-0.714824	2.32453224094699e-25	2.32453224094699e-25	-17.6087	-0.567749
Chmp4b	-1.44813	4.20270940764191e-32	4.20270940764191e-32	-45.4373	-0.645336	7.40539353435695e-11	0.555556	-6.53755	-1.33868	2.58712498229062e-56	0.142857	-74.4136	-1.76208	3.22658861199555e-23	3.22658861199555e-23	-39.6313	-0.518984	1.25312063253968e-19	1.25312063253968e-19	-9.80984	-0.977594	6.31484942698735e-46	6.31484942698735e-46	-44.1869	-0.5918	1.56561651320481e-23	1.56561651320481e-23	-13.4962	-0.536982	1.3937262596792e-20	1.3937262596792e-20	-10.6622	-0.706519	2.09984944155686e-25	2.09984944155686e-25	-17.4353	-0.693761	2.61948312944878e-28	2.61948312944878e-28	-19.1352	-0.53535	3.50867876208124e-27	3.50867876208124e-27	-14.1626	-0.896042	3.19428378984939e-24	3.19428378984939e-24	-21.0531	-1.09208
Cse1l	-0.722911	1.4869134926966e-29	1.4869134926966e-29	-20.8399	-0.423889	6.53983129887008e-15	0.555556	-6.01262	-1.09712	4.26458401555453e-81	0.142857	-88.1757	-0.786651	4.20227495055261e-34	0.1875	-26.2557	-0.481316	6.82187342346344e-14	0.111111	-6.33706	-0.908153	4.62147625567753e-44	4.62147625567753e-44	-39.355	-0.612511	8.48156838744939e-23	8.48156838744939e-23	-13.519	-0.792439	2.982823687082e-36	2.982823687082e-36	-28.1517	-0.58932	5.17332238807247e-22	5.17332238807247e-22	-12.5444	-0.542232	1.6182249226273e-18	1.6182249226273e-18	-9.64683	-0.707503	4.99176724677922e-31	4.99176724677922e-31	-21.4386	-0.800087	1.21928037716311e-28	1.21928037716311e-28	-22.3336	-0.668959
Chmp6_P1	-0.718828	5.16384811989278e-29	5.16384811989278e-29	-20.3335	-0.548499	1.89520721825054e-15	0.555556	-8.07519	-0.770201	1.55054743182319e-29	0.382812	-22.1891	-0.347391	2.22196627141115e-10	0.510121	-3.35346	-0.371784	3.2610352199967e-09	0.333333	-3.1552	-0.70524	4.20341318000312e-29	4.20341318000312e-29	-20.0122	-0.427726	2.77508824838965e-11	2.77508824838965e-11	-4.51538	-0.57011	1.77517489505316e-17	1.77517489505316e-17	-9.54977	-0.442271	4.87142370877019e-12	4.87142370877019e-12	-5.00312	-0.453541	2.33279369256387e-12	2.33279369256387e-12	-5.27564	-0.543366	4.60136231529192e-17	4.60136231529192e-17	-8.87703	-0.685993	5.8741303383246e-22	5.8741303383246e-22	-14.5644	-0.424001
Jtb	-0.956691	8.56333532688971e-29	8.56333532688971e-29	-26.8518	-1.05877	1.04738832200408e-24	1.04738832200408e-24	-25.3891	-1.53073	6.7414261927723e-98	6.7414261927723e-98	-148.743	-1.27776	1.27347211406248e-55	1.27347211406248e-55	-70.1427	-0.565976	8.12333304611114e-11	0.15	-5.71085	-0.572937	3.38330494378265e-24	3.38330494378265e-24	-13.4472	-0.448694	4.20764887786643e-09	4.20764887786643e-09	-3.75824	-0.564259	5.74384691937006e-23	5.74384691937006e-23	-12.5496	-0.553664	8.55731058497692e-15	8.55731058497692e-15	-7.78876	-0.588781	1.03247990788669e-11	1.03247990788669e-11	-6.46842	-0.584044	2.35573565630007e-21	2.35573565630007e-21	-12.0476	-0.66313	1.01115309461687e-29	1.01115309461687e-29	-19.2276	-0.7763
Apba2	0.427743	3.57258508653673e-16	3.57258508653673e-16	6.60735	-0.079497	0.092012	0.555556	-0.0823713	0.539106	5.74397906016214e-23	1	11.9901	-0.0625595	8.92405750916941e-07	0.499882	-0.37845	0.0156436	0.653798	0.653798	0.00288713	-0.0149543	0.308017	0.480826	-0.007648	0.129962	0.00516178	0.454545	0.29725	0.0230778	0.327801	0.634272	0.0111787	0.165672	0.00693033	0.428571	0.357727	-0.0315697	0.283634	0.450216	-0.0172763	0.137559	0.0456484	0.355993	0.184408	0.15419	0.00920137	0.460976	0.313954	-0.0473398
Kcnip3	0.466933	3.19541162102383e-12	3.19541162102383e-12	5.36761	0.0779898	4.73246649634986e-10	0.555556	0.727248	-0.188199	0.000724812	0.527197	-0.590903	0.0703297	1.20305798086852e-06	0.388889	0.416331	0.0273136	0.0383832	0.448103	0.0386723	0.180531	0.000526532	0.496123	0.591885	0.0888711	0.0870834	0.454545	0.0942091	0.333692	2.44254200357371e-06	0.501712	1.87273	0.0684225	0.161744	0.444444	0.054134	0.213632	0.139824	0.413361	0.182531	0.278584	0.0210731	0.252101	0.466982	0.0466519	0.299738	0.490878	0.024411	0.336909
Lhx2	0.438348	1.00845679475965e-10	1.00845679475965e-10	4.38188	-0.330187	1.34989070358166e-05	0.555556	-1.60791	0.267856	5.501420166489e-05	0.836247	1.14094	-0.0647985	0.0030635	0.49893	-0.162889	0.130806	0.0239533	0.44186	0.211989	0.0970789	0.0252045	0.646104	0.155183	0.204824	0.0021324	0.454545	0.547111	-0.0399941	0.353063	0.484823	-0.0180832	-0.0278139	0.287433	0.489613	-0.0150602	0.121669	0.0139036	0.409524	0.225924	0.0818997	0.0614997	0.40265	0.099191	-0.13333	0.0600203	0.448898	-0.16289	0.045992
Sec24a	0.437417	4.53376248847519e-10	4.53376248847519e-10	4.08703	-0.241368	0.00140964	0.555556	-0.688113	-0.557473	0.000280121	0.527197	-1.98051	0.539788	2.49733250683514e-15	0.111111	7.88226	-0.244269	0.0118704	0.498541	-0.470348	0.156286	0.143873	0.493297	0.131596	0.0889772	0.0287379	0.454545	0.137162	0.183987	0.0666295	1	0.21643	0.0570238	0.169947	0.444444	0.0438905	-0.00704242	0.0185924	0.46626	-0.0121881	0.286909	0.00132213	0.136364	0.825933	-0.0997047	0.0169099	0.445899	-0.176663	-0.0439147
Traf5	0.571595	1.04182196764819e-08	1.04182196764819e-08	4.56259	0.172031	0.00066261	0.555556	0.546843	-1.24068	2.31580333399646e-06	0.500838	-6.9916	0.578493	5.27745013902527e-09	0.236842	4.78852	0.166278	0.176601	0.44186	0.125209	0.0695406	0.056548	0.865704	0.0867577	0.0892205	0.0923364	0.454545	0.0923099	0.0454547	0.324659	0.883983	0.0222079	0.0998038	0.24772	0.440196	0.060485	0.189825	0.0271425	0.386454	0.297333	0.0435263	0.023368	0.424982	0.0710078	-0.16185	0.00955273	0.417331	-0.326916	-0.0911934
Prtn3_P1	-1.63776	8.83001874212676e-13	0.0769231	-19.7416	-0.0840878	0.329709	0.555556	-0.0405193	-0.32904	1.04813421543527e-05	0.527197	-1.63848	0.0220948	0.0726384	0.501973	0.0251623	-0.0657622	0.234871	0.479683	-0.0413756	-0.440276	0.00141572	0.420561	-1.25436	-0.142573	0.278914	0.499451	-0.0790609	-0.0591658	0.00273952	0.406191	-0.151602	-0.325915	0.0217325	0.142857	-0.541961	0.054473	0.420047	0.493929	0.0205201	-0.199219	0.000949673	0.382222	-0.602125	0.00703014	0.0350501	0.495887	0.010231	-0.46095
Psmc4	-0.620946	1.19048036704e-29	0.0769231	-17.9604	-0.601123	3.584437403802e-25	0.555556	-14.6948	-0.940549	2.18247971672011e-52	0.216216	-48.5898	-0.700216	1.74887191717547e-30	0.1875	-20.8365	-0.403395	1.42474743790369e-13	0.15	-5.18211	-0.677167	9.96079462147225e-34	9.96079462147225e-34	-22.3477	-0.546385	1.32074492327487e-26	1.32074492327487e-26	-14.14	-0.660825	3.64767978059635e-31	3.64767978059635e-31	-20.1142	-0.519521	1.41829819265756e-20	1.41829819265756e-20	-10.3116	-0.413628	7.41089471770369e-13	7.41089471770369e-13	-5.01737	-0.593147	3.44881702144641e-25	3.44881702144641e-25	-14.5097	-0.65211	9.97693248556938e-27	9.97693248556938e-27	-16.9555	-0.680021
Vps25_P1	-0.630199	5.67531065552463e-32	0.0769231	-19.6912	-0.412912	1.40010192057514e-14	0.555556	-5.72041	-0.357121	1.20354069263562e-11	0.521182	-3.8996	-0.446841	1.73502751332006e-28	0.339623	-12.4046	-0.449519	2.50311260257033e-18	2.50311260257033e-18	-7.91222	-0.542768	1.47010809615971e-23	1.47010809615971e-23	-12.3928	-0.541974	1.13541720103549e-25	1.13541720103549e-25	-13.5194	-0.39504	5.48705453384614e-13	5.48705453384614e-13	-4.84345	-0.351959	1.01499173252118e-11	1.01499173252118e-11	-3.86928	-0.396182	1.89705125314864e-12	1.89705125314864e-12	-4.64401	-0.565698	3.24094419526503e-27	3.24094419526503e-27	-14.985	-0.271399	1.29317239646916e-08	0.218182	-2.14089	-0.480029
amalgam_4_186	-1.62908	6.57902986216941e-13	0.0769231	-19.8452	-0.125655	0.0173361	0.555556	-0.221284	0.108465	4.25083661680984e-06	0.527197	0.58262	-0.400151	2.12472557142349e-10	0.497717	-3.87054	-0.0480337	0.601348	0.601348	-0.0106094	0.257572	0.00033994	0.854549	0.893412	-0.0268829	0.538365	0.538365	-0.00722946	0.265669	0.0190771	0.507399	0.456814	0.0808343	0.235049	0.444444	0.0508319	-0.0713781	0.387596	0.437189	-0.0293807	-0.0887974	0.205778	0.50009	-0.0609684	-0.0185633	0.110638	0.485266	-0.0177483	-0.212166
Ufd1l	-0.390236	4.10673463766299e-43	0.117647	-16.5407	-0.336041	4.98420942412126e-12	0.555556	-3.79807	-1.22605	4.34354394567718e-59	0.142857	-71.5552	-0.314947	6.10318167276165e-25	0.404624	-7.62627	-0.33213	3.21482808854463e-30	3.21482808854463e-30	-9.79547	-0.265902	6.74863663676488e-33	0.030303	-8.55427	-0.290648	6.20135049760197e-30	6.20135049760197e-30	-8.48911	-0.44846	1.54352326804989e-24	1.54352326804989e-24	-10.6785	-0.48267	3.89764406006476e-30	3.89764406006476e-30	-14.1949	-0.453382	2.36691405017842e-19	2.36691405017842e-19	-8.44461	-0.541774	6.31470307784989e-42	6.31470307784989e-42	-22.3209	-0.520917	2.4558784826792e-32	2.4558784826792e-32	-16.4661	-0.166857
amalgam_5_2336	-1.32977	2.96354846071608e-13	0.117647	-16.6596	-0.156296	0.00215227	0.555556	-0.416859	0.262653	8.74382619492442e-09	0.527197	2.11653	-0.154558	0.00143452	0.544366	-0.439454	0.168877	0.0322786	0.44186	0.251811	-0.175706	0.0176843	0.476647	-0.307908	0.00650636	0.405828	0.454545	0.00254827	0.266925	0.000105253	0.732761	1.06177	-0.0717075	0.161529	0.433901	-0.0567743	-0.111087	0.0322086	0.337838	-0.165744	-0.0405866	0.329109	0.53949	-0.0195896	0.0182809	0.0792691	0.49201	0.0201254	0.130749
Copa	-0.521667	1.71199985243672e-27	0.157895	-13.9632	-0.181357	8.46551595021388e-09	0.555556	-1.46398	-0.652775	3.63645554749476e-40	0.348837	-25.745	-0.426983	9.55112443948908e-23	0.339623	-9.40214	-0.306413	7.29573307226484e-14	0.235294	-4.02533	-0.854222	4.69878503606065e-55	4.69878503606065e-55	-46.4082	-0.387058	7.3714665537845e-18	7.3714665537845e-18	-6.63126	-0.562879	8.49854319801589e-35	8.49854319801589e-35	-19.1776	-0.470415	5.59608274775937e-30	5.59608274775937e-30	-13.7606	-0.30705	6.49795221408224e-16	6.49795221408224e-16	-4.66324	-0.438316	2.8626804328289e-28	2.8626804328289e-28	-12.0726	-0.600464	1.18383436416736e-29	1.18383436416736e-29	-17.3694	-0.318875
Copb1	-0.487533	3.08687613998122e-28	0.157895	-13.4123	-0.521396	2.58650506698478e-15	0.555556	-7.60575	-0.697863	5.84996822613046e-38	0.348837	-25.9834	-0.980711	8.86042267922852e-31	0.1	-29.4729	-0.393725	9.60732783403119e-13	0.172414	-4.73155	-0.611463	5.19738885760208e-29	5.19738885760208e-29	-17.2947	-0.296051	1.85578807145303e-10	1.85578807145303e-10	-2.88101	-0.465172	9.05790901756134e-18	9.05790901756134e-18	-7.92791	-0.395064	3.18608040757539e-21	3.18608040757539e-21	-8.09753	-0.342465	1.35197690672805e-14	1.35197690672805e-14	-4.74966	-0.429444	1.52180880379324e-18	1.52180880379324e-18	-7.65167	-0.47348	3.37888347206277e-22	3.37888347206277e-22	-10.1662	-0.394201
Ncstn	-0.690697	1.58828450463083e-21	0.157895	-14.3659	-0.522558	1.80097473577333e-09	0.555556	-4.56951	-0.455663	1.29200101300985e-20	0.491694	-9.06255	-0.512724	3.19785210424891e-11	0.493243	-5.38111	-0.207468	0.000102568	0.546926	-0.827588	-0.586667	3.44664135952636e-16	0.030303	-9.0714	-0.433933	2.32794679333576e-09	2.32794679333576e-09	-3.74616	-0.482577	8.91093274404041e-10	8.91093274404041e-10	-4.36736	-0.29973	4.24808904587952e-06	4.24808904587952e-06	-1.61009	-0.346326	3.20083080926439e-06	3.20083080926439e-06	-1.90297	-0.290762	2.45836935919265e-05	0.181818	-1.34022	-0.542589	1.65379471023874e-12	0.0344828	-6.39253	-0.484331
Neurod4	-1.64431	2.23556486954631e-09	0.157895	-14.2243	0.309458	0.00082473	1	0.954272	-1.26655	3.56057517848445e-07	0.496183	-8.16734	0.0624837	2.4465827758921e-05	0.395773	0.28814	-0.0901078	1.59385286648033e-05	0.498454	-0.432297	-0.160879	0.00603788	0.473913	-0.357009	0.174947	0.0163446	0.454545	0.312565	-0.299977	0.162665	0.348168	-0.236594	-0.0939296	0.38492	0.464135	-0.038946	0.0709132	0.407056	0.48857	0.0276806	0.174409	0.08939	0.360915	0.182905	-0.185734	0.00403016	0.400754	-0.444773	-0.254205
Usp8	-0.790818	1.01013827567573e-17	0.157895	-13.4404	-0.25805	0.000105144	0.555556	-1.02658	-1.47686	1.84890357679948e-48	0.142857	-70.4951	-0.556407	1.28101724336703e-14	0.39881	-7.72986	-0.296005	0.000688607	0.526316	-0.935975	-0.629177	5.54840397300644e-15	0.030303	-8.96944	-0.438582	3.33671369778941e-07	3.33671369778941e-07	-2.84056	-0.499029	7.13523574294905e-10	7.13523574294905e-10	-4.56441	-0.451767	1.31536785034147e-07	1.31536785034147e-07	-3.10859	-0.317023	0.000277778	0.0983607	-1.12743	-0.600196	3.21486430491718e-13	3.21486430491718e-13	-7.49816	-0.302524	5.22604430262456e-06	0.257895	-1.59788	-0.253529
amalgam_5_2431	-1.32131	4.71469932583977e-12	0.157895	-14.9659	NA	NA	NA	NA	0.493158	5.13256737696654e-17	0.527197	8.03338	0.0310061	0.0113873	0.426988	0.0602628	-0.405147	0.00472024	0.499658	-0.942385	-0.00830127	0.118433	0.480826	-0.00769136	-0.00241021	0.140127	0.454751	-0.00205706	0.0675501	0.0422915	0.672977	0.0927967	-0.0303956	0.433354	0.495372	-0.0110384	0.129077	0.0333448	0.409524	0.190643	-0.0831538	0.245009	0.532182	-0.0507919	NA	NA	NA	NA	0.0904549
Scfd1	-0.490177	1.71868296798522e-26	0.16	-12.6293	-0.150356	3.48423886994729e-06	0.555556	-0.820627	-0.647262	4.51803098944173e-30	0.426752	-18.9939	-0.494459	1.22897711429372e-18	0.376812	-8.85598	-0.41759	5.92926375569648e-14	0.15	-5.52347	-0.609534	9.07911528101321e-32	9.07911528101321e-32	-18.9211	-0.35982	1.56290076868547e-17	1.56290076868547e-17	-6.04717	-0.484342	1.1852553637617e-28	1.1852553637617e-28	-13.5258	-0.412938	4.954145543315e-17	4.954145543315e-17	-6.73297	-0.410696	5.22398968544479e-13	5.22398968544479e-13	-5.04416	-0.522332	6.13482434166831e-26	6.13482434166831e-26	-13.1691	-0.57272	3.47724760884737e-26	3.47724760884737e-26	-14.5807	-0.677587
Snrnp200	-0.466591	6.80066412326747e-28	0.16	-12.6761	-0.536	4.44835568385012e-18	0.555556	-9.30057	-0.921764	1.64543560136871e-53	0.216216	-48.6541	-0.472606	4.9485408526838e-19	0.38255	-8.65129	-0.318655	5.56609160009156e-10	0.333333	-2.94898	-0.595759	3.84173549387935e-41	3.84173549387935e-41	-24.0779	-0.460115	4.91966645107918e-24	4.91966645107918e-24	-10.7244	-0.321199	2.18802134926868e-16	2.18802134926868e-16	-5.02996	-0.373591	8.55264797128381e-17	8.55264797128381e-17	-6.00283	-0.330936	2.51550663043264e-13	2.51550663043264e-13	-4.16958	-0.389797	1.81537318709431e-24	1.81537318709431e-24	-9.25417	-0.222482	3.94058318607249e-07	0.27897	-1.42487	-0.402719
amalgam_5_346	-1.21133	3.38308981372921e-11	0.16	-12.6835	-0.0231811	0.0862795	0.555556	-0.0246668	-0.260078	8.40379272452652e-19	0.512761	-4.70105	0.0338744	5.33668589189164e-06	0.4245	0.178611	-0.1225	4.94435145599492e-05	0.48942	-0.52747	-0.287202	2.34874740225316e-06	0.371795	-1.61671	0.101562	0.320845	0.454545	0.0501418	-0.0670141	0.0257416	0.427376	-0.10651	0.00753298	0.61812	0.61812	0.00157385	-0.00977889	0.75734	0.75734	-0.0011804	-0.0703906	0.190741	0.532427	-0.0506499	0.203799	0.000222099	0.452055	0.744572	-0.120477
Aasdhppt	0.49597	3.21796611939147e-07	0.166667	3.22004	-0.110836	0.0341006	0.555556	-0.162623	-0.862797	9.72787385442765e-05	0.521823	-3.46153	0.310628	0.00198078	0.354239	0.839677	0.0722129	0.00643133	0.44186	0.158269	0.175349	0.00313591	0.5219	0.43901	0.317961	0.000107823	0.454545	1.26144	0.141173	0.0507846	0.994123	0.182716	0.114587	0.298114	0.44043	0.0602291	0.23025	0.00616611	0.321429	0.508849	0.0239167	0.0861686	0.439961	0.0254629	0.0385039	0.0390844	0.480206	0.0542134	-0.328107
Asprv1	0.328802	1.45013679668838e-10	0.166667	3.23495	0.118419	3.10055720475104e-13	0.555556	1.48125	0.118727	4.02653890032673e-10	0.527197	1.11544	0.204409	4.29980961673784e-08	0.314815	1.50579	0.132776	0.0123151	0.44186	0.253544	0.068451	0.0365478	0.484093	0.0983736	0.0401336	0.103621	0.454545	0.0395136	0.10126	0.00657921	0.501712	0.220932	0.120005	0.0963146	0.428571	0.121962	0.0295877	0.713539	0.713539	0.00433703	0.0805386	0.116595	0.410545	0.0751683	0.0499269	0.112645	0.480206	0.047345	-0.129013
Btbd10_P1	0.390289	6.33304404937659e-10	0.166667	3.59002	-0.262555	0.00152898	0.555556	-0.73925	-0.250746	6.54970241622722e-09	0.527197	-2.05205	0.0468648	2.71334764618279e-09	0.38964	0.401467	-0.0373318	0.274185	0.487705	-0.0209788	0.150725	0.00381217	1	0.364577	0.0533059	0.00185392	0.454545	0.145627	0.145399	0.0157223	0.501712	0.262225	0.0719156	0.175259	0.444444	0.0543912	0.0305471	0.434982	0.50481	0.0110437	0.1234	0.145829	0.400426	0.103182	0.0826555	0.0429775	0.472792	0.11297	0.341902
Ermp1	0.333683	7.84674451880534e-11	0.166667	3.37197	0.0411558	0.000118234	0.555556	0.161629	0.181947	5.5336019595857e-11	0.527197	1.86623	-0.204176	1.26663682433853e-05	0.499882	-0.999922	0.0760047	0.00478003	0.44186	0.176374	0.124565	0.0011068	0.570489	0.368205	0.0874819	0.00406514	0.454545	0.209163	0.110586	0.0180384	0.822969	0.192839	0.0455414	0.155676	0.445792	0.0367874	-0.0115024	0.23937	0.459096	-0.0071422	0.154448	0.00120746	0.254098	0.450697	0.091995	0.0322441	0.472792	0.137215	0.124021
Fbxo18	0.331971	2.72455815533738e-09	0.166667	2.84323	0.210329	3.12749449421686e-06	0.555556	1.15782	0.13776	4.92935691263447e-07	0.527197	0.868881	-0.111611	0.000764876	0.499882	-0.347827	0.139077	0.000987288	0.44186	0.418003	0.153189	0.00157226	1	0.429463	0.145163	0.0137886	0.454545	0.270073	-0.0177389	0.132155	0.484823	-0.015591	0.0680479	0.197832	0.444444	0.0478855	0.0333124	0.204583	0.492893	0.0229566	-0.0142896	0.480864	0.544965	-0.00454377	-0.0387255	0.00313906	0.461538	-0.0969377	0.0395724
Gdap2	0.307173	1.39325587958721e-09	0.166667	2.72032	0.122217	0.00764024	0.555556	0.258721	0.042922	2.6544612968791e-08	0.527197	0.325178	-0.0930145	0.0121937	0.496734	-0.178017	-0.0316241	0.0408123	0.478458	-0.0439325	0.175916	0.00327639	0.798816	0.437081	-0.0732068	0.188264	0.5273	-0.0530919	0.000752121	0.0248739	0.501712	0.00120659	0.00669049	0.103986	0.477493	0.00657691	0.0308583	0.163085	0.492316	0.0243036	0.0478275	0.0180583	0.406561	0.0833787	0.257259	2.10258522932947e-05	0.452055	1.20327	-0.309539
Hnrnph1_P1	0.437655	3.7203490458835e-09	0.166667	3.68917	0.382492	7.89311245764744e-05	1	1.56927	-0.437802	6.32864673560311e-06	0.527197	-2.276	-0.0346724	0.00011402	0.482869	-0.136714	0.157947	0.034846	0.44186	0.230263	0.134922	0.0203611	0.988548	0.228181	0.0520579	0.150924	0.454545	0.042752	-0.00990653	0.217937	0.496449	-0.00655485	0.0598213	0.297005	0.453481	0.03154	-0.248889	0.0156022	0.2	-0.449697	-0.084649	0.17701	0.50009	-0.0636563	0.0279475	0.595309	0.595309	0.00629539	-0.0391841
Kifc3	0.49766	3.24465143090139e-07	0.166667	3.22923	0.244278	0.000393296	1	0.831835	-0.242633	2.48942151212955e-06	0.527197	-1.35969	0.374066	1.89168931961956e-08	0.245989	2.88896	0.219845	0.00244467	0.44186	0.574188	0.103644	0.320377	0.876538	0.051235	0.225673	0.0145165	0.454545	0.414819	-0.133528	0.00158804	0.428994	-0.373764	-0.122292	0.238315	0.46465	-0.0761697	0.135911	0.0471582	0.413361	0.180278	-0.402618	0.00736395	0.293233	-0.85874	0.0955429	0.0357209	0.472792	0.138258	-0.19933
Myo1c_P2	0.32638	2.74131222410177e-10	0.166667	3.12085	-0.0795577	0.00386101	0.555556	-0.191997	0.0437376	8.22052931633063e-07	0.527197	0.266148	0.213943	1.83357834667491e-06	0.326159	1.22733	0.00630301	0.216411	0.463405	0.00418974	0.0854991	0.0283383	0.498622	0.132321	0.0671603	0.0372694	0.454545	0.0959483	-0.214299	0.0329401	0.321667	-0.31765	0.0605285	0.0882768	0.438445	0.0638063	-0.0698912	0.0969594	0.408638	-0.0708285	0.12454	0.0811737	0.392422	0.135822	-0.193221	0.00120972	0.394702	-0.563687	0.0437678
Olfm1_P2	0.534281	1.27134536887721e-07	0.166667	3.68426	-0.283541	0.0080643	0.555556	-0.593575	-1.00618	4.41694161162815e-13	0.491694	-12.4313	0.162892	0.00986309	0.395773	0.326759	-0.122944	0.12999	0.488308	-0.108939	-0.270098	0.000113105	0.473913	-1.06595	0.267043	0.00283607	0.454545	0.680234	0.320986	0.000707111	0.658452	1.01127	0.00364636	0.117408	0.480545	0.00339222	0.0160715	0.00683214	0.483702	0.0348019	0.257827	0.01274	0.238532	0.488538	0.118208	0.0385325	0.468629	0.167166	0.0128387
Pias2	0.366751	5.9373978416635e-08	0.166667	2.65029	0.276074	3.45917543030591e-06	0.555556	1.50765	-0.513503	6.62624006624844e-10	0.512761	-4.71331	-0.110312	0.00449464	0.493389	-0.258936	0.283445	0.0006999	0.44186	0.894259	0.153619	0.0071566	0.975673	0.329558	0.104328	0.00195392	0.454545	0.282633	0.166183	0.0204642	1	0.280684	0.0485527	0.328072	0.456024	0.023501	0.202816	0.000556797	0.321429	0.660025	0.198464	0.00994081	0.254098	0.39744	0.0399558	0.000608125	0.472792	0.128498	0.0108903
Pm20d2	0.333047	8.79193902042573e-12	0.166667	3.68214	0.0932721	0.0147213	0.555556	0.17088	0.0544799	3.47587587720804e-06	0.527197	0.297402	-0.24058	0.00194542	0.53972	-0.652209	-0.0104194	0.2034	0.463405	-0.00720656	0.0570579	0.185245	0.750951	0.0417809	-0.0243582	0.614915	0.614915	-0.00514408	0.234121	0.000127773	0.97217	0.911566	0.214197	0.00615941	0.428571	0.473473	0.0954943	0.00778216	0.409524	0.201388	0.189793	0.00605432	0.254098	0.420948	0.418787	6.57184953350345e-09	6.57184953350345e-09	3.42664	0.25845
Zdhhc17	0.354957	7.22898735592931e-11	0.166667	3.5996	0.302021	2.31737512109946e-08	0.979871	2.30593	0.16701	8.11669239523611e-12	0.527197	1.85225	0.0946471	0.0494846	0.414239	0.123565	0.203779	0.00109736	0.44186	0.603115	0.144071	0.00348454	0.989899	0.354106	0.150411	0.00502992	0.454545	0.345709	0.184023	0.00233768	1	0.484205	0.0937056	0.0252121	0.428571	0.149778	0.137184	0.00290028	0.360215	0.348113	0.147619	0.0100134	0.303136	0.295152	0.133818	2.05794157013113e-05	0.45953	0.627147	0.105856
Zfand4	0.63193	2.28338975654193e-06	0.166667	3.56498	-0.0988066	0.00446679	0.555556	-0.232196	0.514385	6.80911203222911e-06	0.701215	2.65778	-0.772785	6.39355276458862e-06	0.495327	-4.01404	0.300548	0.043747	0.44186	0.40846	0.0780171	0.0138873	0.494354	0.144908	0.198127	0.213634	0.454545	0.13281	0.126136	0.0514824	0.854142	0.162506	-0.162672	0.196621	0.361789	-0.114907	0.0392631	0.0197921	0.488666	0.0668851	0.0526475	0.247206	0.436146	0.0319539	-0.346301	0.0222301	0.373016	-0.572457	0.0346935
amalgam_2_2	0.485424	1.73326817170552e-07	0.166667	3.28202	-0.162772	0.0857055	0.555556	-0.173676	-0.204335	0.0389589	0.527197	-0.287989	0.0724722	0.103535	0.426044	0.0713787	-0.342232	0.000412096	0.505051	-1.15845	-0.203104	0.0829062	0.479955	-0.21964	0.0324982	0.0735671	0.454545	0.0368307	-0.182913	0.0135536	0.307273	-0.341671	0.00381848	0.726644	0.726644	0.00052954	-0.0650393	0.338582	0.436333	-0.0305903	-0.095276	0.402143	0.532427	-0.0376931	0.00878652	0.013532	0.49201	0.0164188	0.0198861
amalgam_4_138	0.484556	7.60305003406015e-09	0.166667	3.93412	-0.0543138	0.000684615	0.555556	-0.171879	-0.281643	8.04163112143488e-12	0.523729	-3.12473	-0.044454	0.160247	0.544366	-0.0353503	0.0836384	0.103262	0.443058	0.0824723	0.0384066	0.429936	0.482915	0.0140797	0.194206	0.0405044	0.454545	0.270432	0.0888284	0.0526002	0.501712	0.113613	-0.0394372	0.366528	0.496706	-0.0171904	0.0450702	0.857869	0.857869	0.00300072	0.143253	0.0404075	0.350951	0.199628	-0.0103033	0.040632	0.48765	-0.0143333	-0.0679567
amalgam_5_2279	0.345772	2.49198230167606e-09	0.166667	2.97484	0.339535	2.36436475186629e-09	0.555556	2.92892	-0.902565	2.51791753442495e-18	0.473251	-15.8842	0.123245	8.22723237450441e-06	0.368571	0.626672	0.0202116	0.0688572	0.454767	0.023487	-0.110432	0.14393	0.479955	-0.0929666	-0.144818	0.00667001	0.454685	-0.315106	-0.177171	0.00193206	0.230159	-0.480838	-0.0367557	0.177802	0.471633	-0.0275691	-0.081216	0.167006	0.41181	-0.0631265	0.0757673	0.00638413	0.373573	0.166301	0.0784576	0.0420711	0.472792	0.107959	0.110573
Dnajc18	0.452653	2.80789303880506e-06	0.173913	2.51296	0.273259	1.89516992493918e-06	0.555556	1.56369	0.550154	1.44805256678803e-22	0.527197	12.0149	-0.279782	0.000244463	0.501959	-1.01051	0.194795	0.0756794	0.44186	0.218369	0.148562	0.00100776	0.981152	0.445186	-0.125854	0.43242	0.530482	-0.0458229	0.122688	0.0383173	1	0.173801	0.0879475	0.444916	0.453481	0.030933	0.168513	0.011366	0.371134	0.327655	0.0394564	0.393359	0.439961	0.0159881	0.223266	0.00169782	0.45953	0.61847	0.10674
amalgam_5_282	0.475669	2.7193487262268e-06	0.173913	2.64735	-0.207968	0.00256189	0.555556	-0.538936	-0.210455	1.14955341362475e-14	0.527197	-2.93363	-0.00479294	0.371278	0.450186	-0.0020624	-0.238455	0.0455373	0.497068	-0.319919	-0.104956	0.132331	0.479955	-0.0921873	0.0392637	0.216102	0.454545	0.0261237	-0.136501	0.0512148	0.392016	-0.176168	0.054371	0.347666	0.456024	0.0249475	0.0415137	0.233544	0.489005	0.0262213	0.123947	0.232917	0.409922	0.0784337	0.0891341	0.00931032	0.466667	0.181034	0.0658892
Eif2b5	-0.499506	9.22461936328412e-23	0.178571	-11.0066	-0.460391	8.70938875985293e-18	0.555556	-7.85427	-0.245641	5.56634249417425e-08	0.527197	-1.78199	-0.329214	7.21067811831366e-15	0.49359	-4.65575	-0.298366	1.56789824508714e-08	0.408451	-2.32865	-0.46633	2.10312737437605e-20	0.030303	-9.17604	-0.348734	3.5897311943359e-12	3.5897311943359e-12	-3.99123	-0.449931	8.95394828021355e-19	8.95394828021355e-19	-8.12035	-0.401458	3.5589714011304e-16	3.5589714011304e-16	-6.20199	-0.282327	7.51644834664953e-09	7.51644834664953e-09	-2.29362	-0.342205	7.4412758974058e-13	7.4412758974058e-13	-4.15038	-0.343188	3.46162968945473e-11	0.130435	-3.59	-0.383066
Wdr25	-0.638829	2.26242020318112e-17	0.178571	-10.6336	-0.35708	3.66602608579286e-20	0.555556	-6.94013	-1.06996	2.64952739151112e-62	0.142857	-65.8846	-0.239841	5.19053415060609e-13	0.500282	-2.9464	-0.317893	4.25197272170157e-10	0.333333	-2.97911	-0.425024	4.2140141042106e-19	0.05	-7.80995	-0.440588	1.47617628248351e-17	1.47617628248351e-17	-7.41548	-0.269491	2.0223638209761e-09	0.03125	-2.34299	-0.278648	3.0460047201229e-12	3.0460047201229e-12	-3.20899	-0.207773	1.46267953523645e-05	0.106061	-1.00455	-0.173817	6.570969794433e-09	0.131148	-1.42224	-0.265301	3.08262463728786e-05	0.295139	-1.19679	-0.480531
amalgam_5_2258	-1.42584	2.34929205729048e-09	0.178571	-12.3036	-0.146506	0.0230381	0.555556	-0.239912	-0.0782983	7.08286344181691e-05	0.527197	-0.324921	-0.231497	6.480827886578e-07	0.517743	-1.43259	0.14449	0.0885839	0.44186	0.152097	-0.132105	0.000410964	0.473913	-0.447332	0.000305578	0.0610715	0.454545	0.000371021	-0.04936	0.235205	0.475433	-0.0310254	-0.00613154	0.139938	0.493226	-0.00523673	0.0451279	0.380328	0.495435	0.0189466	-0.0582409	0.00146446	0.497265	-0.165074	-0.364195	7.1489019707127e-05	0.262911	-1.50987	0.194386
Fbxl12	-0.514207	6.63254924062569e-20	0.193548	-9.86162	-0.172967	0.013033	0.555556	-0.326035	-0.688355	2.32052167910881e-24	0.469828	-16.2689	-0.562226	2.34382117706029e-12	0.45	-6.53874	-0.266812	2.79981645447791e-05	0.5	-1.21476	-0.483174	2.94643389103858e-09	0.113208	-4.12182	-0.294886	1.75105112785141e-05	0.177778	-1.40268	-0.44079	1.54309956752618e-09	0.03125	-3.88407	-0.275798	0.000230269	0.04	-1.00329	-0.231569	0.00127807	0.159292	-0.670032	-0.206043	0.00824032	0.426667	-0.429406	-0.271849	0.000126342	0.308642	-1.05979	-0.378943
Pnpla7	-0.928589	1.82013823811542e-11	0.193548	-9.97295	-0.162866	0.000137581	0.555556	-0.628898	-1.10915	3.14543155551625e-21	0.379032	-22.7402	-0.224523	4.5638958762178e-05	0.499882	-0.974578	0.0175219	0.00111169	0.461803	0.0517599	-0.386355	1.42312796787418e-05	0.366667	-1.87257	-0.0624239	0.00910401	0.495406	-0.127393	-0.0667707	0.049602	0.438011	-0.0871024	-0.140701	0.00718157	0.212	-0.301633	-0.22618	0.000322241	0.137931	-0.789778	0.000711805	0.0162089	0.4521	0.00127431	-0.138299	0.00142677	0.404086	-0.393551	-0.216284
amalgam_5_1507	-1.33833	3.1358611501984e-08	0.193548	-10.0423	-0.127872	0.00137917	0.555556	-0.365763	0.121691	0.00108199	0.625299	0.360908	0.0786714	0.00964899	0.412205	0.158564	-0.256482	0.0930775	0.558966	-0.264473	-0.0269808	0.0380798	0.480826	-0.0382939	0.0302295	0.0502349	0.454545	0.039268	-0.0450857	0.190802	0.474105	-0.0324355	0.0289469	0.19128	0.456316	0.0207934	-0.0452391	0.241708	0.437364	-0.0278994	-0.017486	0.0102444	0.496552	-0.0347886	-0.0375931	0.353452	0.486048	-0.0169797	0.0300862
amalgam_5_1855	0.289411	2.74185116488158e-09	0.2	2.47792	0.127705	0.0300848	0.555556	0.194322	0.106519	3.42989106481971e-09	0.527197	0.901656	0.0790121	1.81482628224505e-07	0.378049	0.532633	0.128651	0.151065	0.44186	0.105601	0.00537671	0.0191048	0.482915	0.0092418	-0.06106	0.262187	0.494375	-0.0354996	0.113687	0.127988	0.52815	0.101503	0.0779027	0.0327112	0.428571	0.115709	0.073068	0.301033	0.479344	0.0380966	0.0381151	0.0892141	0.432854	0.0400043	-0.194866	0.000103316	0.355932	-0.776705	-0.0626982
Dhdds	-0.442639	2.99860821287899e-20	0.205882	-8.64167	-0.278245	2.08022431784807e-13	0.555556	-3.52867	-0.46096	4.96557183420656e-36	0.469565	-16.2737	-0.208563	4.80081832782992e-12	0.496734	-2.36066	-0.329541	1.92318384793435e-17	0.15	-5.5086	-0.6432	1.07957634452166e-37	1.07957634452166e-37	-23.777	-0.369069	1.62161555860749e-19	1.62161555860749e-19	-6.93483	-0.340271	3.37783425758332e-14	3.37783425758332e-14	-4.58391	-0.201745	5.5134783703104e-08	5.5134783703104e-08	-1.46438	-0.272003	2.43649803501199e-11	2.43649803501199e-11	-2.88684	-0.289711	1.22163692170594e-16	1.22163692170594e-16	-4.61018	-0.517102	1.94522696156011e-24	1.94522696156011e-24	-12.261	-0.467851
amalgam_5_1722	-1.32385	4.01640033459934e-08	0.205882	-9.79142	-0.084722	1.1463674911514e-05	0.555556	-0.418584	-0.36762	4.23836214188151e-12	0.520127	-4.18087	0.198481	1.69702706185465e-09	0.295455	1.74074	-0.302505	5.88553798654745e-05	0.5	-1.27966	-0.0491614	0.132838	0.480826	-0.0430987	-0.0197532	0.085374	0.479125	-0.0211098	0.0145096	0.0710762	0.501712	0.016661	-0.039178	0.675495	0.675495	-0.00667508	0.0436844	0.079549	0.47235	0.0480251	-0.0790284	0.593435	0.593435	-0.01791	0.13924	3.7691424043136e-05	0.45953	0.615965	0.1691
Atp6v0e2	-0.524252	1.72522167779657e-16	0.222222	-8.26387	-0.404363	9.7335102532351e-10	0.555556	-3.64401	-0.764654	1.33364366461604e-24	0.434783	-18.2561	-1.18196	4.8872366572705e-38	4.8872366572705e-38	-44.1001	-0.520067	2.58127437346393e-15	2.58127437346393e-15	-7.58682	-0.493652	1.24106941441883e-18	0.030303	-8.83944	-0.334651	7.51729896025582e-08	0.0217391	-2.38403	-0.412743	2.75176012746737e-08	0.03125	-3.1205	-0.326536	6.44919783302448e-10	6.44919783302448e-10	-3.00103	-0.447755	4.24321438287715e-10	4.24321438287715e-10	-4.19649	-0.403853	5.27332151915486e-10	5.27332151915486e-10	-3.74691	-0.347982	2.18828395080581e-06	0.218182	-1.96954	-0.279795
Ehd3	-0.729037	2.79659014426816e-11	0.222222	-7.6938	0.0253548	0.00086592	0.555556	0.0776498	0.16735	0.00867757	0.527197	0.345009	0.0550525	0.00113393	0.412205	0.162152	-0.0251708	0.710938	0.710938	-0.00372951	0.1228	0.191417	1	0.0881732	-0.0593346	0.213421	0.495297	-0.0397994	0.0347555	0.275341	0.53826	0.0194675	0.143371	0.0646144	0.428571	0.170564	0.232203	0.0038411	0.321429	0.560897	-0.1162	0.190309	0.501054	-0.0837265	0.0441936	0.0385353	0.480062	0.062496	-0.235723
Tmprss11e	-0.602216	1.41543947142622e-13	0.222222	-7.73794	0.00718957	0.0019393	0.555556	0.0195007	-0.230091	0.000251991	0.527197	-0.828008	-0.517996	6.08674850178417e-09	0.49359	-4.25566	-0.0851621	0.119	0.487933	-0.0787284	-0.0419799	0.320386	0.480826	-0.0207518	0.0909707	0.00945194	0.454545	0.184168	-0.248627	0.00773454	0.219298	-0.524993	-0.0538018	0.224683	0.459068	-0.0348867	-0.0495862	0.703563	0.703563	-0.00757167	0.0921438	0.259159	0.424982	0.0540362	-0.018189	0.0847784	0.483658	-0.0194935	-0.2115
amalgam_4_114	-0.534311	1.27408503074214e-16	0.222222	-8.49277	0.000664134	0.0509955	0.555556	0.000858372	-0.0103702	0.0927929	0.527197	-0.0107071	-0.112872	0.000136907	0.48446	-0.436089	-0.329541	0.158777	0.571608	-0.263374	-0.0941035	0.0958784	0.479955	-0.0958237	-0.0282842	0.00962068	0.497453	-0.0570433	-0.0384215	0.113656	0.471242	-0.0362855	-0.0876266	0.153136	0.4155	-0.0714088	0.0020911	0.177727	0.494128	0.00156884	-0.0294483	0.126705	0.537158	-0.0264212	-0.0690704	0.111762	0.47147	-0.0657347	0.00359185
amalgam_5_1767	-1.09926	1.06479080678984e-07	0.225	-7.66485	-0.0117665	0.00460223	0.555556	-0.0274987	0.00625761	8.61838664704069e-05	0.527197	0.0254345	-0.0456326	0.0670038	0.469348	-0.0535682	0.065074	0.0879915	0.444522	0.0686895	0.0551797	0.0998974	0.482915	0.0552043	-0.195939	0.00299641	0.42233	-0.494432	-0.120051	0.137022	0.427935	-0.103629	0.0309605	0.0785161	0.448604	0.0342127	-0.108606	0.144803	0.398705	-0.0911447	-0.0874092	0.133488	0.523463	-0.0764444	0.177128	0.00109639	0.460976	0.524305	0.118061
amalgam_4_156	0.383388	5.75311865346848e-07	0.230769	2.39238	-0.416279	1.17009226088073e-07	0.555556	-2.88556	0.217438	1.69989976038733e-06	0.607287	1.25453	-0.177024	0.00115942	0.499882	-0.519699	-0.0270952	0.42591	0.525653	-0.0100437	0.164969	0.0104511	0.487727	0.326778	-0.0146591	0.15387	0.472879	-0.0119156	0.0705679	0.00554984	0.501712	0.159181	0.104125	0.147456	0.428571	0.086563	0.114374	0.155183	0.456726	0.0925463	0.0476284	0.313255	0.438161	0.0240096	0.14745	0.0343533	0.460976	0.215871	0.153587
amalgam_5_1590	-1.28421	1.44061363502959e-06	0.243902	-7.50163	0.222676	6.3158528014813e-06	0.555556	1.15782	-1.27143	1.45149372552319e-08	0.491694	-9.96568	-0.103048	3.26976833691849e-10	0.499882	-0.977458	0.0765942	0.199502	0.444522	0.05362	0.0849204	0.427181	0.797542	0.0313686	-0.0384253	0.0674066	0.514876	-0.0450074	0.194525	0.000659009	0.959777	0.618806	0.00826138	0.221182	0.479042	0.00541327	-0.0644353	0.149377	0.418554	-0.0532053	0.0774143	0.407409	0.436947	0.0301892	0.12251	0.0290173	0.465574	0.18834	0.0622545
Fkbp1b	0.314061	3.48938950196093e-08	0.259259	2.34203	-0.0471979	2.02997081104615e-05	0.555556	-0.221477	-0.337713	8.65999998529662e-05	0.527197	-1.37195	0.0305414	0.202661	0.431452	0.0211722	-0.0664815	0.417116	0.472434	-0.0252459	-0.00793778	0.00797971	0.480826	-0.0166536	0.0667707	0.13083	0.454545	0.0589781	-0.301091	0.00652477	0.181467	-0.658014	0.158591	0.0498351	0.428571	0.206559	0.0383823	0.0200893	0.468156	0.0651362	0.100346	0.0489074	0.394737	0.131516	-0.0684588	0.0308334	0.459802	-0.10344	-0.00152486
amalgam_5_2271	0.344466	1.46210274408654e-07	0.259259	2.35444	-0.721973	2.8135169391268e-07	0.555556	-4.72946	0.0087996	5.07617737473988e-05	0.527197	0.0377896	-0.309568	2.87288001629781e-05	0.498567	-1.40596	0.015252	0.303869	0.463079	0.00789007	0.0978983	0.000104662	0.497834	0.389656	0.00607652	0.529259	0.529259	0.00167913	0.090897	0.101153	0.9841	0.0904445	0.0176117	0.195706	0.466762	0.0124761	0.0161163	0.406905	0.51014	0.00629354	-0.0268088	0.0202334	0.493444	-0.0454123	-0.144591	0.0348844	0.436556	-0.210722	0.0647062
amalgam_5_1274	-1.22949	1.6633852670427e-06	0.261905	-7.10525	0.0898155	0.00046165	0.555556	0.299596	0.296629	9.13142276315023e-11	0.527197	2.978	0.307737	3.70834166165857e-06	0.298824	1.67126	-0.0986191	0.122161	0.479683	-0.0900461	-0.601793	0.00124381	0.371429	-1.74836	-0.231156	0.0116592	0.439516	-0.446901	0.201012	0.00261584	0.66645	0.519092	0.0251493	0.16431	0.456925	0.0197255	-0.0326008	0.495196	0.495196	-0.0099505	0.107856	0.0473364	0.388418	0.142888	0.114581	0.0300484	0.467615	0.174412	0.0216583
amalgam_5_255	0.353994	2.51421443251522e-07	0.275862	2.33622	0.101067	0.149621	0.746846	0.0833811	0.0300839	0.0172077	0.527197	0.0530763	0.208644	1.46660396563445e-11	0.250859	2.26039	-0.0913738	0.00080582	0.479162	-0.282689	-0.0730577	0.000124437	0.479955	-0.285294	0.0048411	0.157359	0.454545	0.00388793	-0.221068	0.0130452	0.265169	-0.416613	0.118965	0.054662	0.428571	0.150171	0.00295463	0.351381	0.492741	0.00134206	0.0058225	0.457806	0.473246	0.00197568	0.109791	0.00813429	0.460976	0.229428	-0.231814
amalgam_5_222	-1.24454	2.89504043162956e-06	0.27907	-6.89271	0.0438953	0.000605656	0.555556	0.141245	-0.394665	1.10425708482018e-12	0.512761	-4.71898	0.0750724	0.059891	0.422707	0.0917864	-0.199035	6.32279194441549e-05	0.543974	-0.835767	-0.0991889	0.000703463	0.479955	-0.312719	-0.100571	0.159635	0.496959	-0.0801423	0.00768698	0.110727	0.501712	0.0073468	-0.0791456	0.0632693	0.387429	-0.0948804	0.0387194	0.0808244	0.487179	0.0422993	0.0258702	0.583874	0.583874	0.00604537	0.0358625	0.106546	0.483944	0.0348749	0.286342
amalgam_5_1951	-1.22597	2.89561847936011e-06	0.295455	-6.78972	0.0930964	0.0109849	0.555556	0.182395	-0.599996	7.29630626058948e-24	0.485401	-13.882	-0.219095	0.00208981	0.54355	-0.58715	0.0274254	0.332574	0.458741	0.0131124	-0.0369727	0.0922527	0.480826	-0.0382676	0.132815	0.0165924	0.454545	0.236423	-0.0329567	0.199464	0.479825	-0.0230741	0.0978216	0.0412493	0.428571	0.135442	-0.128221	0.0956012	0.365526	-0.130726	-0.058368	0.0169494	0.497646	-0.103361	0.0204818	0.253244	0.495887	0.0122166	-0.0472078
amalgam_5_189	0.340255	1.50848379764192e-07	0.3	2.32104	0.218139	2.71224815130117e-08	0.555556	1.65058	0.387993	4.68027111219651e-12	1	4.39586	0.136942	0.000454296	0.386528	0.45775	0.00880523	0.0191679	0.463405	0.0151223	-0.0555788	0.0624654	0.479955	-0.0669369	-0.0219956	0.349414	0.533258	-0.0100445	0.06145	0.0551347	0.749271	0.0773395	0.0743799	0.022031	0.428571	0.123245	0.11819	0.0273175	0.409524	0.184797	-0.263878	6.2089769679236e-05	0.209302	-1.11013	-0.0509697	0.0132659	0.478336	-0.0956836	-0.0599477
amalgam_5_595	-0.988583	1.3708810246461e-07	0.311111	-6.78464	0.399697	3.30961807969088e-08	1	2.98983	0.281962	3.7931409066211e-09	1	2.3744	0.0199025	0.0201287	0.429026	0.0337584	-0.0643138	0.040283	0.48942	-0.08971	-0.0997124	0.000262404	0.473913	-0.357073	-0.245015	0.00584924	0.421788	-0.547093	-0.011547	0.086533	0.487149	-0.0122724	-0.0029547	0.264819	0.489866	-0.00170501	0.0979123	0.0217051	0.414991	0.162871	0.0237423	0.298802	0.49626	0.0124556	0.0980911	0.0118107	0.463756	0.189093	-0.0532899
Ubox5	0.323309	7.41840905555293e-08	0.322581	2.30509	0.0522343	0.000123613	0.555556	0.204128	0.206884	0.000139442	0.554391	0.797661	0.225818	9.41958112011897e-11	0.249135	2.26404	0.210749	0.000350373	0.44186	0.728237	0.104122	0.0206872	0.681145	0.175373	0.0264587	0.173997	0.454545	0.0200943	-0.0449781	0.0105372	0.437372	-0.0889341	0.00953272	0.184682	0.476695	0.00699298	0.110877	0.0164273	0.409524	0.197853	0.0933411	0.0484659	0.395631	0.122703	-0.16209	0.00149004	0.40051	-0.458196	0.246545
amalgam_5_1360	0.327818	8.44203730113449e-08	0.322581	2.31884	-0.101227	6.83247242838257e-06	0.555556	-0.522878	-0.131927	0.000168322	0.527197	-0.497873	-0.159522	0.0299619	0.544366	-0.243021	-0.172643	0.000359383	0.519827	-0.594658	0.0620538	0.00490824	0.488499	0.143287	-0.0629552	0.00125998	0.497836	-0.182547	-0.229303	0.0416658	0.322259	-0.316488	-0.0433639	0.285465	0.474171	-0.0236094	0.0999566	0.103064	0.44665	0.0986464	0.0297646	0.0233491	0.42702	0.0485677	0.0620729	0.181999	0.480206	0.0459296	-0.202104
amalgam_5_535	-1.18186	2.41618680973884e-06	0.326087	-6.63838	0.190566	6.4490471232851e-10	0.555556	1.7514	0.0645441	2.14276052136447e-07	0.527197	0.430446	-0.307056	3.03047942045613e-06	0.501959	-1.69449	-0.0226643	0.387573	0.477296	-0.0093297	0.0237388	0.437362	0.74573	0.00852601	0.21037	2.68317558022891e-05	0.454545	0.961673	-0.0284051	0.0852396	0.483036	-0.0303753	-0.0236037	0.621654	0.621654	-0.004873	0.0268604	0.313119	0.502178	0.0135455	0.206054	0.00320497	0.234694	0.513935	-0.0342781	0.148213	0.485932	-0.0284204	0.37764
Ap1g2	0.240047	3.69065122662535e-10	0.333333	2.26434	-0.0112463	2.54818895294748e-07	0.555556	-0.0741555	-0.266519	5.0613179257886e-08	0.527197	-1.94445	0.0477631	0.000828719	0.41337	0.147186	-0.268523	1.54024104259705e-05	0.5	-1.29224	-0.221114	0.000168289	0.444118	-0.834473	-0.0828878	0.0121385	0.495365	-0.158799	0.0478121	0.0348145	0.501712	0.0697215	-0.10196	0.0575322	0.352239	-0.126439	-0.0310014	0.0707255	0.42891	-0.0356648	-0.0807554	0.0962263	0.523463	-0.0821045	0.116733	0.0259847	0.466612	0.185054	0.0281847
Arih1	0.345855	2.8451130138086e-07	0.333333	2.26393	-0.243832	0.000603467	0.555556	-0.784979	-0.103349	1.35418613654248e-05	0.527197	-0.503137	-0.013672	0.355462	0.456912	-0.00614157	0.00732158	0.159193	0.463405	0.00584319	0.0342012	0.0428663	0.482915	0.0467832	0.0791208	0.000223016	0.454545	0.288923	-0.0149806	0.25393	0.49531	-0.00891774	-0.0808803	0.0857146	0.395101	-0.0862948	-0.0421728	0.528483	0.528483	-0.0116806	-0.109314	0.0984903	0.516375	-0.110036	0.106596	8.8991262058504e-05	0.460976	0.431785	-0.151751
Unc50	0.282913	1.3269940853977e-08	0.333333	2.22854	0.0639172	0.000273829	0.555556	0.227706	-0.0279288	0.000163856	0.527197	-0.105725	0.00823908	0.0043307	0.432088	0.0194726	0.0899051	0.14927	0.444522	0.074264	0.102885	0.0140399	0.839642	0.190609	0.236723	9.44676879808707e-06	0.454545	1.18947	0.0970648	0.0268423	0.961243	0.152506	0.0562271	0.0953746	0.444444	0.0573836	0.0719784	0.254606	0.473786	0.0427647	0.143901	0.0118554	0.310651	0.277166	0.20434	0.000419728	0.454277	0.690062	0.0948543
amalgam_5_1680	0.287511	1.31467336106941e-08	0.333333	2.26593	0.060081	0.0169091	0.555556	0.106456	0.0785232	2.8373450759249e-05	0.527197	0.357052	-0.158192	0.00166409	0.544366	-0.439587	-0.0967883	0.103078	0.571608	-0.0955138	0.0636146	0.141297	0.482915	0.054064	-0.0836421	0.133691	0.523563	-0.0730946	0.0130724	0.0528987	0.501712	0.0166876	0.0889525	0.103603	0.428571	0.0875852	-0.0488176	0.463394	0.463394	-0.0163075	0.094854	0.014102	0.369048	0.175548	-0.104003	0.0363001	0.448898	-0.149774	0.00184635
amalgam_5_2078	0.352449	5.15919332619382e-07	0.333333	2.21599	-0.102979	0.0298442	0.555556	-0.157057	-0.206989	0.00077168	0.527197	-0.644267	-0.114187	0.000282204	0.499882	-0.405299	-0.102317	0.177606	0.571608	-0.0767935	-0.053525	0.000107401	0.479955	-0.21244	-0.0403078	0.243245	0.496495	-0.0247472	-0.0140074	0.031684	0.487119	-0.0209993	0.103608	0.0946868	0.428571	0.106064	0.020853	0.164297	0.497255	0.0163565	-0.0798664	0.0286219	0.509683	-0.123258	0.146619	0.000132772	0.460976	0.568425	0.0206576
amalgam_5_411	-1.27354	8.19169558321759e-06	0.340426	-6.478	-0.0610127	0.00401591	0.555556	-0.1462	-0.0878336	0.00305252	0.527197	-0.220931	-0.378453	1.73040794803235e-11	0.49409	-4.07286	-0.153812	0.0190019	0.484645	-0.264742	-0.0447293	0.0170122	0.479955	-0.0791369	0.134274	8.50899173811403e-07	0.454545	0.815059	0.166302	0.00746669	0.501712	0.353704	0.0554781	0.278414	0.453481	0.0308074	-0.1257	0.193811	0.40293	-0.0895765	-0.0697968	0.204622	0.532427	-0.0480933	-0.127258	0.0079749	0.434405	-0.267022	0.111106
amalgam_10_23	0.311068	9.14750247213644e-08	0.342105	2.18952	-0.129423	6.73279365425854e-09	0.555556	-1.05762	-0.25339	5.85095076196576e-14	0.521823	-3.35305	0.0935183	5.11235550129579e-05	0.389678	0.401322	0.00537927	0.0106808	0.461075	0.0106047	0.129271	0.00116166	0.491199	0.379401	-0.0771084	0.0394724	0.49216	-0.108238	0.124083	0.0298821	0.619027	0.189175	0.118373	0.0170996	0.428571	0.209167	-0.0290352	0.13158	0.45181	-0.0255745	-0.0274251	0.0552522	0.492765	-0.0344912	0.0430831	0.0339291	0.479958	0.0633075	0.160559
amalgam_5_1854	-0.415706	2.67265238316107e-16	0.354167	-6.47382	0.0807873	0.000264603	0.555556	0.289009	0.0943392	8.94644818865463e-05	0.527197	0.381918	-0.104101	6.03229634848981e-08	0.500637	-0.751556	-0.283589	0.0424905	0.496011	-0.389001	-0.0500428	0.0127074	0.479955	-0.0948783	-0.059627	0.358526	0.530482	-0.0265626	-0.00799753	0.105569	0.491841	-0.00780929	0.0450968	0.468019	0.468019	0.0148701	-0.0553091	0.0680199	0.408638	-0.0645658	-0.0502146	0.087857	0.529057	-0.0530379	-0.0561768	0.13002	0.474231	-0.0497721	0.00420046
amalgam_5_1451	0.348412	5.87742621951938e-07	0.358974	2.17089	0.0253569	0.00123772	0.555556	0.073722	0.0102479	1.82994808387461e-08	0.527197	0.0792937	-0.171031	3.36435700971392e-05	0.499882	-0.765038	-0.206651	0.00568032	0.564756	-0.464061	0.0428847	0.0985253	0.56814	0.0431614	-0.0943689	0.0407182	0.515257	-0.131193	-0.0390525	0.00395372	0.435152	-0.0938429	0.0901338	0.297945	0.444444	0.0473981	0.0399906	0.0897615	0.474984	0.0418665	-0.0113543	0.151408	0.479187	-0.00930881	0.263947	0.000129928	0.452055	1.02577	-0.181028
Cops8	-0.98268	3.2359469165467e-07	0.367347	-6.37759	0.158074	8.69612862957015e-07	0.695363	0.958032	0.131521	7.15922490747681e-13	0.527197	1.59734	-0.013385	0.00010646	0.486901	-0.0531762	0.152408	0.0258122	0.44186	0.242051	0.0289737	0.219059	0.715053	0.0191064	0.201416	0.00187636	0.454545	0.549198	0.269297	0.00134794	1	0.772969	0.0255434	0.0306466	0.444444	0.038663	0.0178603	0.0446769	0.492591	0.0241099	-0.019221	0.382435	0.477656	-0.00802367	-0.163926	0.111773	0.448898	-0.156003	-0.125472
amalgam_4_172	-0.416086	3.07960641619156e-16	0.367347	-6.45412	-0.575717	1.85268631097281e-06	0.555556	-3.30012	-0.0171457	0.0187487	0.527197	-0.0296111	0.213516	6.53982744018136e-08	0.308026	1.53399	0.0426641	0.253578	0.452217	0.0254231	-0.193269	0.00129298	0.473913	-0.558239	-0.178877	0.000687976	0.421788	-0.565686	-0.172444	0.00322799	0.260664	-0.42957	-0.155402	0.0128901	0.212	-0.29367	-0.0966031	0.0157112	0.333333	-0.174252	-0.193737	0.000837033	0.382222	-0.596179	-0.130342	0.0311211	0.440922	-0.196419	-0.119376
Sf3a1	-0.421603	5.49461330128314e-15	0.372549	-6.01208	-0.561219	3.30486950676225e-22	0.555556	-12.0554	-0.949976	5.59619013740139e-58	0.148148	-54.3881	-0.580431	2.66800242011686e-28	0.261905	-16.0047	-0.372208	2.82966059999968e-14	0.15	-5.04278	-0.566381	4.25746346353297e-34	4.25746346353297e-34	-18.9006	-0.469557	1.3312384617364e-20	1.3312384617364e-20	-9.3328	-0.491204	1.81038296996691e-25	1.81038296996691e-25	-12.1535	-0.361578	3.4549324371772e-15	3.4549324371772e-15	-5.22898	-0.32644	7.96025535463912e-14	7.96025535463912e-14	-4.27606	-0.399405	6.94026809347242e-16	6.94026809347242e-16	-6.05443	-0.478115	1.42796785454649e-24	1.42796785454649e-24	-11.4008	-0.687581
amalgam_4_19	-1.44084	4.69292463395679e-05	0.372549	-6.23675	-0.335637	2.25395624124213e-06	0.555556	-1.89536	0.492611	4.86473306209563e-21	1	10.0064	0.209237	3.26573865140654e-06	0.331776	1.14788	-0.154808	0.00916362	0.487768	-0.315488	0.166919	0.0699363	0.961967	0.192841	-0.147562	0.00895639	0.456724	-0.302186	0.153285	0.0114734	0.501712	0.297419	0.0286096	0.751592	0.751592	0.0035481	-0.103104	0.0304155	0.343305	-0.156399	-0.128459	0.282454	0.52372	-0.0705306	-0.00771332	0.0539107	0.489855	-0.00978299	-0.11568
Bmp6	0.339732	4.79208601708303e-07	0.375	2.14693	0.215061	0.00491251	0.869423	0.49651	-0.448314	1.22161940780442e-05	0.527197	-2.2026	-0.195447	0.00266881	0.491607	-0.503018	0.0736604	0.0157217	0.44186	0.132847	-0.0163658	0.180442	0.480826	-0.0121706	0.143535	0.0254358	0.454545	0.228875	0.0342312	0.152416	0.501712	0.0279658	0.00720197	0.423904	0.481849	0.00268441	0.121049	0.0353631	0.413361	0.175697	-0.0576516	0.16182	0.498079	-0.0456005	0.247639	2.53678727039104e-07	0.4	1.63335	-0.00237994
Cyp4b1	0.300237	9.15328663877103e-08	0.375	2.1132	0.278107	4.4572963746361e-07	0.555556	1.76624	-0.061531	9.22376379180505e-05	0.527197	-0.248283	0.0199402	2.94518888070409e-05	0.422727	0.0903468	0.184535	0.000162507	0.44186	0.699227	0.147208	0.00718862	0.926852	0.31552	0.0227458	0.0893104	0.454545	0.0238626	-0.284375	0.00333823	0.160173	-0.70425	0.0792592	0.0764681	0.428571	0.0884944	0.0492027	0.181156	0.481261	0.0365058	0.186318	0.000319537	0.163265	0.65127	-0.0411411	0.0527374	0.473079	-0.0525735	0.0358913
Ddhd2	0.345465	2.0031769190129e-06	0.375	1.96856	0.103181	0.000367132	0.555556	0.354445	0.312468	5.53491938920204e-11	0.68054	3.20495	0.137606	0.00297567	0.395773	0.347651	0.216596	0.00760798	0.44186	0.458909	0.0378834	0.416297	0.528423	0.0144183	-0.0511764	0.0864255	0.5273	-0.0544189	0.0427424	0.069301	0.501712	0.0495496	0.0130073	0.605226	0.605226	0.00283667	0.0722099	0.346983	0.485126	0.0331943	0.207976	0.00171856	0.220779	0.57502	0.00479628	0.0776732	0.498331	0.00532257	-0.0346552
Pias4	0.298076	6.27893138107863e-08	0.375	2.14678	0.142577	9.31713333062261e-06	0.555556	0.717267	0.194098	0.000174602	0.679258	0.72941	0.130587	0.0268659	0.406006	0.205127	0.13731	0.00913406	0.44186	0.280021	-0.0257822	0.0299343	0.480826	-0.0392878	0.0929569	0.0485316	0.454545	0.122143	0.122476	0.0504153	0.900928	0.158905	0.0386338	0.384636	0.461499	0.0160311	0.232369	0.000220334	0.230769	0.849754	0.11751	0.0392103	0.373573	0.16529	0.149232	0.015555	0.460976	0.269831	0.12602
Rnf113a1	0.283241	4.78973755581491e-08	0.375	2.07324	0.236857	4.00781678218304e-12	0.555556	2.69948	-0.0243635	0.000929558	0.527197	-0.0738633	0.0572414	0.000166364	0.405356	0.216312	-0.0600594	0.238725	0.571608	-0.0373631	0.0187565	0.0101171	0.484093	0.0374182	-0.0122139	0.315501	0.538564	-0.00611917	0.0299305	0.0784967	0.501712	0.0330777	0.0589148	0.175363	0.444444	0.0445433	0.0643319	0.148734	0.47235	0.0532404	0.0435942	0.13254	0.432854	0.0382607	0.0156955	0.0524093	0.49201	0.0200996	0.0545347
Syt9	0.32539	3.19078330551806e-07	0.375	2.11376	-0.10868	0.000535924	0.555556	-0.355481	-0.146974	8.91192892242056e-05	0.527197	-0.595247	-0.203593	3.63852636252752e-05	0.496734	-0.903766	-0.151047	0.136126	0.571608	-0.130815	0.0959651	0.172948	0.928361	0.0731334	0.119389	0.0825229	0.454545	0.129349	0.112202	0.103721	0.968319	0.110422	-0.0125736	0.162778	0.496706	-0.00991307	0.161047	0.0364984	0.409524	0.231541	-0.0103256	0.603046	0.603046	-0.00226802	0.14316	0.00288571	0.460976	0.363589	-0.140876
Tmub1	0.338932	5.67078828132893e-07	0.375	2.11709	0.0914422	0.00498866	0.555556	0.210501	0.30388	2.47311624543361e-12	0.554813	3.52706	-0.0984935	0.00104229	0.499882	-0.293709	0.0173293	0.106593	0.458741	0.0168488	0.170573	0.00544636	0.980752	0.38616	0.0672335	0.00035642	0.454545	0.231823	0.015474	0.105582	0.501712	0.015109	0.171488	0.00450735	0.428571	0.402325	0.100722	0.0528566	0.43106	0.128612	0.0905745	0.256104	0.424982	0.0535823	-0.141021	0.000223639	0.385524	-0.514792	0.0391161
amalgam_5_1478	0.351705	2.78478418998436e-06	0.375	1.9538	0.0911583	5.28558514088002e-05	0.555556	0.389875	-0.491748	1.82358111011055e-11	0.510692	-5.28092	-0.674445	1.15238543777564e-06	0.495392	-4.00513	-0.41746	0.00860558	0.535461	-0.862147	-0.0338769	0.0140223	0.479955	-0.06278	0.00426706	0.0834363	0.454545	0.00460265	-0.000531308	0.2685	0.5012	-0.000303407	-0.0955174	0.00990511	0.290618	-0.19143	0.0908926	0.0444122	0.435862	0.122932	-0.0674936	0.201971	0.496357	-0.0468885	-0.171012	1.7951868300498e-05	0.342222	-0.811603	-0.0401389
amalgam_5_1842	0.297331	5.75266542206449e-08	0.375	2.15271	0.139181	4.8475445812442e-05	0.555556	0.600493	0.136166	0.00418455	0.527197	0.32385	-0.0509817	4.5463800411676e-07	0.493929	-0.323343	-0.0439766	0.232411	0.471399	-0.0278699	-0.143392	0.00045734	0.473913	-0.478896	-0.0142691	0.106611	0.47963	-0.0138724	-0.012582	0.20099	0.490805	-0.00876745	0.0742392	0.32571	0.448034	0.0361671	-0.257011	0.0947585	0.28744	-0.26302	-0.0651772	0.107872	0.526807	-0.0630323	-0.120398	0.0488648	0.448898	-0.157842	0.0913226
amalgam_5_2195	0.314548	2.22569591636199e-07	0.375	2.09254	0.0586432	0.0242573	0.555556	0.094718	-0.378991	3.0705721973059e-11	0.520127	-3.98425	-0.00605673	0.00445797	0.466402	-0.0142385	0.0559526	0.0266382	0.443058	0.0880971	0.114713	0.359687	0.635101	0.0509412	-0.19734	0.00339643	0.427602	-0.487229	-0.0211294	0.296436	0.487662	-0.0111578	-0.0190545	0.756352	0.756352	-0.00231086	-0.12998	0.00228521	0.25	-0.343288	-0.0829212	0.0436694	0.512461	-0.112758	-0.196575	0.000537774	0.364469	-0.642683	0.129634
amalgam_5_390	0.290053	6.07443050684337e-08	0.375	2.09316	0.00559368	0.0665051	0.622724	0.00658458	-0.339626	1.99944477769489e-06	0.527197	-1.93556	-0.0840346	0.00241701	0.499882	-0.219895	-0.218333	0.00366285	0.564756	-0.531898	0.0962013	0.0745723	1	0.10846	-0.0499469	0.108677	0.481982	-0.0481419	-0.032723	0.164455	0.477713	-0.0256533	-0.0317013	0.328958	0.489331	-0.0153073	0.0448242	0.177095	0.484709	0.0336985	-0.101733	0.178262	0.523463	-0.0761923	-0.0109489	0.295122	0.493618	-0.00580289	0.224395
amalgam_5_490	0.4058	1.16238358760074e-05	0.375	2.00248	0.109299	1.32410553077828e-05	0.555556	0.533171	0.105809	2.1192284005039e-05	0.527197	0.49453	-0.0888556	0.00157765	0.530574	-0.248973	0.158974	2.32604566904342e-05	0.44186	0.736588	0.106	0.000583534	0.706704	0.342797	0.0836041	0.0284448	0.454545	0.129252	0.00121407	0.131706	0.501712	0.00106886	0.0621081	0.234749	0.444444	0.0390907	0.021824	0.374199	0.505873	0.00931661	-0.0490766	0.00237333	0.493234	-0.128809	-0.0386119	0.296119	0.483658	-0.0204077	0.0513221
amalgam_5_928	-1.09631	3.59068289742627e-06	0.377358	-5.96921	-0.197486	1.23410810336163e-06	0.555556	-1.16687	0.257907	4.77723920233586e-10	0.527197	2.40391	0.376641	2.14986375255862e-09	0.245098	3.26457	-0.00582202	0.0739947	0.463405	-0.00658354	0.147961	0.00433226	0.806904	0.349674	-0.134869	0.000993729	0.449248	-0.404975	-0.150719	0.0564262	0.383708	-0.188175	0.174127	0.0288132	0.428571	0.268226	0.0634246	0.103473	0.470494	0.0624841	-0.121118	0.107722	0.510706	-0.117205	0.0547364	0.0670191	0.479145	0.0642496	-0.24466
amalgam_5_415	0.284976	1.48229793181971e-07	0.384615	1.94612	0.00321103	0.0279538	0.555556	0.00498852	0.538814	2.0028816401515e-13	0.919092	6.84205	0.241394	8.83949855914282e-05	0.337398	0.978509	0.115253	0.00984834	0.44186	0.231272	0.0683594	0.140839	0.482915	0.0581929	0.200943	0.000982688	0.454545	0.604353	-0.0633473	0.411862	0.477713	-0.0244044	-0.115073	0.11476	0.372272	-0.108193	0.0157776	0.422327	0.503537	0.00590637	-0.248418	5.51509302285891e-05	0.237113	-1.05788	-0.044	0.00599026	0.467197	-0.0977923	-0.0593596
amalgam_5_1609	-1.20145	1.11911734268914e-05	0.388889	-5.94853	-0.267503	2.90588582888005e-07	0.555556	-1.74859	-0.472007	1.5052778267576e-20	0.491694	-9.3563	-0.0752672	0.00243323	0.483703	-0.196735	0.0208381	0.0941439	0.458741	0.0213842	-0.137174	0.00077522	0.473913	-0.42669	-0.0632598	0.117642	0.504595	-0.058796	0.200925	0.000816129	0.501712	0.620505	0.16918	0.0322124	0.428571	0.252413	-0.0806703	0.163456	0.408638	-0.0634551	-0.0797703	0.457736	0.536564	-0.0270729	-0.0116119	0.308749	0.492713	-0.00592667	0.0257756
Adam23	0.251121	4.17967137651125e-08	0.396226	1.85298	-0.0628047	0.000604839	0.555556	-0.202128	0.366721	7.20936055444814e-28	0.893388	9.95359	-0.0714396	5.068791947855e-05	0.478844	-0.30684	0.109388	0.00224744	0.44186	0.289692	0.0661047	0.0971162	0.840979	0.0669448	0.0881481	0.0430076	0.454545	0.12045	0.152604	0.00217798	1	0.406225	-0.0254698	0.434982	0.496741	-0.00920807	0.0456539	0.402136	0.496011	0.0180619	0.0899724	0.0761555	0.402252	0.100616	0.217788	3.94244167640994e-07	0.452055	1.39477	0.111745
Cnot10	0.302703	6.77383676067649e-07	0.396226	1.86743	0.0524865	0.0457973	0.555556	0.0702879	-0.183966	9.83712240554826e-07	0.527197	-1.10511	0.285049	0.000206318	0.333849	1.05054	-0.188631	0.0205078	0.48942	-0.318424	0.1306	0.00490925	0.489314	0.301554	0.0036871	0.55309	0.55309	0.000948338	-0.089964	0.367111	0.46957	-0.0391525	0.107187	0.174817	0.429487	0.0811851	0.056016	0.0738519	0.468273	0.0633898	-0.0768155	0.415212	0.536082	-0.0293228	0.060443	0.228198	0.483156	0.0387856	0.176811
Mipep	0.264287	5.54698620377366e-08	0.396226	1.91765	0.300562	2.18087610268648e-07	0.592406	2.00216	-0.0643019	0.0200069	0.527197	-0.109237	-0.191505	0.00235126	0.499882	-0.503408	0.0898049	0.016039	0.44186	0.161184	0.178827	0.0276445	0.952902	0.278682	-0.000719823	0.0178775	0.454545	-0.00125803	-0.0643706	0.177256	0.463791	-0.0483679	0.168407	0.0617037	0.428571	0.203721	0.0401447	0.0875064	0.473819	0.0424714	0.130132	0.0238246	0.350951	0.211201	0.184066	4.13955613386175e-05	0.452055	0.806768	0.0514445
Rab32	0.328698	2.40015467266342e-06	0.396226	1.8472	-0.128876	0.000498862	0.555556	-0.425551	0.439491	2.88325354534678e-12	0.884435	5.07178	-0.0988333	5.38616424283958e-06	0.500282	-0.520725	0.132098	0.0443196	0.44186	0.178781	0.249679	0.00344205	1	0.615005	-0.0581363	0.00713983	0.500176	-0.124779	-0.0366805	0.346047	0.484823	-0.0169047	0.113972	0.0195192	0.428571	0.194839	0.187444	0.00089848	0.321429	0.571045	0.000141567	0.42352	0.452844	5.28224559197466e-05	0.14361	6.91380684430273e-06	0.452055	0.74107	-0.116163
Sox1	0.308469	5.22871471564685e-07	0.396226	1.93768	0.010459	0.101813	0.555556	0.0103774	0.403745	3.56916563157195e-20	0.527197	7.8518	-0.0122502	4.75427916486079e-05	0.486901	-0.0529564	-0.176585	0.00789936	0.493733	-0.371254	0.0579586	0.0164781	0.509764	0.103346	0.0500508	0.00725618	0.454545	0.107073	0.00315742	0.229303	0.501712	0.00201945	0.0721859	0.353485	0.451178	0.0326012	-0.0675731	0.129413	0.417599	-0.0600065	-0.0616036	0.13569	0.497646	-0.0534382	0.323113	3.688944798179e-08	0.352941	2.40173	-0.0573884
Tor2a	0.281885	3.35374738836305e-07	0.396226	1.82506	0.190074	5.90941134635943e-08	0.555556	1.37394	0.134654	2.04368871142693e-07	0.527197	0.90078	0.327149	6.23972154875018e-12	0.245098	3.66566	0.0646977	0.0271704	0.44186	0.10131	0.0858505	0.0445664	0.650223	0.115983	0.0903953	0.0117449	0.454545	0.174476	0.163146	0.000548664	0.94663	0.53197	0.227789	0.0247787	0.428571	0.365812	0.167252	0.10752	0.416058	0.161985	0.12286	0.0196714	0.350951	0.209619	0.11802	0.0908324	0.472792	0.122948	-0.0306104
amalgam_4_31	0.274163	1.90862213941671e-07	0.396226	1.84218	0.297131	0.000244005	1	1.07342	0.161179	0.00457617	0.925384	0.377077	0.289719	0.000197914	0.333849	1.07298	-0.0432228	0.322882	0.571608	-0.0212205	-0.0937828	0.0120464	0.479955	-0.179983	0.212746	0.000164446	0.454545	0.805027	-0.0669459	0.183234	0.461703	-0.0493388	-0.000229141	0.51891	0.51891	-6.52841e-05	0.00246475	0.799469	0.799469	0.00023957	0.0352658	0.285133	0.439961	0.0192182	0.0998736	0.00237082	0.460976	0.262178	-0.1209
amalgam_5_1242	0.362744	7.0196706778492e-06	0.396226	1.86947	-0.0606606	0.0158744	0.555556	-0.109147	0.154665	0.00108977	0.527197	0.458221	-0.023978	0.000190353	0.495448	-0.0892086	0.0223469	0.199543	0.458741	0.015642	0.0321539	0.385075	0.51034	0.0133264	-0.00279017	0.166549	0.455389	-0.00217203	-0.0461116	0.349348	0.480053	-0.0210611	-0.116311	0.00227614	0.212	-0.307387	0.0756715	0.138491	0.468156	0.0649699	-0.157958	0.00270595	0.44335	-0.405584	-0.0288678	0.281092	0.485932	-0.0159106	0.0645188
amalgam_5_1794	0.351725	2.97044667150497e-06	0.396226	1.94405	0.143338	0.000833816	0.84821	0.441327	0.068745	2.122350763083e-10	0.527197	0.664983	-0.0914907	2.21868745434013e-05	0.494782	-0.425789	0.145082	0.0141124	0.44186	0.26846	0.0116149	0.188681	0.482915	0.00841234	0.112547	0.0305281	0.454545	0.170543	0.0102805	0.0770372	0.526378	0.0114453	-0.0039548	0.820549	0.820549	-0.000339699	-0.0314672	0.27166	0.450216	-0.0178097	-0.157578	0.0578302	0.480233	-0.195058	0.00851769	0.38532	0.498899	0.00352784	0.0641227
amalgam_5_203	0.317003	1.71603614072674e-06	0.396226	1.82767	-0.26426	9.00578530790981e-09	0.555556	-2.12609	-2.81407	1.68081295168639e-19	0.16129	-52.8328	-0.644348	0.00012771	0.499882	-2.50894	-0.100315	0.0158495	0.477197	-0.180565	-0.0514578	0.00359497	0.479955	-0.125779	-0.172192	0.031652	0.47099	-0.25822	-0.0438515	0.368388	0.484157	-0.0190182	-0.0397869	0.180877	0.467328	-0.0295464	-0.031276	0.418862	0.456341	-0.0118201	0.101603	0.23748	0.418495	0.0634378	0.0836297	0.132344	0.478507	0.0734517	-0.00866323
Cecr2	0.258656	1.05904822695103e-07	0.396825	1.80414	-0.0754215	0.00111104	0.555556	-0.222815	-1.29055	2.31432008822029e-07	0.495069	-8.56356	0.278994	0.000651115	0.346154	0.888971	0.140379	0.274276	0.444522	0.0788667	-0.00452047	0.0823578	0.480826	-0.00490153	-0.218396	0.0222782	0.451613	-0.360816	0.0856068	0.0641162	0.501712	0.102132	-0.00998819	0.119512	0.491076	-0.009215	-0.0228293	0.0557924	0.453552	-0.0286148	0.204771	0.0227414	0.296875	0.336476	-0.235715	0.00778558	0.389665	-0.497054	-0.440618
amalgam_4_176	0.282098	3.73013731350064e-07	0.396825	1.8134	-0.0752145	0.137667	0.555556	-0.0647725	0.263567	0.000349768	0.738253	0.910945	-0.00906421	0.0152246	0.468607	-0.0164738	0.063907	0.148866	0.444522	0.0528642	0.0525094	1.30127866110695e-05	0.487671	0.256542	0.122727	0.0115304	0.454545	0.237865	0.0946156	0.106873	1	0.0918843	0.145599	0.00511741	0.428571	0.333559	0.182392	0.00104425	0.321429	0.543748	0.0144072	0.137108	0.439961	0.0124325	0.0525829	6.79739188399217e-05	0.462063	0.219147	-0.376992
Kctd16	0.186501	3.07314947786967e-10	0.4	1.77408	-0.028449	9.8720493623206e-05	0.555556	-0.113955	0.0925656	0.0175319	0.839031	0.162561	-0.0231138	0.0134147	0.483497	-0.0432787	-0.0130831	0.000120101	0.482339	-0.0512917	0.148289	0.0147553	1	0.271525	0.185228	3.89236254472579e-05	0.454545	0.816817	-0.110899	0.00291106	0.331818	-0.281235	-0.0259336	0.205196	0.487981	-0.0178379	-0.0465213	0.101305	0.423773	-0.0462594	0.119755	0.00071595	0.254902	0.376645	-0.36745	4.5640499406803e-08	0.184783	-2.69732	0.0771528
amalgam_5_1688	0.404454	3.50507572859915e-05	0.4	1.80197	0.509937	1.0384330256338e-11	1	5.60095	-0.257779	3.49758415693684e-13	0.521823	-3.21096	-0.111745	5.4718654828427e-07	0.496734	-0.699729	0.0577421	0.204063	0.448103	0.0398557	-0.0783806	0.0938807	0.479955	-0.0805301	0.0519857	0.0511103	0.454545	0.0671391	0.00214831	0.566482	0.712184	0.000530233	0.0492418	0.242502	0.453733	0.0302978	0.0147983	0.175778	0.502693	0.0111732	0.0371033	0.184917	0.437297	0.0271976	0.00219907	0.201295	0.499286	0.00153092	0.0389747
amalgam_5_252	-1.19077	1.20344378439293e-05	0.4	-5.85807	0.0812377	0.000180577	0.555556	0.3041	-1.39838	3.81031768721701e-12	0.471074	-15.9682	0.275691	0.000307018	0.337838	0.968459	0.0392526	0.0163628	0.444522	0.0701107	-0.149646	0.00328804	0.473913	-0.371581	0.162108	0.010691	0.454545	0.319511	0.0456417	0.183925	0.61516	0.0335631	0.0544776	0.4707	0.4707	0.0178281	-0.154682	0.0388032	0.326821	-0.218277	-0.0430251	0.128208	0.532427	-0.0383821	-0.0135426	0.00321742	0.482008	-0.0337549	-0.209856
Abcb9	0.296892	7.94768916397696e-06	0.402985	1.51408	-0.122153	8.86102178761063e-06	0.555556	-0.617179	-0.00751644	0.00011439	0.527197	-0.0296269	0.102213	0.00393758	0.39746	0.245799	0.0983076	0.025347	0.44186	0.156906	0.224223	0.00265328	1	0.577646	-0.0318101	0.111467	0.491703	-0.0303104	0.124675	0.0199176	0.501712	0.212042	0.160957	0.0235064	0.428571	0.262168	0.129107	0.0199127	0.409524	0.219594	0.155411	0.016081	0.307453	0.278759	0.155872	0.000609555	0.460976	0.501127	-0.0642926
Acadl	0.264826	1.12939428930734e-06	0.402985	1.57496	-0.20005	0.00388427	0.555556	-0.482259	0.0420989	5.29409251122999e-05	0.527197	0.180024	0.332484	1.41345268116122e-14	0.240964	4.6048	-0.0811265	0.00689565	0.477785	-0.175349	0.0694279	0.0343591	0.482915	0.10164	-0.0548979	0.0252919	0.497836	-0.0876729	0.0131119	0.0208411	0.501712	0.0220422	-0.0126761	0.366084	0.494715	-0.00553208	-0.00863305	0.0808137	0.459072	-0.00943174	0.0474564	0.284207	0.438161	0.0259285	-0.0542697	0.0607238	0.47147	-0.0660267	-0.115458
Cecr5	0.262378	1.36042585489156e-06	0.402985	1.53919	-0.0120767	2.39324083614078e-15	0.555556	-0.176573	-0.177494	2.53344610801296e-09	0.527197	-1.52579	-0.0258572	2.95177602669596e-10	0.499882	-0.246417	0.0980155	0.0144371	0.44186	0.180399	0.0840506	0.0305443	0.488499	0.127343	0.292542	8.32884428870908e-07	0.428571	1.77849	-0.0409676	0.0863832	0.475547	-0.043572	0.130763	0.0219572	0.428571	0.21686	0.163034	0.00907825	0.371134	0.332916	-0.00675877	0.18722	0.469995	-0.004918	0.0493598	0.000206753	0.466667	0.181869	0.0877119
Crygs	0.405712	7.75920281172117e-05	0.402985	1.66755	0.105271	0.00279127	0.555556	0.268884	-0.612771	3.2888438749831e-13	0.49827	-7.6492	-0.112393	0.013426	0.499882	-0.210405	0.00797123	0.00591832	0.458741	0.0177583	-0.0658707	0.0490979	0.480826	-0.0862206	0.180682	0.0258259	0.454545	0.286913	0.0419472	0.059435	0.501712	0.0514255	0.0269333	0.498275	0.498275	0.00814816	-0.00182505	0.48526	0.520882	-0.000573113	-0.0878632	0.021595	0.503891	-0.146349	-0.0654047	0.0020136	0.47147	-0.176333	0.424327
Dak_P1	0.307658	5.40956950484015e-06	0.402985	1.62039	-0.186471	0.027529	0.555556	-0.290934	0.107286	6.87211644007837e-06	0.527197	0.55391	-0.202947	0.00147997	0.544366	-0.574289	0.249599	0.00436581	0.44186	0.589038	0.245759	0.00463634	0.981453	0.573558	-0.0171965	0.508517	0.538742	-0.00505052	0.149875	0.00718916	0.501712	0.32123	0.0338188	0.469717	0.469717	0.0110981	-0.0479331	0.263898	0.451064	-0.0277323	-0.0643785	0.217203	0.532427	-0.0426916	0.193192	0.00183768	0.460976	0.528523	0.129474
Ddx3x	0.273026	4.61995452737242e-06	0.402985	1.45669	-0.188508	0.00088762	0.555556	-0.575283	0.0160117	2.40976164736892e-06	0.527197	0.0899541	0.201613	3.4014575520877e-10	0.270718	1.90894	0.017113	0.400891	0.463154	0.0067934	0.0533905	0.0194912	0.587672	0.0913063	0.115473	0.00434656	0.454545	0.27273	0.131743	0.0799693	1	0.144532	0.0680483	0.242221	0.444444	0.0419033	0.0941223	0.117171	0.457992	0.0876447	0.0745657	0.0228312	0.395657	0.122398	0.0739455	0.00451596	0.467666	0.173421	0.15506
Dnajc28	0.269802	1.81423044401594e-06	0.402985	1.54902	0.0607742	0.0849725	0.555556	0.0650723	0.317185	3.62828908174679e-06	1	1.72558	0.0189334	6.1018857590874e-12	0.406006	0.21233	0.0224589	0.461044	0.463079	0.00755198	0.0196638	0.076663	0.482915	0.0219333	0.0292779	0.312456	0.454545	0.0147915	-0.199974	0.00794223	0.261176	-0.419956	0.0675379	0.371364	0.454201	0.0290548	-0.029622	0.0963017	0.436333	-0.0301068	0.084561	0.143018	0.412007	0.0714212	0.0193145	0.14528	0.49214	0.0161816	-0.0163844
Eif3b	0.21905	1.73740810444632e-07	0.402985	1.4808	0.0831416	1.07257646399816e-07	0.555556	0.579461	-0.136267	4.56223596113611e-05	0.527197	-0.591513	-0.193435	2.76046509743598e-07	0.501959	-1.26874	0.188837	0.00507793	0.44186	0.433251	-0.21729	0.0139994	0.473913	-0.402832	-0.160008	0.00189892	0.44227	-0.435462	0.201096	0.00077567	1	0.625473	0.0821574	0.122694	0.435774	0.0748599	-0.0047937	0.287988	0.468997	-0.0025916	0.126057	0.021026	0.350951	0.211428	0.134579	0.00647017	0.460976	0.294604	0.151302
Fbxo25	0.294666	6.56617838275023e-06	0.402985	1.52716	-0.190672	0.00130693	0.555556	-0.54985	-0.028088	2.9896037244784e-07	0.527197	-0.183257	-0.020333	0.292778	0.460247	-0.0108469	0.121134	0.139206	0.44186	0.103733	0.128777	0.0520687	1	0.165276	-0.0452136	0.262989	0.530482	-0.0262267	0.0963669	0.00112441	0.501712	0.284193	0.065918	0.21802	0.444444	0.043605	0.0627123	0.260132	0.481216	0.0366746	-0.0184575	0.335816	0.479187	-0.00874698	0.265956	1.24770877788587e-05	0.452055	1.30422	0.107536
Gid4	0.247661	2.20071338331163e-07	0.402985	1.64879	-0.217335	0.00952828	0.555556	-0.439231	-0.230064	1.33869622671898e-08	0.527197	-1.81137	-1.42187	1.43339598889849e-05	0.433498	-6.88702	0.114759	0.0902094	0.44186	0.119895	0.0666036	0.101709	0.642127	0.0661134	-0.155296	0.0865056	0.497836	-0.165073	0.347588	0.000245502	1	1.25477	0.121712	0.214205	0.428944	0.0814459	0.102032	0.303586	0.47235	0.0528241	0.0610479	0.213254	0.432854	0.0409694	0.0590356	0.482023	0.49201	0.0187103	-0.337438
Gipc1	0.306261	9.58194177683248e-06	0.402985	1.53698	0.223593	1.39174304891852e-09	0.555556	1.98024	0.0511586	0.0687857	0.527197	0.059472	0.32897	1.4350399659076e-09	0.245989	2.90913	0.0805317	0.0725691	0.443058	0.0917456	0.237781	0.00118654	1	0.695681	0.182616	0.00491797	0.454545	0.421518	-0.0501298	0.12684	0.465768	-0.0449536	0.11424	0.130678	0.428571	0.100965	0.144439	0.0810563	0.425308	0.157614	0.129824	0.00231505	0.287449	0.342144	-0.216536	9.76936984718441e-05	0.329356	-0.868339	-0.0273363
Gnaz	0.280661	1.56919428694238e-06	0.402985	1.62905	0.0754569	0.00208802	0.555556	0.202245	0.332856	6.75078477108919e-14	0.527197	4.38393	0.0102609	4.08031944327778e-05	0.426988	0.0450383	0.203071	0.00369059	0.44186	0.494051	0.220401	8.26701176015099e-06	0.607982	1.12022	0.0140648	0.565429	0.565429	0.00348275	-0.0565959	0.120267	0.459745	-0.05206	0.0914807	0.111335	0.428571	0.0872148	-0.000958088	0.221082	0.520882	-0.000627976	0.0811147	0.117804	0.410545	0.0753425	-0.139878	0.000961064	0.401669	-0.422045	0.286909
H13_P1	0.190852	2.80981324223277e-08	0.402985	1.44119	0.0481217	6.76661424576238e-06	0.555556	0.248771	0.273218	2.64494928255145e-09	1	2.34355	0.0955116	1.35558029029096e-05	0.385113	0.464939	-0.0286302	0.0217255	0.474459	-0.0476129	0.0972563	0.0165777	0.780992	0.173163	0.0443601	0.175108	0.454545	0.0335671	0.0918269	0.015822	0.501712	0.165356	0.107336	0.0197462	0.428571	0.182956	0.0350797	0.0378597	0.47235	0.0498772	0.0190342	0.00719098	0.432854	0.0407943	0.174187	0.000126303	0.458213	0.679082	0.0578698
Lipe_P2	0.426079	0.000211823	0.402985	1.56543	0.329179	8.24516256027248e-11	0.746248	3.31938	-0.0190592	0.104674	0.527197	-0.018681	0.278766	8.74910274830018e-06	0.318548	1.41001	0.0303228	0.754054	0.754054	0.0037175	0.089554	0.215119	1	0.0597612	0.161205	0.0508883	0.454545	0.208499	0.276824	0.000972878	1	0.833777	-0.0321593	0.164719	0.496706	-0.025189	0.110622	0.0147541	0.409524	0.202559	-0.296293	0.0389691	0.46139	-0.41756	0.0670329	0.412528	0.488879	0.0257772	0.0392277
Lmna	0.323711	6.359854160672e-06	0.402985	1.68218	-0.609213	3.00631708557966e-07	0.555556	-3.97327	0.451113	5.60751046936207e-19	0.527197	8.23337	-0.0881853	0.00662958	0.496734	-0.192113	-0.116546	0.179216	0.571608	-0.087016	-0.0560056	0.256479	0.480826	-0.0330965	0.0612433	0.2458	0.454545	0.0373227	0.00732365	0.333704	0.501712	0.00349073	-0.0541238	0.389006	0.475681	-0.0221931	0.0989578	0.0397359	0.429892	0.138622	0.115851	0.0256252	0.355993	0.184357	0.00907384	0.463725	0.499275	0.0030283	-0.0624188
Ltbp4_P1	0.366592	1.77683685231705e-05	0.402985	1.74144	-0.177826	0.00215046	0.555556	-0.474346	-0.112301	0.000118926	0.527197	-0.440752	-0.441961	1.44774421334321e-08	0.499882	-3.46467	0.0207524	0.108741	0.457331	0.0199972	-0.0498601	0.00014129	0.479955	-0.191956	0.191495	0.00023661	0.454545	0.694355	0.0527633	0.148683	0.560342	0.0436743	0.0288213	0.125293	0.456024	0.0259989	0.0523858	0.247798	0.485454	0.0317407	0.0305078	0.449323	0.449323	0.0105997	0.0329637	0.0209495	0.480206	0.0553404	0.162227
March11	0.255884	1.87003272578139e-07	0.402985	1.72162	-0.276913	6.28048482524572e-05	0.555556	-1.16359	-0.4457	8.28808158150493e-17	0.500838	-7.16754	0.0659638	1.13874141563907e-05	0.395773	0.326097	0.0432861	0.0380025	0.444522	0.0614745	-0.0213041	0.320925	0.480826	-0.0105156	0.0412961	0.185314	0.454545	0.0302325	-0.0869947	0.0799241	0.434907	-0.0954612	0.0283075	0.261914	0.461062	0.0164705	0.0513117	0.50294	0.50294	0.0153157	-0.0102391	0.559034	0.559034	-0.00258601	0.164069	0.0158588	0.460976	0.29528	0.0513478
Metrnl	0.365651	2.14316252342703e-05	0.402985	1.70721	0.31466	7.60267748605514e-08	1	2.24007	-0.0758898	0.000294067	0.527197	-0.268009	-1.10661	1.96928942562039e-09	0.339623	-9.63378	-0.0599362	0.111205	0.483398	-0.0571717	0.156054	0.0596393	0.492526	0.191083	0.287473	0.00142887	0.454545	0.817864	0.211802	0.00646434	1	0.463735	0.055064	0.105794	0.444444	0.0537171	0.235934	0.0410495	0.371134	0.327168	0.0675186	0.37036	0.437086	0.0291258	0.0113714	0.718113	0.718113	0.00163529	0.109507
Mul1	0.262524	2.54990519291288e-07	0.402985	1.73094	-0.0365493	0.0319382	0.555556	-0.0546664	-0.0326049	4.26604289809727e-08	0.527197	-0.240297	0.00128726	0.343585	0.473746	0.000597244	0.0546995	0.0607667	0.446418	0.0665328	0.0376718	0.392548	0.542951	0.0152988	0.00194289	0.24608	0.454545	0.00118307	0.136003	0.0292503	0.56804	0.208611	0.059671	0.105662	0.444444	0.0582437	0.0268372	0.627143	0.627143	0.00543811	0.0417105	0.0306208	0.423937	0.063149	0.248518	5.7620627840331e-10	0.352941	2.29616	0.213696
Nckap1	0.273042	2.06088586111757e-06	0.402985	1.5525	0.138467	2.08796909293315e-05	0.555556	0.648062	-0.0583825	2.72215618160716e-19	0.527197	-1.08388	-0.2893	1.40443970349376e-11	0.499882	-3.13963	-0.025527	0.784419	0.784419	-0.00269187	-0.042132	0.0113905	0.479955	-0.0818818	0.0264096	0.000228679	0.454545	0.0961515	-0.0715498	0.0763054	0.439404	-0.0799529	-0.0655415	0.379724	0.471633	-0.0275623	-0.0710142	0.383565	0.437189	-0.0295533	0.150047	0.0221028	0.332461	0.248411	0.0850469	0.00259006	0.460976	0.21999	-0.0482869
Ppil3	0.243747	1.43504792034177e-07	0.402985	1.66799	-0.00651936	0.252222	0.555556	-0.00389999	-0.0056461	1.85452133740349e-06	0.527197	-0.0323621	-0.0354182	0.000599868	0.497478	-0.114116	-0.0400926	0.0345284	0.467481	-0.0586082	0.10733	0.000227509	0.490882	0.391004	0.1112	0.0354533	0.454545	0.161278	-0.0184141	0.0891085	0.483008	-0.0193362	-0.0609632	0.00582613	0.345719	-0.13623	-0.00836673	0.0880677	0.459072	-0.00882843	-0.101423	0.00501845	0.462133	-0.233215	0.0287556	0.00130886	0.480206	0.0829054	-0.120297
Rab40b	0.220106	1.70334604267533e-08	0.402985	1.70994	0.0640056	0.0827782	0.555556	0.0692594	0.014016	0.00180286	0.527197	0.0384604	0.00115364	1.15936570268178e-06	0.436295	0.00684773	0.109988	0.0897946	0.44186	0.11513	-0.0684944	0.0205162	0.479955	-0.115612	0.0128292	0.078218	0.454545	0.014198	0.0435287	0.0385363	0.501712	0.0615553	0.0479139	0.288989	0.456024	0.0258313	0.00298941	0.566637	0.566637	0.000737474	0.0164857	0.178946	0.439961	0.0123194	-0.0397957	0.00981139	0.465684	-0.0799204	0.0293327
Rce1	0.300974	2.20971729790456e-06	0.402985	1.70221	-0.0994276	0.00137601	0.555556	-0.2845	0.0237252	8.94206515042041e-19	0.527197	0.428205	0.136482	8.80176676624532e-07	0.354239	0.82646	-0.0738877	0.00276936	0.506296	-0.188977	0.102331	0.00295495	0.485631	0.258841	0.0706796	0.119721	0.454545	0.0651546	-0.0556381	0.378665	0.479047	-0.0234651	-0.0453743	0.11845	0.452661	-0.0420378	0.0680638	0.160691	0.47235	0.0540432	0.12387	0.0950102	0.394737	0.126623	0.192091	0.000336819	0.458453	0.667057	0.0917115
Rnf170	0.270475	7.03586069765012e-07	0.402985	1.66415	0.134786	4.60520473215117e-07	0.555556	0.854103	0.114969	8.74865930165328e-05	0.527197	0.466552	0.306902	8.25171293372685e-15	0.242105	4.32224	0.0690033	0.0667613	0.443058	0.0811116	-0.0925115	0.0902518	0.479955	-0.0966324	-0.0355899	0.349001	0.531985	-0.0162708	0.188145	4.54680824097803e-05	0.79883	0.816982	0.0964379	0.15004	0.430396	0.0794449	0.0668418	0.280891	0.480263	0.0368607	0.131607	0.0677728	0.384848	0.153842	0.1892	4.98267389030217e-06	0.452055	1.00324	-0.0373627
Scamp5	0.240908	9.37771146401889e-07	0.402985	1.45217	-0.279324	1.34960923442187e-06	0.555556	-1.63957	0.0944261	1.01055673810228e-08	0.527197	0.754978	-0.432676	1.42750509677227e-09	0.498929	-3.8272	-0.0370446	0.182409	0.467163	-0.0273743	0.0182184	0.101524	0.482915	0.0180987	0.0176339	0.715456	0.715456	0.00256427	0.0535097	0.084618	0.592236	0.0573911	0.120753	0.0653103	0.428571	0.143094	0.142158	0.00741535	0.382353	0.302778	0.0260814	0.308278	0.439961	0.0133291	0.047112	0.180635	0.483929	0.0350136	0.00570967
Slc11a2_P1	0.305762	2.11104921157955e-06	0.402985	1.73535	0.513798	1.86302235570167e-14	1	7.05433	0.190794	4.15010278759183e-13	0.527197	2.3624	-0.260004	0.000647054	0.500282	-0.829168	-0.0126245	0.355575	0.463405	-0.00566926	0.0376664	0.0586436	0.527762	0.0463966	0.137881	0.000160703	0.454545	0.523116	0.0879296	0.00661798	0.613598	0.191623	0.0549863	0.246251	0.451178	0.0334659	0.00556539	0.105314	0.510874	0.00544024	0.038644	0.381917	0.439961	0.0161544	0.245958	0.00153906	0.452381	0.691817	0.0740742
Spata5	0.299137	1.83086989571572e-06	0.402985	1.71625	-0.181287	4.14152342413582e-05	0.555556	-0.794554	-0.36883	1.41769173633569e-11	0.520127	-4.00123	0.278356	1.11256202148514e-06	0.298824	1.65724	0.0937449	0.0240789	0.44186	0.151713	-0.00701892	0.0136478	0.480826	-0.0130898	0.0187633	0.0476869	0.454545	0.0247976	-0.0628619	0.425011	0.479047	-0.0233595	-0.0295734	0.209554	0.487981	-0.0200716	-0.0867166	0.171091	0.408638	-0.0664919	0.0268173	0.418994	0.439961	0.0101314	0.0232766	0.0948262	0.491354	0.0238137	-0.0925592
Sumf2	0.23115	1.07627344073253e-07	0.402985	1.61067	0.189513	1.74691976036323e-05	1	0.901653	0.127948	3.81879817421903e-05	0.527197	0.565282	-0.0649205	0.00245355	0.499882	-0.169456	0.110885	0.00502821	0.44186	0.254879	0.023571	0.029305	0.482915	0.0361358	-0.294975	0.00348439	0.364017	-0.725012	-0.0991842	0.00104942	0.329134	-0.295475	0.030777	0.210445	0.456316	0.0208318	-0.112881	0.0831755	0.372093	-0.121912	-0.158963	0.00271814	0.440299	-0.407855	-0.0973101	0.0107742	0.442143	-0.191469	-0.190814
Tsfm	0.362685	7.31977820704675e-05	0.402985	1.49988	0.141852	0.00265156	0.555556	0.365483	0.427547	4.03977008444451e-05	0.803287	1.87849	0.167373	0.000324955	0.375	0.583826	-0.149268	0.0298908	0.571608	-0.227553	0.109995	0.288061	0.815913	0.0594537	0.183771	0.0201588	0.454545	0.311589	0.069226	0.127983	0.543941	0.0618083	0.196443	0.105474	0.428571	0.191895	-0.00721283	0.659671	0.659671	-0.00130316	0.11685	0.212824	0.409922	0.0785207	0.131191	0.0187718	0.460976	0.226501	0.420604
Ube2e2	0.258414	1.72784387015956e-06	0.402985	1.48911	-0.0319087	0.000301221	0.555556	-0.112354	-0.119526	2.19910460961371e-10	0.527197	-1.15435	0.177375	0.00382825	0.388889	0.428715	0.2011	0.00179533	0.44186	0.552191	-0.0290117	0.210471	0.480826	-0.0196354	0.0663302	0.203979	0.454545	0.0457954	-0.0776152	0.182538	0.46966	-0.0573301	0.0067439	0.361452	0.481154	0.00298046	0.0586499	0.264801	0.484709	0.0338457	0.0549863	0.281907	0.438161	0.0302367	-0.00900929	0.261495	0.502221	-0.00524823	-0.182565
Ubxn7	0.241147	5.50746730021807e-07	0.402985	1.50935	-0.0997617	1.41321499057097e-05	0.555556	-0.483823	0.0843346	3.82830159416322e-05	0.527197	0.372505	0.156203	1.62791207559355e-07	0.333849	1.06036	0.139892	0.00133504	0.44186	0.40212	0.00631709	0.277521	0.482915	0.00351675	0.12926	0.000471706	0.454545	0.429962	0.116718	1.9105238307336e-05	0.501712	0.550773	-0.0463766	0.0313101	0.418583	-0.069765	-0.0262139	0.110542	0.44473	-0.0250729	0.137825	0.000235387	0.234694	0.500058	0.168318	5.2762598257539e-09	0.452055	1.39328	0.112737
amalgam_3_3	0.237589	4.46406122739557e-07	0.402985	1.50875	0.115445	6.17149009161977e-05	0.555556	0.485979	0.0955784	2.06003231843276e-13	0.527197	1.21252	0.0807547	2.67504537844401e-06	0.386528	0.450019	-0.116608	0.084911	0.484645	-0.124891	0.027113	0.0116869	0.484353	0.0523904	-0.0321641	0.725514	0.725514	-0.0044822	0.0623606	0.0209639	0.501712	0.104674	-0.047667	0.0896166	0.438638	-0.0499365	-0.0342086	0.414423	0.454953	-0.0130867	0.0949456	0.132041	0.406561	0.0834847	-0.0629154	0.469173	0.483632	-0.0206782	0.275151
amalgam_4_126	0.257907	2.66237159871611e-06	0.402985	1.43776	0.0584171	0.0104593	0.555556	0.115695	0.129472	0.000548321	0.689369	0.422205	-0.564482	7.11470888381337e-16	0.38255	-8.55068	0.113096	0.0902914	0.44186	0.118112	0.0664127	0.0457845	0.482915	0.0889453	-0.0826914	0.0257654	0.497271	-0.131394	-0.0271475	0.0636265	0.473858	-0.0324782	0.03498	0.540106	0.540106	0.00935787	-0.052806	0.349917	0.441775	-0.0240814	0.00400728	0.425213	0.450847	0.00148828	0.000218277	0.167554	0.50066	0.000169349	0.137158
amalgam_5_1070	0.372138	2.46354069927586e-05	0.402985	1.71497	-0.374691	5.17413772357675e-12	0.555556	-4.22883	0.121365	0.000132544	0.527197	0.470611	-0.154205	1.27646193335281e-08	0.500282	-1.21729	0.0180555	0.0737641	0.457251	0.0204416	-0.687937	0.000679389	0.35514	-2.1793	0.0354896	0.249803	0.454545	0.021379	-0.0116942	0.513365	0.513365	-0.00338632	-0.192973	0.120042	0.319588	-0.177664	0.0496779	0.301916	0.489051	0.0258381	0.023916	0.389096	0.439961	0.00980422	0.00728492	0.046405	0.495887	0.00971397	0.10997
amalgam_5_1199	0.327406	2.41715005412612e-05	0.402985	1.51153	-0.0451618	1.2421361388605e-06	0.555556	-0.266718	-0.478473	9.90565264220036e-19	0.494071	-8.61449	0.299674	1.86310785190247e-15	0.240964	4.41412	-0.163213	0.00104735	0.487919	-0.48636	0.0316649	0.000893424	0.48821	0.0965445	-0.0260357	0.109963	0.485365	-0.0249618	0.133049	0.0102517	0.970114	0.264661	-0.163103	0.455506	0.455506	-0.0557007	0.0250703	0.00126467	0.487179	0.0726542	0.0286444	0.364431	0.439961	0.0125573	0.114262	0.0152895	0.460976	0.207454	0.0830621
amalgam_5_1416	0.295627	1.21720981123214e-06	0.402985	1.74852	0.163872	0.00530606	0.587074	0.372846	0.0590947	2.07713669814803e-05	0.527197	0.276713	-0.148122	0.0332086	0.495052	-0.219036	0.109945	0.00726962	0.44186	0.235117	-0.0928746	0.0642425	0.479955	-0.110723	0.0245553	0.408316	0.454545	0.00955211	-0.115654	0.00224626	0.324238	-0.306314	0.062448	0.0177579	0.428571	0.109322	-0.199321	0.00647213	0.210046	-0.436305	0.011746	0.177265	0.45123	0.0088257	-0.0931783	0.0222829	0.448898	-0.153933	0.0933263
amalgam_5_1460	0.274797	4.5845921354789e-06	0.402985	1.46706	-0.0760552	9.4174200462076e-05	0.555556	-0.306203	-0.0167578	1.31825925054316e-05	0.527197	-0.0817778	-0.141326	4.85323719074357e-08	0.499882	-1.03365	-0.173223	0.000203152	0.491565	-0.639569	-0.168595	0.0209387	0.479955	-0.28308	0.0488155	0.0393799	0.454545	0.0685724	0.0932542	0.000300081	0.501712	0.328513	0.00722923	0.663993	0.663993	0.00128562	-0.195582	0.00981851	0.227074	-0.39272	0.0301077	0.251466	0.439961	0.0180502	0.0639324	0.111102	0.480206	0.0610093	-0.00909078
amalgam_5_1672	0.229106	1.49192884349524e-07	0.402985	1.56394	0.0938687	0.000758589	0.555556	0.29287	-0.0999301	0.00139569	0.527197	-0.285322	-0.252697	3.5612661925964e-07	0.51049	-1.62949	-0.187636	0.00365317	0.564756	-0.457332	0.16056	0.0204275	0.797542	0.271311	-0.172456	0.00181575	0.432373	-0.472692	0.12426	0.00218161	0.501712	0.330684	-0.104949	0.0418124	0.337838	-0.144692	0.151557	0.033107	0.409524	0.224317	-0.134943	1.94252216796759e-06	0.331169	-0.770746	-0.257959	0.00389628	0.364469	-0.621513	-0.0612119
amalgam_5_1730	0.366423	4.80662106248497e-05	0.402985	1.58227	-0.295718	1.50119838998104e-05	0.555556	-1.42641	-0.243274	4.07911249682349e-06	0.527197	-1.31111	0.0745264	0.0307848	0.418458	0.112659	0.126746	0.00670446	0.44186	0.275501	-0.0407236	0.0259227	0.479955	-0.0646007	0.150329	0.028516	0.454545	0.232245	0.133102	0.0052837	0.923307	0.303081	0.128794	0.0866122	0.428571	0.136834	-0.156844	0.0387237	0.30099	-0.221467	0.161945	0.071267	0.355993	0.185769	-0.0576458	0.00202284	0.448898	-0.1553	0.260237
amalgam_5_179	0.261246	2.22470418012974e-06	0.402985	1.47675	0.190892	1.05278567791484e-07	0.555556	1.33198	-0.067001	3.23140139690798e-06	0.527197	-0.367876	-0.474087	4.38296140897951e-14	0.46087	-6.33297	-0.0548023	0.0148544	0.48942	-0.100187	0.0859475	0.200176	0.542732	0.0600419	-0.00306286	0.182839	0.455563	-0.00226018	0.0651675	0.381411	0.501712	0.0272795	0.0293464	0.27195	0.461062	0.0165957	-0.10133	0.0267174	0.33913	-0.159413	0.0336074	0.425823	0.439961	0.0124606	-0.140721	0.0042832	0.417331	-0.333259	0.0869887
amalgam_5_1840	0.263943	1.1316922333024e-06	0.402985	1.56948	-0.0129692	0.000360811	0.555556	-0.0446494	0.303549	7.2156976391995e-10	0.527197	2.77496	0.0219411	0.117557	0.431588	0.0203998	0.00982593	0.106064	0.463405	0.00957471	-0.00717893	0.10296	0.480826	-0.007088	-0.0605379	0.0100254	0.498796	-0.121009	0.000284028	0.0513366	0.501712	0.000366274	0.0119838	0.237489	0.474068	0.00748217	-0.0339979	0.0709787	0.425767	-0.0390592	-0.106798	0.0531519	0.509683	-0.136112	0.0405999	0.00866449	0.478187	0.0837274	0.236102
amalgam_5_1933	0.352007	4.5536333412686e-05	0.402985	1.52829	-0.0590239	0.0156377	0.555556	-0.106587	-0.656807	5.92556153670951e-33	0.405797	-21.1671	0.17046	1.75959992637633e-06	0.335598	0.980926	-0.203116	0.0110146	0.49672	-0.397707	0.205057	8.87378402980422e-07	0.763207	1.24098	0.182965	0.000344829	0.454545	0.633496	-0.0140218	0.650799	0.672977	-0.00261581	-0.0345069	0.28882	0.480447	-0.0186121	0.0519478	0.116103	0.47235	0.0485793	0.0776576	0.0639026	0.406561	0.0927606	0.00807436	0.107378	0.497947	0.00782474	0.040341
amalgam_5_209	0.262864	2.50348076431956e-06	0.402985	1.47242	-0.430767	2.01621927242435e-09	0.555556	-3.74572	-0.291855	2.81542746552672e-14	0.520127	-3.95477	0.0960951	0.0136522	0.41115	0.179198	0.0379103	0.10686	0.448103	0.036818	0.0456937	0.000247144	0.489314	0.164819	0.0153248	0.185543	0.454545	0.0112109	0.0716107	0.04764	0.501712	0.0946714	-0.0784509	0.296041	0.454731	-0.0414729	-0.0120919	0.617439	0.617439	-0.00253211	-0.131302	0.00319567	0.46139	-0.327655	0.0645142	0.0298474	0.473362	0.0983903	0.134241
amalgam_5_2217	0.339624	1.6450267806935e-05	0.402985	1.6247	-0.272858	0.138249	0.555556	-0.234477	0.0936358	0.0116908	0.527197	0.180919	-0.0334936	0.00899112	0.470532	-0.0685342	-0.135549	0.194561	0.571608	-0.0963679	0.0185375	0.141435	0.482915	0.0157466	-0.0910025	0.033912	0.493827	-0.133742	0.0224989	0.341044	0.621047	0.0105113	-0.0835285	0.229203	0.438638	-0.0534399	0.0264124	0.264698	0.501121	0.0152465	0.0100696	0.00294921	0.439961	0.025479	-0.0886201	0.068503	0.459802	-0.103179	0.0517459
amalgam_5_2309	0.448243	0.000157101	0.402985	1.70504	0.252061	4.81905995873499e-07	0.555556	1.59228	-0.110278	0.00116014	0.527197	-0.323719	0.0639167	0.0367315	0.422727	0.0917179	-0.0105636	0.0202873	0.463405	-0.0178817	-0.0245839	0.0454473	0.480826	-0.0330036	-0.116696	0.0255325	0.503095	-0.185885	0.00970692	0.0882716	0.501712	0.0102328	-0.003155	0.394583	0.506873	-0.00127418	0.0634818	0.339034	0.487137	0.029821	0.057796	0.00612012	0.425634	0.127916	-0.0253506	0.0578623	0.48224	-0.031374	-0.203777
amalgam_5_350	0.39853	7.37591964584743e-05	0.402985	1.6468	-0.118414	0.0059098	0.555556	-0.263878	-1.31059	1.29559461404775e-10	0.491694	-12.9585	-0.119138	0.0107265	0.499882	-0.234648	-0.0250083	0.086404	0.466649	-0.0265955	-0.0945371	0.0679664	0.479955	-0.110391	-0.236118	0.023671	0.449248	-0.383876	0.0931899	0.029722	0.501712	0.142294	-0.0168977	0.529683	0.529683	-0.0046635	-0.11708	0.117626	0.384615	-0.108825	0.193279	0.0149639	0.269231	0.352726	0.0013668	0.193685	0.50066	0.0009744	-0.0703924
amalgam_5_45	0.408294	0.000213847	0.402985	1.4984	0.138214	0.00177338	0.73203	0.380254	0.381961	7.30106791123839e-16	0.897996	5.78159	-0.103034	0.00118339	0.544366	-0.301566	-0.110163	0.000192041	0.486947	-0.409431	0.00575286	0.123988	0.482915	0.00521565	0.103285	0.0726501	0.454545	0.117618	-0.00416849	0.118423	0.499273	-0.00386238	0.0524106	0.313045	0.455535	0.0264356	0.0244101	0.298758	0.504307	0.0128075	0.00235261	0.440789	0.450958	0.000836986	0.123349	0.0234183	0.461078	0.201114	0.0256146
amalgam_5_498	0.355581	2.59112111024672e-05	0.402985	1.63088	0.368404	8.87644294144146e-11	0.708331	3.70311	-0.0918367	1.50973353391098e-10	0.527197	-0.901937	-0.0137824	0.185095	0.460778	-0.0100971	0.0745344	0.0132552	0.44186	0.139947	0.158187	0.0205376	0.968973	0.266933	0.0772983	0.0390515	0.454545	0.108864	-0.0699138	0.19067	0.460163	-0.0503183	0.0382534	0.122814	0.448468	0.0348393	0.0183595	0.565113	0.565113	0.00455067	-0.120448	0.192136	0.520805	-0.086288	0.0893955	0.0358318	0.472792	0.129242	0.0717186
amalgam_5_549	0.30469	2.80294285019964e-06	0.402985	1.69175	0.0915458	0.0137182	0.555556	0.170523	-0.615165	6.40166879501905e-15	0.491694	-8.73147	-0.16547	1.30199738181247e-06	0.501959	-0.973858	0.00151466	0.447616	0.463405	0.000528761	-0.161712	0.0100016	0.474343	-0.323413	0.0303638	0.0190766	0.454545	0.0522105	0.0855732	0.11324	0.501712	0.0809522	-0.0655563	0.140828	0.435732	-0.0558089	0.00783497	0.216639	0.503537	0.00520448	-0.0716233	0.187232	0.531532	-0.0521145	-0.0251774	0.108904	0.489447	-0.0242447	0.0293747
amalgam_5_774	0.263465	2.79256351279328e-06	0.402985	1.46328	-0.109745	0.000227175	0.555556	-0.399873	-0.167354	1.5272333979979e-11	0.527197	-1.81012	-0.180294	7.02777225400224e-05	0.492727	-0.748792	0.0436151	0.322574	0.456107	0.0214312	-0.288831	0.000995955	0.442724	-0.867001	-0.0237171	0.388999	0.535565	-0.00972521	-0.0700824	0.0716618	0.438769	-0.0802242	0.239977	0.0478759	0.428571	0.316742	-0.00764445	0.50303	0.50303	-0.00228115	0.0499237	0.0646347	0.419955	0.059386	-0.0161893	0.125866	0.487659	-0.0145719	0.10065
amalgam_5_912	0.233233	5.88163911353404e-07	0.402985	1.45316	-0.0112691	0.00337706	0.555556	-0.0278511	0.0447026	1.22772425519444e-06	0.527197	0.264233	-0.100781	0.00142539	0.494756	-0.28683	-0.119306	0.0684502	0.571608	-0.138947	0.234843	0.00853662	0.856822	0.485823	-0.172413	0.0210606	0.463568	-0.289055	0.00474142	0.166589	0.501712	0.0036905	-0.0180062	0.368836	0.496706	-0.00779966	-0.0357322	0.205794	0.441579	-0.0245326	-0.0324604	0.117632	0.483704	-0.0301711	0.117751	0.00121398	0.460976	0.343338	-0.00360703
amalgam_5_924	0.412238	0.000200136	0.402985	1.52473	-0.227969	0.00159804	0.555556	-0.637496	-0.15684	2.0046923345915e-06	0.527197	-0.893668	-0.263714	0.000115966	0.524021	-1.03789	0.172541	0.00258563	0.44186	0.446437	-0.0906566	0.0122881	0.479955	-0.173201	-0.0565889	0.257227	0.520744	-0.0333695	-0.0431863	0.00888295	0.437372	-0.0885942	-0.141311	0.145554	0.356338	-0.118274	-0.0119218	0.820629	0.820629	-0.00102352	-0.0448323	0.0118902	0.489316	-0.0862936	-0.0376666	0.398025	0.486252	-0.01507	0.170259
Tns1	0.275735	7.2125640512896e-06	0.403361	1.41781	0.0262243	0.000410726	0.555556	0.0888072	-0.0541891	2.6929921992178e-05	0.527197	-0.247631	0.144226	0.000340747	0.381072	0.500113	0.0288592	0.166612	0.455032	0.0224609	0.0485664	0.227317	0.482915	0.0312461	0.159064	0.000187742	0.454545	0.592742	0.00632383	0.0698789	0.501712	0.00730816	0.0145017	0.345238	0.477493	0.00669809	0.104414	0.0268733	0.414815	0.164001	0.0508111	0.105906	0.42702	0.0495448	0.0512128	0.117859	0.480206	0.047558	-0.358984
amalgam_5_2044	0.325401	4.2907100202401e-05	0.403361	1.42118	0.00169736	0.000232255	0.555556	0.00616827	-0.319082	6.20349113798237e-16	0.512376	-4.85239	-0.105326	0.0281134	0.491795	-0.16337	0.316714	0.0021706	0.44186	0.843542	0.1473	2.38518913419356e-05	0.499224	0.680892	-0.134059	0.00161122	0.450915	-0.374405	-0.0579394	0.015308	0.427376	-0.105165	-0.0489549	0.16107	0.454731	-0.0388206	-0.0263456	0.364108	0.457055	-0.0115596	-0.0240905	0.374684	0.544965	-0.0102706	0.0807892	0.0551575	0.472792	0.101665	-0.0253102
Btla	0.290291	1.52866298100273e-05	0.404959	1.39795	-1.46718	1.18773718591025e-11	0.555556	-16.0293	-0.486642	5.00863287287833e-05	0.527197	-2.0927	-0.307751	0.000164968	0.496734	-1.1641	-0.215202	0.0392528	0.496541	-0.302601	-0.114651	0.00637213	0.479955	-0.251741	-0.230737	0.00559883	0.421788	-0.519598	-0.395507	0.0295609	0.195804	-0.604843	-0.248203	0.00972706	0.16	-0.499389	-0.176056	0.00874718	0.241007	-0.362346	-0.154236	0.0997514	0.503891	-0.154403	-0.326264	0.0279207	0.386686	-0.507038	0.116748
Plxna2	0.265013	5.47346486997882e-06	0.404959	1.39443	0.0820825	0.0246914	0.587454	0.131944	-0.40864	8.57415867476285e-10	0.521823	-3.70506	0.0962736	1.94030232488017e-13	0.326733	1.22384	0.192299	0.000923802	0.44186	0.583516	0.00640736	0.315591	0.714844	0.00320929	0.00686777	0.0290075	0.454545	0.0105591	0.096455	0.0364612	0.735608	0.138719	0.0576764	0.0854449	0.438445	0.0616165	0.262665	1.61111301346376e-05	1.61111301346376e-05	1.25892	0.103631	0.0172544	0.360915	0.182711	0.0150435	0.1328	0.495652	0.0131901	0.0982288
Psmc3ip	0.219093	3.85413468821597e-07	0.404959	1.40528	-0.0422426	2.72644734857154e-05	0.555556	-0.192812	-0.0125035	8.99715068775494e-18	0.527197	-0.213133	0.32186	3.30101548114299e-10	0.245989	3.05167	0.156246	0.00891672	0.44186	0.320272	0.0281846	0.261124	0.814585	0.0164359	0.0474297	0.0327076	0.454545	0.0704497	0.153642	0.00550319	0.549626	0.347136	0.130556	0.0617449	0.428571	0.157894	0.0289347	0.110656	0.48857	0.0276623	0.103903	0.00868688	0.350951	0.214159	-0.128135	0.00192042	0.411885	-0.348092	0.0799763
Uba2	0.266061	5.14093474480993e-06	0.404959	1.40718	0.154338	0.00115561	0.80881	0.453321	0.392377	3.45483064795199e-14	0.527197	5.28201	-0.290335	0.00023106	0.523918	-1.05574	0.153329	0.041388	0.44186	0.212073	-0.0822784	0.0806358	0.479955	-0.0899692	-0.13787	0.00779651	0.46066	-0.290645	-0.0107387	0.608636	0.671782	-0.00231572	0.0408946	0.28785	0.456024	0.0221172	0.0529136	0.401399	0.493373	0.0209762	-0.102028	0.113145	0.518045	-0.0965554	0.0154207	0.0180994	0.49214	0.026868	-0.0472204
Zbtb5	0.273817	8.07689870234424e-06	0.404959	1.39448	-0.0980482	0.00371634	0.555556	-0.238246	-0.11645	0.00195817	0.527197	-0.315363	-0.192878	0.00092571	0.499882	-0.5851	-0.0184861	0.0728668	0.468017	-0.0210274	0.0990972	0.00624646	0.659752	0.218447	0.108553	0.0135001	0.454545	0.202957	0.101157	0.00402246	0.501712	0.242322	0.0677203	0.288212	0.446099	0.0365885	0.0765347	0.124736	0.463953	0.0691881	0.168802	0.000167932	0.175439	0.637206	0.150711	0.00414097	0.460976	0.359129	0.0950681
Zfp273	0.171214	8.78668170265575e-09	0.404959	1.37933	-0.0510853	0.000165909	0.555556	-0.193109	-0.00142507	0.00161308	0.527197	-0.0039793	-0.390868	4.10798390099727e-15	0.487365	-5.62318	0.0302273	0.49106	0.49106	0.00933616	-0.00665431	0.314761	0.480826	-0.00334059	-0.0934838	0.00886269	0.502222	-0.191869	-0.0309078	0.0634481	0.470646	-0.0370146	-0.0167735	0.350523	0.499184	-0.00763667	-0.0489484	0.0815392	0.418554	-0.0532869	-0.0194284	0.220373	0.544965	-0.0127614	-0.0947552	0.16117	0.466533	-0.075114	0.0978482
amalgam_4_63	0.222434	6.28645093865076e-07	0.404959	1.37944	-0.0715219	0.0481016	0.555556	-0.0942544	0.180801	0.00116936	0.533012	0.530118	-0.36521	6.42612402134765e-05	0.511848	-1.53098	-0.512893	0.00342953	0.5	-1.26416	0.116352	0.00117192	0.697498	0.341039	-0.0669673	0.30463	0.530482	-0.0345704	0.0371584	0.178373	0.535425	0.0278194	0.0330356	0.108205	0.451178	0.0319042	0.144452	0.0183426	0.409396	0.250847	-0.0341094	0.110298	0.487202	-0.0326574	0.0447227	0.0239092	0.478507	0.0725149	0.149965
amalgam_5_1269	0.392916	0.000308225	0.404959	1.37958	0.234512	4.32114608604153e-05	0.988083	1.0235	0.0436297	7.46114028555833e-10	0.527197	0.398216	-0.411165	4.64001983592468e-06	0.51049	-2.19294	-0.0319493	0.485821	0.571608	-0.0100169	-0.0116114	0.00948409	0.480826	-0.02349	-0.118922	0.0240687	0.500891	-0.192481	0.131003	0.0152718	0.734187	0.237917	-0.077187	0.132442	0.41991	-0.0677682	0.0765568	0.0474817	0.44665	0.101321	-0.104023	0.0330296	0.503891	-0.154068	-0.256292	0.0365762	0.409924	-0.368241	0.0880722
amalgam_5_1393	0.292523	1.54678587933955e-05	0.404959	1.4072	0.279749	1.53662426977627e-12	0.555556	3.3048	0.36591	2.34485030991456e-15	0.527197	5.35322	-0.206136	0.000303286	0.496734	-0.725216	0.0696664	0.0191374	0.44186	0.119695	-0.0460386	0.00460285	0.479955	-0.107591	-0.0702175	0.0872777	0.52181	-0.0743671	-0.040504	0.0441409	0.458496	-0.0548894	-0.018662	0.447999	0.495236	-0.00650786	0.0585038	0.321006	0.487179	0.0288708	0.0106272	0.483856	0.483856	0.0033506	0.0390504	0.342989	0.49201	0.0181475	-0.20079
amalgam_5_514	0.229279	8.93903526124843e-07	0.404959	1.38684	0.0474764	0.0352063	0.555556	0.0690013	0.0482889	3.51610914528917e-08	0.527197	0.359943	-0.0304582	1.95964109329219e-06	0.496734	-0.17385	0.0956474	0.0973656	0.44186	0.0967564	0.112114	6.52442985889637e-05	0.494354	0.469249	-0.0848863	0.0106563	0.499819	-0.167429	-0.0399122	0.263348	0.479368	-0.0231279	-0.0152798	0.636012	0.636012	-0.00300301	0.121583	0.205607	0.459381	0.0835233	0.11386	0.0466746	0.384848	0.151538	-0.244452	0.00499914	0.375196	-0.56251	0.0108217
amalgam_5_83	0.271698	8.38683514144138e-06	0.404959	1.37925	-0.0854841	0.00948746	0.555556	-0.172922	0.151936	3.7688871738707e-06	0.527197	0.82407	-0.280225	1.48997392274874e-05	0.499882	-1.35259	0.0814146	0.0117457	0.44186	0.15714	-0.0580673	0.0441698	0.479955	-0.0786739	0.22584	0.00105048	0.454545	0.67269	-0.0145009	0.254839	0.494733	-0.0086097	0.223309	0.0126017	0.428571	0.424191	-0.00626805	0.190841	0.46297	-0.00450879	-0.037435	0.0438202	0.495669	-0.050849	-0.00194831	0.478444	0.497993	-0.000623786	-0.152548
Olfr571	0.192866	7.93658047722767e-08	0.409091	1.36942	0.0312487	0.00880896	0.555556	0.0642185	0.0152638	0.00115403	0.527197	0.0448417	0.0245539	3.79441001846092e-06	0.420643	0.133103	0.0147511	0.00422767	0.458741	0.0350176	0.0596244	0.0326531	0.486445	0.0886064	-0.0468045	0.000126328	0.497836	-0.182467	-0.187759	6.11844258470794e-07	0.0412371	-1.16661	-0.031793	0.0209745	0.438638	-0.0533585	-0.0184082	0.00698556	0.425663	-0.0396843	-0.0853778	0.0688799	0.518045	-0.0992011	-0.0635185	0.0018342	0.447458	-0.173822	-0.104551
amalgam_5_2416	0.232552	1.23081068999009e-06	0.409091	1.37434	0.0896035	0.00301955	0.555556	0.225806	-1.04099	4.13378168749005e-31	0.310811	-31.6291	0.15569	0.00165717	0.388889	0.432917	-0.401174	1.02049951163014e-09	0.282051	-3.60703	0.0433217	0.0111259	0.482915	0.0846361	-0.0805213	0.0176882	0.500263	-0.141099	0.0588912	0.195803	0.607265	0.0417056	0.0285053	0.248585	0.45974	0.0172322	-0.0941607	0.104483	0.398313	-0.0923674	0.0334378	0.709899	0.709899	0.00497565	0.142631	0.000435134	0.460976	0.479438	0.243446
amalgam_5_2135	0.283748	1.51096321718453e-05	0.410448	1.36788	0.200264	4.41172837021147e-05	0.555556	0.872227	-0.243072	6.9645707371187e-15	0.521823	-3.4412	0.00462558	1.91423548752106e-10	0.426988	0.0449514	0.0228802	0.308362	0.460801	0.0116904	0.172507	5.01281912983384e-05	0.489334	0.741765	-0.103966	0.00282575	0.468208	-0.264995	-0.040796	0.323167	0.481624	-0.0200134	0.0506156	0.237593	0.452769	0.0315925	0.0880921	0.0740214	0.44665	0.0996007	-0.136839	0.00316064	0.460352	-0.342129	-0.225652	0.000925515	0.363469	-0.684541	0.0184122
Pfdn2	-0.340997	8.38648461673098e-18	0.410714	-5.823	-0.439547	1.07824639636699e-19	0.555556	-8.33701	-0.935757	3.12579971512039e-52	0.216216	-48.1962	-0.476584	6.56557707427988e-21	0.339623	-9.61877	-0.490707	2.64564711390698e-18	2.64564711390698e-18	-8.62539	-0.793232	3.73087371532637e-49	3.73087371532637e-49	-38.4148	-0.589217	1.27694546851795e-30	1.27694546851795e-30	-17.6139	-0.512042	1.30008497378037e-20	1.30008497378037e-20	-10.1825	-0.351749	3.56719717249769e-15	3.56719717249769e-15	-5.08196	-0.473992	2.14055524155859e-23	2.14055524155859e-23	-10.7451	-0.350387	4.0409212105536e-15	4.0409212105536e-15	-5.0433	-0.602176	3.46061105237301e-24	3.46061105237301e-24	-14.1276	-0.515886
Prpf8	-0.474682	7.28363901016071e-13	0.410714	-5.76153	-0.440575	5.9444127809655e-09	0.555556	-3.62412	-0.123409	6.81746893707622e-05	0.527197	-0.514167	-0.204431	3.31700351238529e-06	0.491642	-1.12013	0.0517761	0.174819	0.448103	0.0392158	-0.327948	5.39954177607662e-08	0.346535	-2.38341	-0.114484	0.00725235	0.474026	-0.24494	-0.158905	0.000385417	0.214286	-0.542513	-0.148756	0.0453583	0.273381	-0.199831	-0.0843717	0.232592	0.418554	-0.0534415	-0.183041	0.00142652	0.38676	-0.520884	-0.127961	0.000802316	0.404086	-0.396123	-0.0987786
Rnf34	-0.426984	2.67042436168956e-14	0.410714	-5.79563	0.0173901	0.0869178	0.555556	0.018449	-0.0819274	0.0200349	0.527197	-0.13913	0.0164706	1.13814620172028e-06	0.432088	0.0978982	-0.0675931	0.00983707	0.487768	-0.135668	-0.0368043	0.000118942	0.479955	-0.144445	-0.118595	7.0748758873868e-05	0.425968	-0.492201	0.0614863	0.00201161	0.501712	0.165795	-0.0629122	0.153381	0.438638	-0.0512249	-0.0886871	0.00083552	0.281095	-0.272983	-0.105654	0.000422321	0.460352	-0.356513	-0.12742	0.00563368	0.429084	-0.286595	-0.0389923
amalgam_4_269	-1.39524	6.57457600798704e-05	0.410714	-5.83508	0.319839	9.91084270392177e-07	0.820073	1.92028	-0.116633	3.51093788962356e-09	0.527197	-0.986081	0.0799876	0.0129479	0.413274	0.151001	-0.205702	0.000129632	0.546926	-0.799622	-0.0769852	0.0168918	0.479955	-0.136443	-0.0336285	0.335441	0.480654	-0.0159528	0.172264	0.0561375	0.501712	0.215458	0.00358698	0.575017	0.575017	0.00086202	0.0308587	0.555394	0.555394	0.00788127	-0.126641	0.260482	0.52372	-0.0739866	0.184384	0.000198682	0.456647	0.682559	-0.0790861
amalgam_4_45	-0.479171	9.78699518379128e-13	0.410714	-5.75453	0.0619395	0.00177765	0.555556	0.170343	0.110239	6.53582680499018e-05	0.527197	0.461317	-0.173788	0.000256119	0.500282	-0.62417	-0.410948	1.2828202729735e-07	0.339623	-2.83218	-1.09114	5.45846193247752e-08	0.05	-7.92488	-0.276892	0.00642489	0.410596	-0.606984	-0.268199	0.0198167	0.242424	-0.456735	-0.174739	0.130202	0.332061	-0.15471	-0.294502	0.0346289	0.217195	-0.430139	0.10053	0.3446	0.432854	0.0465138	-0.0547225	0.0629706	0.47147	-0.0657142	0.0493322
amalgam_5_1119	-1.17093	1.21004893697508e-05	0.410714	-5.75768	-0.0374019	0.22032	0.555556	-0.024571	-0.1812	7.24521936450525e-07	0.527197	-1.11256	0.116216	7.37472806822401e-05	0.395773	0.480235	-0.278905	0.000627728	0.534296	-0.893118	-0.0047548	0.0683695	0.480826	-0.00553999	0.0990067	0.000745077	0.454545	0.309673	-0.0709793	0.0184143	0.424736	-0.123138	0.0505896	0.123163	0.444444	0.0460122	0.124263	0.013894	0.409524	0.230778	0.0634599	0.0486713	0.406561	0.0833056	-0.0109576	0.612772	0.612772	-0.00233069	0.0416456
amalgam_5_1708	0.233157	1.3758433447917e-06	0.414815	1.36664	-0.46855	2.45795939781291e-08	0.555556	-3.5654	0.0124542	6.22327622270692e-08	0.527197	0.0897446	-0.25091	2.35555618553126e-08	0.51049	-1.91392	-0.0395261	0.0669791	0.477414	-0.046406	0.0894574	0.0340089	0.942799	0.13136	-0.203912	0.00148966	0.419718	-0.57644	-0.0766354	0.175938	0.456041	-0.0578322	-0.066331	0.380771	0.470656	-0.027815	-0.00975265	0.239056	0.460526	-0.00606128	-0.0366339	0.102614	0.532706	-0.0362233	0.25038	2.81161434852026e-05	0.452055	1.13949	0.110637
Hfm1	0.271306	9.63981160134836e-06	0.419118	1.36085	-0.291605	8.54742428069742e-09	0.555556	-2.35271	-0.295805	4.01900376186963e-12	0.521823	-3.37096	0.152645	2.05602557299721e-05	0.359213	0.715442	-0.0230536	0.234582	0.467481	-0.014517	0.14797	0.00363154	0.802457	0.361034	0.118112	0.0497134	0.454545	0.153961	0.00941114	0.613771	0.674676	0.0019951	0.134822	0.0306782	0.428571	0.204009	0.12018	0.0786537	0.430678	0.132712	0.0829734	0.0274924	0.394737	0.129504	-0.0412012	0.063724	0.474231	-0.0492642	0.238122
amalgam_4_294	0.238452	1.90154524067153e-06	0.419118	1.36416	0.235491	5.63886152860477e-06	1	1.23605	0.146465	0.00291692	0.527197	0.3713	0.106847	0.000227325	0.391822	0.38928	-0.0857834	0.31469	0.571608	-0.0430734	0.03216	0.0416664	0.483884	0.0443876	0.0192176	0.431687	0.454545	0.00701116	0.0400421	0.0616964	0.501712	0.0484405	NA	NA	NA	NA	-0.155371	0.00167119	0.213636	-0.431461	-0.00194109	0.065925	0.460957	-0.00229232	-0.0347167	0.00551744	0.465684	-0.0783994	NA
Atp6v0b	-0.416077	2.86130162051936e-14	0.419355	-5.63512	-0.487965	3.07226187399853e-21	0.555556	-10.0094	-0.31237	8.06781494099189e-10	0.527197	-2.84046	-0.176067	2.44238323217506e-09	0.499882	-1.51632	-0.264438	4.59195159225253e-05	0.505051	-1.14713	-0.634566	1.99215260136578e-29	1.99215260136578e-29	-18.2125	-0.2543	5.83138253140454e-09	0.0217391	-2.09397	-0.342088	2.67168517388099e-10	0.03125	-3.27488	-0.367228	4.22984709226005e-11	4.22984709226005e-11	-3.8095	-0.316262	1.54335051973938e-08	1.54335051973938e-08	-2.47049	-0.433894	8.10205286332339e-12	8.10205286332339e-12	-4.8125	-0.592831	2.26992488482363e-19	2.26992488482363e-19	-11.0527	-0.451763
amalgam_5_812	-1.11307	6.93630253954782e-06	0.419355	-5.7422	-0.108591	0.000640544	0.555556	-0.346779	0.109355	6.33759539571311e-11	0.527197	1.11521	-0.0985129	2.9205982295625e-08	0.501355	-0.742248	-0.101678	0.0267487	0.571608	-0.159908	-0.0839305	0.00379018	0.479955	-0.203224	0.126348	0.0148795	0.454545	0.23089	0.0505922	0.0422599	0.501712	0.0695173	0.0280769	0.101884	0.454201	0.0278494	0.103145	0.337908	0.47235	0.0486023	0.00976581	0.0549322	0.439961	0.0123066	-0.283872	1.22740892042658e-06	0.245902	-1.67797	0.00514652
amalgam_5_1016	0.286335	1.83228148868431e-05	0.42029	1.35637	0.114749	0.00430945	0.813624	0.271448	0.00328635	0.030018	0.527197	0.00500386	0.0282947	0.000109829	0.419068	0.112027	-0.108293	0.000534271	0.487933	-0.35436	-0.0237502	0.150592	0.480826	-0.0195274	0.0621677	0.18984	0.454545	0.0448609	0.079954	0.073616	0.786202	0.0905901	0.0277206	0.0763454	0.453481	0.0309699	0.0251221	0.18624	0.495767	0.0183373	-0.0370081	0.489046	0.489046	-0.0114966	0.265981	0.000167347	0.452055	1.00445	0.0288663
Arfrp1	-0.477716	3.67363399877275e-12	0.421875	-5.46264	-0.318135	5.31309595617593e-12	0.555556	-3.58686	-0.660055	3.2569845976465e-32	0.411348	-20.7833	-0.600569	5.33987776602752e-18	0.339623	-10.3733	-0.352165	1.99253405646473e-06	0.453488	-2.00755	-0.343297	1.28728851566667e-14	0.0888889	-4.76851	-0.445556	2.51886240162992e-10	2.51886240162992e-10	-4.2768	-0.224539	7.26468431149386e-07	0.0412371	-1.3784	-0.363261	1.1482647667275e-07	1.1482647667275e-07	-2.52101	-0.321565	2.82388847450203e-06	2.82388847450203e-06	-1.78441	-0.411324	1.80484407646569e-09	1.80484407646569e-09	-3.59643	-0.269584	0.000148235	0.308642	-1.03225	-0.266559
Cct5	-0.594368	6.42737395313755e-10	0.421875	-5.46341	0.18985	1.0067974558493e-05	0.555556	0.94869	-0.499091	0.00309057	0.527197	-1.2527	-0.268866	8.46481325036135e-10	0.500282	-2.43926	-0.417974	2.29052633356245e-08	0.333333	-3.19335	-0.521557	2.00913243878898e-10	0.0888889	-5.05754	-0.589907	1.64591017120928e-05	1.64591017120928e-05	-2.82188	-0.299135	1.2717190527918e-07	0.03125	-2.06272	-0.301276	9.82828340831971e-05	9.82828340831971e-05	-1.20737	-0.414525	2.54748122652754e-05	2.54748122652754e-05	-1.90428	-0.165631	0.00819595	0.460352	-0.345573	-0.345217	4.48484792523776e-07	0.218182	-2.19152	-0.373381
Copb2	-0.490864	3.01472706856583e-11	0.421875	-5.16426	-0.350705	1.90670598971415e-05	0.555556	-1.65523	-0.252507	3.45608386311333e-05	0.527197	-1.12654	-0.592529	2.4053383123661e-11	0.463519	-6.29196	-0.585529	1.74106641189555e-13	1.74106641189555e-13	-7.47087	-0.768815	8.05090688039235e-25	8.05090688039235e-25	-18.524	-0.639746	7.14239382282462e-16	7.14239382282462e-16	-9.6897	-0.722867	1.20744795701864e-19	1.20744795701864e-19	-13.6753	-0.636734	1.19817567472781e-17	1.19817567472781e-17	-10.7745	-0.578462	7.86984399262722e-12	7.86984399262722e-12	-6.42326	-0.61627	6.18538159815168e-14	6.18538159815168e-14	-8.14009	-0.897944	3.14986442492992e-24	3.14986442492992e-24	-21.1032	-0.783124
Msto1	-0.416946	1.62420907413832e-13	0.421875	-5.33247	-0.57403	2.35382905904522e-17	0.555556	-9.5451	-0.884809	1.83399931621036e-35	0.315789	-30.7353	-0.478321	1.96529840226659e-12	0.487365	-5.5995	-0.763343	1.83033641416706e-26	1.83033641416706e-26	-19.6465	-0.992957	5.71386355151798e-41	5.71386355151798e-41	-39.9596	-0.582575	8.05344952538557e-18	8.05344952538557e-18	-9.95855	-0.664314	5.51003779042633e-22	5.51003779042633e-22	-14.1225	-0.623282	2.56106755776061e-19	2.56106755776061e-19	-11.5878	-0.740569	1.92152417561247e-25	1.92152417561247e-25	-18.3042	-0.80472	1.13951445856263e-29	1.13951445856263e-29	-23.2912	-0.671816	1.34467848421424e-18	1.34467848421424e-18	-12.0063	-0.686837
Rnf181	-0.642891	1.26058167371974e-08	0.421875	-5.07847	-0.207914	7.22654461345582e-06	0.555556	-1.0689	0.0233776	0.000618339	0.527197	0.0750135	-0.145231	2.49697064024039e-05	0.500637	-0.66844	-0.586259	1.29734961648978e-05	0.339623	-2.86501	-0.0133671	0.0200282	0.480826	-0.0227021	-0.154811	0.0432272	0.490403	-0.211199	-0.164002	1.94990960812706e-05	0.140187	-0.772447	-0.113799	0.00674378	0.228395	-0.247069	0.0431721	0.2864	0.496011	0.0234436	0.0871014	0.0557851	0.39779	0.10918	-0.386637	4.07262695093115e-09	0.130435	-3.24393	-1.63063
Slc30a8	-0.519828	4.89490162116309e-11	0.421875	-5.35956	-0.137509	0.012546	0.555556	-0.261472	-0.115543	4.57046418749236e-11	0.527197	-1.19472	-0.0497002	6.5121474654448e-06	0.488714	-0.257759	-0.0235027	0.034254	0.466545	-0.0344382	-0.141269	0.000930964	0.473913	-0.428196	-0.196809	0.00356111	0.432071	-0.481869	-0.329698	9.44261352924723e-05	0.0412371	-1.327	-0.122571	0.00696707	0.225166	-0.264379	-0.0887796	0.106765	0.405381	-0.0862557	-0.193958	0.00560026	0.419444	-0.436754	-0.25301	0.0027822	0.364469	-0.646595	-0.265545
Usp39_P1	-0.5373	5.93644126569383e-11	0.421875	-5.49468	-0.126855	9.06619964630239e-11	0.555556	-1.27395	-0.0981689	3.2070203343624e-12	0.527197	-1.12834	-0.448291	2.21249217250467e-17	0.411111	-7.46634	-0.136013	4.07600121917636e-05	0.494027	-0.597064	-0.728943	2.18014219889654e-27	2.18014219889654e-27	-19.4347	-0.37553	7.37027334542478e-12	7.37027334542478e-12	-4.18059	-0.484096	8.14656971096969e-16	8.14656971096969e-16	-7.30454	-0.223671	7.59623267873814e-07	7.59623267873814e-07	-1.36873	-0.217339	0.000184101	0.137931	-0.811747	-0.4754	3.70037713801968e-14	3.70037713801968e-14	-6.38546	-0.299316	1.13667468238829e-06	0.239521	-1.77924	-0.372479
amalgam_4_123	-1.32338	5.65214527599715e-05	0.421875	-5.62145	-0.00896887	0.187766	0.555556	-0.00651483	-1.04915	1.06168430832082e-55	0.148148	-57.676	-0.0398043	0.0693034	0.483963	-0.046143	-0.353902	4.34440403650839e-07	0.418919	-2.25155	0.0722828	0.217253	0.48624	0.047926	-0.100306	0.0254201	0.507837	-0.159971	0.436334	2.90407073549875e-05	1	1.97964	0.0845703	0.432125	0.453481	0.0308166	-0.0879384	0.0599289	0.386555	-0.107493	-0.218419	0.0140274	0.444717	-0.404736	-0.0481938	0.0306404	0.46799	-0.0729511	0.154731
amalgam_5_1501	-1.10832	3.95752486751737e-05	0.421875	-4.87944	-0.387585	3.03888611903758e-08	0.555556	-2.91359	-0.582701	2.3189614253051e-26	0.482759	-14.9374	-0.124212	0.00316047	0.496734	-0.31056	-0.109083	0.000454015	0.481407	-0.364656	-0.0411821	0.141203	0.480826	-0.0350112	-0.0011297	0.159473	0.454545	-0.000900729	0.0214869	0.285968	0.713429	0.011682	-0.00441984	0.125832	0.491276	-0.00397878	-0.0566996	0.213514	0.427001	-0.0380213	-0.162237	5.08955408447969e-06	0.293233	-0.858772	0.0923056	0.00010778	0.460976	0.366219	-0.0658077
amalgam_5_1671	-0.361254	2.45397863507909e-15	0.421875	-5.27797	-0.391997	3.02559855542524e-11	0.555556	-4.12349	0.0640272	0.138331	0.632513	0.0550046	0.161107	7.4100579589645e-06	0.354239	0.826507	0.151134	0.00209777	0.44186	0.404773	0.14925	5.89344041627405e-06	0.493521	0.780521	-0.0487596	0.198547	0.530482	-0.034236	0.0459597	0.0970793	0.832645	0.0465514	0.0189233	0.0052531	0.444444	0.0431372	0.118517	0.0952989	0.43617	0.120996	0.0940621	0.0838645	0.401445	0.10125	0.0108213	0.18035	0.496009	0.00804981	0.0581634
amalgam_5_1929	-1.11718	3.05918723529114e-05	0.421875	-5.04338	-0.229547	0.000114213	0.555556	-0.904939	0.185452	0.000207439	0.690419	0.683039	0.124496	0.0357996	0.410808	0.180037	-0.00988627	0.0945628	0.465263	-0.0101263	0.0564774	0.0749729	0.534952	0.0635425	-0.179192	0.0193367	0.455526	-0.307066	-0.00127313	0.0925081	0.500713	-0.00131619	-0.0404392	0.167454	0.464135	-0.031385	0.0790613	0.175001	0.472006	0.0598462	-0.122558	0.00913206	0.462133	-0.249949	-0.158262	0.0421396	0.434716	-0.217659	-0.0562181
amalgam_5_246	-1.11523	3.1005075619281e-05	0.421875	-5.02807	0.421251	8.48689528045246e-09	0.805838	3.40002	-0.326586	3.33588416375961e-08	0.527197	-2.44181	-0.400515	8.33561588965797e-17	0.457778	-6.4399	0.134289	0.10871	0.44186	0.129419	-0.0913095	2.00787436572226e-05	0.473913	-0.428905	-0.0490536	0.101005	0.481982	-0.0488406	0.0708063	0.262505	0.589966	0.0411287	-0.101794	0.0883064	0.372272	-0.107292	0.0503409	0.387664	0.493373	0.0207175	-0.0748434	0.0104065	0.503891	-0.148392	-0.042431	0.0357867	0.471689	-0.0613671	-0.205889
amalgam_5_475	-1.20815	7.19135926267605e-05	0.421875	-5.00559	0.0215458	1.58475859865574e-06	0.555556	0.124966	-0.0914633	0.0124998	0.527197	-0.174063	-0.126681	2.04198890463518e-05	0.500282	-0.594128	-0.114456	0.00025037	0.48808	-0.412204	-0.0307472	0.0669651	0.480826	-0.0361019	0.0342643	0.0420876	0.454545	0.0471424	-0.0317392	0.0571759	0.475773	-0.0394451	0.00590385	0.273753	0.481008	0.00332175	-0.029365	0.0606216	0.428741	-0.0357482	-0.0470101	0.0146092	0.497646	-0.0862811	0.10958	0.0638323	0.472792	0.130944	-0.208881
Hnrnph1_P2	0.246083	3.64213181032765e-06	0.42446	1.33836	0.336718	5.23531767339861e-10	0.884223	3.1251	-0.177087	1.04288166412412e-08	0.527197	-1.41347	0.280072	2.17163218633388e-11	0.245989	2.98647	0.0451425	0.156318	0.448103	0.0363844	0.0454592	0.119083	0.482915	0.0420112	-0.00351083	0.164646	0.454545	-0.00275056	-0.0461225	0.223375	0.475547	-0.0300241	0.00992066	0.625643	0.625643	0.00202057	0.133434	0.00479552	0.382353	0.309456	0.0642707	0.00349882	0.382946	0.157854	-0.256383	2.99158008163578e-05	0.296552	-1.1599	-0.0694867
amalgam_5_893	0.264348	7.479389881887e-06	0.42446	1.35508	-0.156235	0.00647102	0.555556	-0.342003	0.214165	3.63672101086173e-07	0.527197	1.37907	-0.0811473	3.18758269680538e-09	0.500637	-0.689471	-0.0764561	0.0125998	0.571608	-0.145239	-0.121566	0.122515	0.479955	-0.110846	-0.130252	0.00319782	0.454685	-0.324998	-0.0522996	0.192899	0.470646	-0.0373769	-0.0141213	0.271088	0.496706	-0.00800525	0.0392155	0.407331	0.500675	0.0152961	-0.0756347	0.0541167	0.494096	-0.0958042	-0.104879	0.02117	0.445899	-0.175596	0.205699
Mbtps1	0.232095	1.93823318595899e-06	0.425532	1.32587	0.0327791	1.51264276599309e-08	0.555556	0.256341	-0.0404531	2.20688807357661e-13	0.527197	-0.511983	0.20163	3.20582770464828e-05	0.346154	0.906137	0.292772	7.03819855004101e-09	7.03819855004101e-09	2.38683	0.230636	1.13733743831971e-05	1	1.14029	0.174015	0.000273434	0.454545	0.620042	0.157944	0.000215184	0.983658	0.579212	0.239139	0.000369198	0.428571	0.820903	0.126912	0.0258842	0.409524	0.201405	0.0739864	0.0390802	0.400426	0.104176	0.214482	0.000119382	0.452055	0.841425	0.0666223
amalgam_5_2041	0.26384	8.48972270230509e-06	0.425532	1.33796	0.121325	0.0158243	0.555556	0.218466	0.113535	3.09180783646018e-18	0.527197	1.98798	0.197818	0.000643214	0.368056	0.631365	0.0336859	0.00523665	0.444522	0.0768358	-0.0729239	0.0783903	0.479955	-0.0806347	0.0368594	0.238907	0.454545	0.0229181	0.149359	0.0211619	0.9841	0.250094	-0.00667338	0.819968	0.819968	-0.000575265	0.0449996	0.0898812	0.47235	0.0470844	-0.0600128	0.0300042	0.518045	-0.0913886	0.0863802	0.0364919	0.472792	0.124198	-0.00569824
amalgam_5_766	0.252791	5.71448121790648e-06	0.426573	1.32539	-0.0580014	0.00042267	0.555556	-0.195697	0.424972	3.41729304501011e-20	0.527197	8.27263	-0.150054	3.23308228335422e-07	0.499882	-0.973908	-0.13449	0.166855	0.571608	-0.104588	-0.0707868	0.13328	0.479955	-0.0619551	0.0469275	1.93407539936709e-05	0.454545	0.221194	-0.0624303	0.197408	0.466393	-0.0439906	0.01027	0.468166	0.480545	0.00338499	-0.0713358	0.0526641	0.398313	-0.0912017	-0.0580002	0.00100037	0.496795	-0.173991	0.0163341	0.377295	0.497563	0.00691452	-0.139574
amalgam_4_290	-0.366819	6.84283583480742e-14	0.428571	-4.82908	-0.444189	0.000195824	0.555556	-1.64711	0.0380439	0.00045296	0.527197	0.127217	-0.057306	0.000664975	0.499882	-0.182072	-0.301745	5.50169267135926e-06	0.484615	-1.58703	-0.0752889	0.12759	0.479955	-0.067322	-0.154464	5.3729754605954e-05	0.394265	-0.659527	-0.0591637	0.00499538	0.421007	-0.136161	-0.127076	0.035187	0.303297	-0.18472	0.0601582	0.177607	0.472368	0.0451512	-0.215989	0.00012252	0.307143	-0.844905	0.338886	1.48467484580866e-06	0.393939	1.97515	NA
4932438A13Rik	0.311141	6.1557454519554e-05	0.430556	1.31013	-0.129361	0.00202862	0.555556	-0.348342	0.0811259	3.28937615139726e-08	0.527197	0.607056	0.0655551	2.15272834205632e-05	0.395773	0.305946	-0.0699005	0.365128	0.571608	-0.0305853	-0.0831618	0.087877	0.479955	-0.0878292	0.059046	0.211632	0.454545	0.0398218	-0.0607883	0.281062	0.476169	-0.0335064	0.0133377	0.176978	0.471352	0.010031	0.00378663	0.732176	0.732176	0.000512652	0.0626094	0.260899	0.432854	0.0365343	-0.098626	0.13775	0.464157	-0.0849081	0.03283
Stmn3	0.306638	5.22729300529685e-05	0.430556	1.31294	-0.0193497	0.00496786	0.555556	-0.0445785	-0.0860298	4.08100333969675e-15	0.527197	-1.2379	-0.146499	1.69444547593522e-05	0.500637	-0.698941	0.0925677	0.115231	0.443058	0.0868682	-0.0713437	0.0705609	0.480826	-0.0821477	0.12665	0.00411653	0.454545	0.30212	0.215838	0.00153357	0.996353	0.607431	0.227254	0.0206469	0.428571	0.382956	0.280669	0.00250226	0.28	0.730208	-0.171944	0.136933	0.503891	-0.148472	0.354709	1.41385458026322e-07	0.333333	2.42961	-0.00682418
amalgam_5_1931	0.20395	3.42605083088463e-07	0.430556	1.31858	-0.000855834	0.000185843	0.555556	-0.00319299	0.24499	1.05838067875264e-11	0.527197	2.68885	0.0274654	0.0169235	0.426988	0.0486553	0.133744	0.00157475	0.44186	0.374857	-0.0608967	0.0202523	0.479955	-0.10313	-0.0986624	0.115354	0.520604	-0.092542	-0.22078	0.00910301	0.251232	-0.450571	-0.00799283	0.260163	0.492044	-0.00467384	0.141677	0.00210749	0.333333	0.379162	-0.0544033	0.13582	0.532427	-0.0471697	0.182128	0.00404096	0.460976	0.435927	-0.0110141
amalgam_5_591	0.251845	6.9023780856037e-06	0.430556	1.29977	-0.0410723	0.00719526	0.555556	-0.0880159	0.339764	7.70039526118853e-07	1	2.07714	-0.360135	5.41094047485345e-07	0.501788	-2.25687	0.0520296	0.094526	0.444522	0.0533016	0.0516974	0.256375	0.681496	0.0305596	0.0140322	0.441013	0.454545	0.00498912	-0.196835	0.000280044	0.160173	-0.69931	0.0744149	0.0366462	0.428571	0.106858	0.0252788	0.350474	0.503537	0.0115105	0.0570307	0.0129142	0.39779	0.107727	0.0092146	0.107025	0.498899	0.00894289	0.0575841
Kdelc2	0.289372	3.35460282418476e-05	0.432432	1.29476	-0.261165	1.19593946929043e-05	0.555556	-1.28553	0.0948352	4.77668169778252e-16	0.527197	1.45296	0.202959	2.67888704921246e-08	0.308026	1.53681	0.148662	0.00887723	0.44186	0.305013	0.166916	0.00042877	0.701597	0.562136	0.281728	0.000626233	0.454545	0.902448	0.187918	0.0458649	0.701576	0.251533	0.202947	0.0269849	0.428571	0.318399	0.110471	0.248553	0.468156	0.0667888	0.155055	0.000633935	0.234694	0.49586	0.348947	0.000331745	0.452055	1.21405	-0.0968178
amalgam_5_2417	0.253856	7.83411594095368e-06	0.432432	1.29619	-0.128167	0.000410284	0.555556	-0.434089	0.365431	1.8505537417835e-13	0.527197	4.65292	-0.227898	7.2920074124142e-11	0.499905	-2.31024	-0.0138317	0.23562	0.465263	-0.00868335	0.00230827	0.00797336	0.482915	0.00484358	-0.149861	0.0566373	0.499083	-0.186861	0.0915893	0.00668881	0.501712	0.199175	-0.135958	0.0692192	0.332061	-0.15768	-0.0677828	0.260298	0.425663	-0.039621	-0.107174	0.0239284	0.496795	-0.173738	0.024242	0.321822	0.495686	0.0119364	-0.11905
amalgam_5_1029	0.28246	2.65584007114776e-05	0.433333	1.29248	-0.03264	2.81310557034639e-08	0.555556	-0.246459	0.139586	3.88781621856307e-06	0.527197	0.755203	-0.110393	3.9310352631996e-07	0.499882	-0.70712	0.0178857	0.0167892	0.450338	0.0317466	-0.135187	0.00132157	0.473913	-0.389192	-0.238321	0.000521199	0.348837	-0.782406	0.30693	0.00112075	0.847174	0.905593	-0.048932	0.0513015	0.423641	-0.063116	-0.0726778	0.00300779	0.326821	-0.183275	0.0884345	0.0999415	0.406561	0.088457	-0.0801938	0.000488641	0.434405	-0.265522	-0.109428
Ehd2	-0.480663	1.28066042345515e-10	0.435897	-4.75499	-0.0859058	0.00461369	0.555556	-0.200672	-0.20913	6.4883920346435e-16	0.521823	-3.17624	-0.224104	4.75576727230523e-06	0.499882	-1.19286	-0.0596651	0.0285568	0.474489	-0.0921403	-0.186208	4.42270463772234e-06	0.44086	-0.997018	-0.24277	5.85219411824924e-10	0.0217391	-2.24142	-0.15704	2.7403925514714e-09	0.0412371	-1.3446	-0.0990736	0.00490857	0.236686	-0.228765	-0.161205	0.00842054	0.25	-0.334447	-0.160532	0.00580943	0.460352	-0.358929	-0.125268	0.000268431	0.400754	-0.447352	-0.167582
amalgam_5_1834	-1.1374	5.74387764630544e-05	0.435897	-4.8235	0.184388	0.00044065	0.555556	0.618787	-0.628427	2.13771945847836e-14	0.495069	-8.59063	0.142108	1.89220924758488e-07	0.339028	0.955393	0.00528375	0.41737	0.463405	0.00200507	-0.0287561	0.0564592	0.480826	-0.0358953	0.0540547	0.00844545	0.454545	0.112076	-0.0394563	0.423914	0.484996	-0.0147063	-0.0904428	0.121874	0.400411	-0.0826727	0.0791472	0.172794	0.472006	0.0603474	-0.0373048	0.0930065	0.490943	-0.0384794	-0.0906124	0.00547174	0.437638	-0.204954	0.219859
amalgam_5_2077	0.271543	1.73948292984397e-05	0.437086	1.29243	-0.26726	1.89794886198358e-08	0.555556	-2.06371	-0.579833	2.038179516021e-36	0.411348	-20.6947	-0.292538	0.000768941	0.525698	-0.910996	0.000792531	0.302574	0.463405	0.000411458	-0.108777	0.00770244	0.479955	-0.229886	-0.105636	0.0400896	0.510128	-0.14757	-0.0559689	0.117128	0.459745	-0.052126	-0.0751881	0.0345411	0.370611	-0.1099	0.0759344	0.0403421	0.44665	0.105871	-0.0566114	0.0582711	0.493986	-0.0698894	-0.258695	0.0484905	0.414315	-0.340013	0.0384589
Prpf31	-0.21477	1.24136622327453e-22	0.4375	-4.70477	-0.450802	4.14296445695502e-16	0.555556	-6.93455	-0.741594	2.11985797799063e-68	0.1875	-50.1864	-0.34114	3.33365800720274e-14	0.49359	-4.59757	-0.425519	1.32831609415189e-18	1.32831609415189e-18	-7.60687	-0.456681	2.01624136988749e-20	0.030303	-8.99453	-0.395085	6.42685306454765e-10	6.42685306454765e-10	-3.63162	-0.264569	5.60038434693568e-10	0.03125	-2.44774	-0.116974	4.32281708878664e-13	4.32281708878664e-13	-1.44629	-0.129863	4.26546550489972e-09	0.0983607	-1.08696	-0.339563	8.97357129974813e-09	8.97357129974813e-09	-2.73247	-0.0345026	9.2054709672577e-12	0.405702	-0.380769	-0.13492
amalgam_5_1598	-1.11114	5.54415405440893e-05	0.4375	-4.72918	-0.230822	4.80546378932869e-06	0.555556	-1.22757	0.292972	1.16812307831145e-13	1	3.78886	-0.515333	1.71097091125898e-06	0.510121	-2.9718	-0.165425	0.00160644	0.554656	-0.462219	-0.135665	0.00334045	0.473913	-0.335933	0.36099	5.33491692031748e-07	0.428571	2.26445	0.199813	0.0383213	0.501712	0.283048	0.0507169	0.519137	0.519137	0.01444	0.0473431	0.128685	0.474555	0.0421577	0.0294236	0.158247	0.438161	0.0235585	-0.0341093	0.0893693	0.480288	-0.0357742	0.130066
Krt6b	-0.394284	3.32561190625282e-12	0.439024	-4.52564	-0.0754584	0.0122553	0.555556	-0.144252	-0.170477	1.27705741551151e-08	0.527197	-1.34571	0.082182	0.000256805	0.395773	0.295066	-0.0131919	0.0197786	0.467163	-0.0224763	-0.0803154	0.00742317	0.479955	-0.171024	-0.110308	0.00436159	0.47099	-0.260367	-0.141249	8.17282833428014e-06	0.157895	-0.71862	-0.144181	0.000287372	0.16	-0.510624	-0.180742	0.000647789	0.173611	-0.576308	-0.227103	1.04597295670795e-06	0.181818	-1.35818	-0.106337	1.15607149470431e-07	0.36	-0.737661	-0.081715
Pdrg1	-0.36854	3.02732235170562e-13	0.439024	-4.61373	-0.245757	3.36203476891082e-05	0.555556	-1.09937	-0.462039	2.85575378587882e-23	0.491694	-10.4163	-0.360807	9.38609005845752e-11	0.507187	-3.618	-0.27674	2.04315543117088e-05	0.5	-1.29783	-0.627049	1.8287220756447e-25	1.8287220756447e-25	-15.5119	-0.210853	5.22637874820567e-06	0.220472	-1.11368	-0.241834	0.000241792	0.116959	-0.874608	-0.215334	0.00150099	0.108696	-0.608022	-0.342723	1.07700016567679e-07	1.07700016567679e-07	-2.38802	-0.26426	8.24536601022491e-05	0.224719	-1.07918	-0.233344	2.38345276391988e-05	0.308642	-1.0787	-0.406961
Psmd6	-0.486089	7.68340088317437e-10	0.439024	-4.43043	-0.100011	0.000314465	0.555556	-0.35028	-2.32612	1.07977011343211e-44	0.142857	-102.272	-0.757809	4.24355848665635e-17	0.339623	-12.4071	-0.321769	0.00385412	0.551205	-0.776774	-0.91178	7.33749346490386e-22	7.33749346490386e-22	-19.27	-0.53132	1.50218812877359e-08	1.50218812877359e-08	-4.15666	-0.450714	1.16405110280181e-07	0.03125	-3.12526	-0.366336	2.24424595545021e-07	2.24424595545021e-07	-2.43575	-0.428371	3.00872378207299e-09	3.00872378207299e-09	-3.65041	-0.584924	4.01500019539648e-10	4.01500019539648e-10	-5.49613	-0.329994	1.87030888956316e-08	0.2	-2.55022	-0.393681
amalgam_5_2177	-0.293224	5.15431224840552e-16	0.439024	-4.48276	-0.0422502	0.00114654	0.555556	-0.124241	0.086495	2.01271552428556e-07	0.527197	0.579189	0.125017	1.9682493646684e-06	0.359504	0.713339	-0.101091	0.00274012	0.487933	-0.259019	0.106983	0.0365872	0.483878	0.1537	0.0808388	0.0591522	0.454545	0.0992724	0.0724372	0.104246	0.729167	0.0711291	0.064061	0.125798	0.444444	0.0576757	0.106922	0.0676652	0.435862	0.12506	-0.113787	0.0659162	0.509683	-0.134383	0.0265876	0.0414339	0.483295	0.0367612	-0.0448562
amalgam_5_2201	-1.10444	6.1935524275978e-05	0.439024	-4.64754	0.0789455	0.154998	0.974429	0.0639201	0.0141998	9.75996309179496e-09	0.527197	0.113748	0.416033	1.8397215580407e-13	0.20339	5.29828	-0.0261141	0.078153	0.571608	-0.0289098	-0.257233	0.000678283	0.448864	-0.815065	-0.201711	0.00459915	0.43319	-0.471464	0.214663	0.000730875	0.501712	0.673218	-0.0383822	0.368045	0.487675	-0.0166617	-0.0236135	0.120507	0.444892	-0.0217005	-0.111659	0.0320069	0.5	-0.166904	0.283691	0.000225295	0.452055	1.03469	-0.0945903
amalgam_5_637	-0.4262	5.15349314755211e-11	0.439024	-4.3847	0.201357	8.39991342682079e-10	0.555556	1.82746	-0.133377	9.28186048364769e-08	0.527197	-0.937957	0.029786	0.0155629	0.426988	0.0538503	-0.200791	0.0107967	0.565538	-0.394897	-0.278097	0.00164467	0.459016	-0.774201	-0.0340926	0.0368527	0.478083	-0.0488728	0.0922534	0.00763493	0.501712	0.195319	-0.102503	0.126116	0.391011	-0.0921733	-0.147837	0.000778252	0.196172	-0.459607	0.0636647	0.104701	0.418495	0.0623946	-0.0871329	0.143062	0.46799	-0.0735817	0.101783
Efna2	0.286959	3.42640299485827e-05	0.440789	1.28132	0.157725	0.000557122	0.738128	0.513246	0.0282739	0.0047627	0.527197	0.0656562	0.190164	4.4241718023082e-05	0.354239	0.828008	-0.0108638	0.0425962	0.465263	-0.0148902	0.0867662	0.14338	0.482915	0.0731882	0.0117041	0.155502	0.454545	0.00946	-0.148776	0.178869	0.426993	-0.111205	0.0385554	0.669117	0.669117	0.00672786	0.0462132	0.383986	0.495435	0.0192101	-0.00909631	0.0741538	0.48001	-0.0102776	0.0824702	0.00945512	0.468629	0.166947	-0.03755
Fbxl16	0.221372	2.19293312648014e-06	0.440789	1.25274	0.443843	3.91147152062572e-12	1	5.06321	0.451947	4.59435780267543e-20	0.793008	8.73964	0.326022	6.72150304950315e-12	0.245098	3.6425	0.300293	7.44933390039472e-09	7.44933390039472e-09	2.44074	0.0596192	1.20271030769977e-08	0.484353	0.472175	0.109844	1.10796949698195e-06	0.454545	0.654171	0.111426	1.58419234052884e-06	0.641204	0.646294	0.227986	7.16294792522362e-07	7.16294792522362e-07	1.40096	0.13639	2.01350646854665e-06	0.238095	0.776883	0.172587	0.000181175	0.163265	0.645805	0.157902	0.000100548	0.45953	0.631234	0.0365278
Kcng3	0.224515	2.03101537874353e-06	0.440789	1.278	-0.0985177	0.000356619	0.555556	-0.339669	0.124739	3.35071211520695e-09	0.527197	1.05715	0.121227	2.19575474034626e-05	0.376229	0.564725	0.125343	0.000164598	0.44186	0.474243	0.0695557	0.0142282	0.757591	0.128459	0.15461	0.000402261	0.454545	0.524976	0.147542	5.66903407034688e-05	0.964046	0.626537	0.0793519	0.0929994	0.428944	0.0818531	-0.0167002	0.0921108	0.45181	-0.0172962	0.0328757	0.104783	0.436146	0.0322086	0.176452	1.95354873025767e-09	0.4	1.53675	0.100995
Mmd	0.244042	5.55965813329137e-06	0.440789	1.28243	0.17644	5.86224551637579e-10	0.555556	1.62888	0.077995	0.0111034	0.527197	0.152445	-0.179331	6.05055117867424e-11	0.501959	-1.83244	-0.15088	0.0177969	0.547723	-0.263989	0.150983	0.00762058	1	0.319783	0.0821019	0.195944	0.454545	0.0581172	0.194895	0.000967042	0.939919	0.587522	0.151101	0.0639285	0.428571	0.18046	0.151607	0.0298197	0.409524	0.231275	0.0974253	0.00986518	0.350951	0.195425	0.00791803	0.208099	0.498331	0.00539796	0.0542295
Pdzd8	0.256804	1.11521057676094e-05	0.440789	1.27186	0.000383015	1.5671560910176e-13	0.555556	0.00490447	0.0241205	0.0475756	0.527197	0.0319021	0.209811	1.54230121553917e-05	0.334282	1.00957	0.0540563	0.157917	0.447219	0.04333	0.0991884	0.0772858	0.995868	0.110288	0.126807	0.00120638	0.454545	0.370088	0.0776362	0.0175839	0.501712	0.136243	0.202706	0.0123182	0.428571	0.387056	0.0640204	0.0492961	0.459381	0.0836866	0.215906	0.000201865	0.136364	0.79776	-0.236374	1.79880933364158e-08	0.225	-1.83072	0.201632
Rab42	0.26639	2.12241942455095e-05	0.440789	1.24488	0.215943	0.00105863	1	0.642485	0.320077	7.7274653340074e-11	0.628922	3.2366	-0.373551	4.41980470180455e-06	0.51049	-2.00022	0.174241	0.000755515	0.44186	0.543937	-0.106551	0.00170936	0.476647	-0.294843	0.268246	3.81123227771932e-05	0.454545	1.18536	0.0978469	0.155761	0.717266	0.0790156	0.0956044	0.197251	0.438445	0.0673993	0.082486	0.0476326	0.44665	0.109054	0.124732	0.0297002	0.352399	0.190495	0.163279	0.0125387	0.460976	0.310516	0.112648
Rhpn1	0.225396	1.99683943492475e-06	0.440789	1.28468	0.0180833	0.00131811	0.555556	0.0520808	-0.0300042	6.96468085584942e-08	0.527197	-0.214743	0.00377093	2.04687788754217e-13	0.431452	0.047849	0.135797	0.00192175	0.44186	0.368866	0.0574597	0.160192	0.752705	0.045701	0.0155775	0.0761703	0.454545	0.0174189	0.122175	0.00201471	0.501712	0.329358	0.0736823	0.0384523	0.428571	0.104266	0.0550745	0.134072	0.47235	0.0480614	0.0152522	0.381612	0.442456	0.00638119	0.178765	0.000473625	0.460976	0.594315	0.302627
Rnf19b	0.221035	2.13575957635616e-06	0.440789	1.25337	0.16374	0.00341517	1	0.403879	-0.141386	3.95709941255275e-11	0.527197	-1.47078	0.00428143	0.379992	0.436614	0.00179916	0.0863336	0.079117	0.443058	0.0951164	0.0370179	0.0327567	0.487722	0.0549605	0.139858	0.000525723	0.454545	0.458627	0.127306	0.00660433	0.966954	0.27755	0.107876	0.0203763	0.428571	0.182405	0.120724	0.00261364	0.381356	0.311801	0.118724	0.000374807	0.254098	0.406772	0.022632	0.0133318	0.480941	0.0424376	0.0301788
Tph2	0.285897	5.18717206382765e-05	0.440789	1.22509	-0.177078	0.00604686	0.555556	-0.392843	-0.484881	1.76215582723913e-09	0.520127	-4.24463	-0.00794394	0.00267535	0.470324	-0.0204367	0.0147228	0.114589	0.463405	0.0138521	0.0966995	0.0100865	0.497824	0.193037	0.0449394	0.0334656	0.454545	0.0663037	-0.0235003	0.0341514	0.472249	-0.0344654	0.0495315	0.351126	0.456024	0.0225139	0.059155	0.436039	0.49309	0.0213239	-0.00343218	0.497764	0.497764	-0.00103987	-0.322638	0.000179263	0.289377	-1.20876	0.166594
Usp36	0.218598	1.3764732672674e-06	0.440789	1.28125	0.170157	0.0129095	0.920134	0.321442	-0.150172	7.18734853817446e-13	0.527197	-1.82361	-0.0786411	0.00119946	0.499882	-0.229712	0.0708023	0.18631	0.444522	0.051669	0.169039	0.00115009	0.755428	0.496851	-0.097107	0.0521499	0.500176	-0.124564	-0.120053	0.000566886	0.281184	-0.389754	0.0409004	0.394876	0.461062	0.0165049	0.0128782	0.011679	0.491499	0.0248884	0.0844872	0.238612	0.424982	0.052577	-0.318622	1.33504562153654e-07	0.218182	-2.19037	0.234226
amalgam_4_197	0.271501	1.8411703816122e-05	0.440789	1.28553	-0.0070898	0.0053487	0.555556	-0.0161063	0.0364707	0.101028	0.527197	0.0363087	0.111495	0.0181689	0.408284	0.194075	-0.0316546	0.0832333	0.46836	-0.0341776	0.0601474	0.202031	0.607062	0.0417773	-0.019944	0.406572	0.468941	-0.00779538	-0.0269633	0.188009	0.482333	-0.0195705	0.0371784	0.578271	0.578271	0.00884356	0.144708	0.099562	0.425361	0.144984	0.0384093	0.217916	0.438161	0.0254158	-0.121833	0.126037	0.458216	-0.109589	-0.045932
amalgam_5_1513	0.201407	8.39973101915961e-07	0.440789	1.22369	0.263246	1.97874789821637e-10	0.555556	2.55443	-0.0273932	3.78491236010771e-10	0.527197	-0.258097	0.0353775	0.000391719	0.415868	0.120532	0.0782885	0.123715	0.444522	0.0710528	0.0408374	0.00940034	0.48538	0.0827716	-0.0541721	0.0676732	0.497271	-0.0633588	0.145608	0.00147829	0.760844	0.412105	-0.0134149	0.444182	0.50137	-0.00472793	-0.0498255	0.144956	0.423879	-0.0417918	-0.353907	4.73527455659378e-05	0.0754717	-1.53053	0.0475365	0.0249588	0.480206	0.0761903	-0.225892
amalgam_5_176	0.259519	2.29224868113703e-05	0.440789	1.2041	-0.175514	9.15249019353661e-07	0.555556	-1.05983	-0.137978	0.00615312	0.527197	-0.305056	-0.0686512	0.00024854	0.49246	-0.247461	-0.0706237	0.00476059	0.481635	-0.164012	0.178882	0.000283742	0.500257	0.634507	-0.0468221	0.0445364	0.497836	-0.0632701	0.160357	0.000625152	0.951769	0.513785	-0.0866873	0.140605	0.413563	-0.0738577	0.0068729	0.222469	0.502328	0.00448615	0.0768076	0.0201608	0.394737	0.130227	0.0955982	0.00337185	0.460976	0.236331	-0.35659
amalgam_5_1995	0.31949	0.000115748	0.440789	1.25767	-0.128527	0.0814343	0.555556	-0.139991	-1.44158	5.18370572456299e-14	0.426752	-19.1519	-0.153353	0.105758	0.544366	-0.149624	-0.24147	0.00132228	0.552486	-0.695113	-0.0858014	0.00222781	0.479955	-0.227556	-0.159797	0.000223084	0.41954	-0.583504	-0.163602	0.0215596	0.336705	-0.27262	0.0591084	0.200705	0.444444	0.0412247	-0.0372492	0.587638	0.587638	-0.00860046	0.13504	0.000962883	0.254098	0.407337	-0.226615	0.00624221	0.389665	-0.499609	-0.0860481
amalgam_5_2215	0.271711	2.37844631135852e-05	0.440789	1.25631	0.160409	0.000164171	0.555556	0.607101	-0.423334	1.78550682040189e-13	0.50953	-5.39676	-0.124785	0.000150112	0.489477	-0.477126	-0.133807	0.000404149	0.484645	-0.454068	0.0738197	0.0124205	0.496488	0.14069	0.0132931	0.33842	0.484382	0.00625499	0.0510929	0.0134103	0.501712	0.0956746	0.0242259	0.560616	0.560616	0.0060888	0.0262877	0.270733	0.501121	0.0149172	-0.109044	0.0921797	0.512461	-0.1129	0.16802	0.00218639	0.460976	0.44698	-0.204518
amalgam_5_380	0.370284	0.000560755	0.440789	1.20388	-0.614016	1.2942454537449e-09	0.555556	-5.45737	0.391487	5.28475239837251e-13	0.795494	4.80627	0.200189	5.49721317211165e-05	0.350176	0.852775	-0.0760208	0.00677168	0.481802	-0.164912	-0.113721	0.0026042	0.476647	-0.293892	-0.26065	0.00243482	0.391791	-0.681218	-0.138374	0.0699423	0.398655	-0.159858	0.0921262	0.132536	0.430396	0.0808562	-0.0507837	0.0687463	0.417833	-0.0590488	0.0385571	0.178098	0.437086	0.0288924	0.133669	0.00689757	0.460976	0.2889	-0.280933
amalgam_5_865	0.308507	9.54378750917606e-05	0.440789	1.24028	0.0549538	7.01669826283428e-07	0.555556	0.338178	-0.324708	1.05267318256246e-09	0.527197	-2.91513	-0.371487	1.27818695533336e-16	0.473896	-5.90419	-0.159703	0.0303652	0.571608	-0.242369	-0.00156456	0.0450363	0.575397	-0.00210658	-0.0380831	0.120288	0.493949	-0.035028	-0.132152	0.0300887	0.374718	-0.201082	-0.136485	0.115704	0.352239	-0.127839	0.0938888	0.135927	0.463256	0.081373	0.0705816	0.0450479	0.416208	0.0950257	0.107738	0.0110422	0.460976	0.210837	0.0291197
amalgam_5_878	0.254477	1.56462382926939e-05	0.440789	1.22291	-0.00696341	4.81124465564683e-05	0.555556	-0.0300662	-1.07586	3.34727889836017e-07	0.521823	-6.96655	-0.289248	1.92305877175587e-06	0.500996	-1.65334	0.104057	0.00909747	0.44186	0.212388	0.136427	0.00968363	0.493495	0.274758	0.13723	0.0221704	0.454545	0.22701	0.000620202	0.154298	0.548887	0.00050338	0.0889197	0.0941273	0.428571	0.0912569	0.0251557	0.274264	0.501121	0.0141332	0.10161	0.0390825	0.387234	0.143068	0.0344012	0.116025	0.487859	0.0321806	-0.0396957
Acin1	0.231103	1.0092424756169e-05	0.441176	1.15459	0.0457959	2.31000371788949e-07	0.555556	0.303919	0.11433	0.000729265	0.527197	0.358667	-0.074913	0.000630329	0.496604	-0.239754	-0.0695793	0.00844818	0.488201	-0.144254	0.047095	0.000368702	0.490399	0.161692	0.0196271	0.00514724	0.454545	0.0449152	0.120949	0.000204359	0.520848	0.446255	-0.0320025	0.00663533	0.418583	-0.0697059	0.0330305	0.065275	0.477805	0.0391495	-0.00821854	0.0328578	0.481864	-0.0121911	0.0427776	3.1165272456594e-06	0.460976	0.235547	-0.107602
Ap4b1	0.201348	1.34697743525676e-06	0.441176	1.18204	-0.344211	3.6497514980065e-07	0.555556	-2.21594	-0.295646	3.49664037094594e-10	0.527197	-2.79573	-0.158095	0.000134372	0.499882	-0.612094	0.0296668	0.152734	0.453613	0.02421	-0.0416316	0.125836	0.480826	-0.0374766	-0.0630702	0.0267082	0.482573	-0.0992319	0.0559104	0.195326	0.664294	0.0396539	0.0572186	0.296886	0.453733	0.0301777	0.00344253	0.158938	0.499209	0.00274979	0.132789	0.0169486	0.342298	0.235152	-0.0197682	0.0445713	0.48224	-0.0267058	-0.0171673
Asb13	0.217207	3.33484581017344e-06	0.441176	1.18962	0.182036	9.5176465991762e-06	0.555556	0.914086	0.0532464	0.00434799	0.527197	0.125753	0.160814	4.19629757742761e-08	0.331707	1.18635	0.0212208	0.551773	0.551773	0.00548007	0.0809457	0.0207561	0.482915	0.13622	0.214665	3.1533181045283e-07	0.454545	1.39559	0.0829715	0.0421267	0.882425	0.114123	0.162829	0.00217895	0.428571	0.433411	0.155151	0.000136022	0.321429	0.599873	0.031685	0.0476418	0.432854	0.041888	0.132372	0.0223733	0.460976	0.21845	0.0580295
Asb8	0.252923	2.55800970138772e-05	0.441176	1.16145	-0.0337159	5.54751397144445e-05	0.555556	-0.143492	-0.0390201	4.87429127268902e-05	0.527197	-0.168258	0.0892582	2.35795348147832e-13	0.333849	1.1271	0.223487	0.000386885	0.44186	0.762632	0.0452865	0.00984086	0.484093	0.0908886	-0.0319369	0.34224	0.48	-0.014872	0.0345079	0.0642614	0.501712	0.0411352	0.0510576	0.20828	0.448468	0.0347883	0.110141	0.0122955	0.409524	0.210397	0.0994514	0.138223	0.406561	0.0854704	0.158638	0.00729996	0.460976	0.338959	0.121553
Atp5l	0.179049	2.38940449361525e-07	0.441176	1.18561	0.163791	0.000804528	0.951949	0.506846	0.160946	0.0011736	0.885889	0.471649	0.377269	9.31974763625496e-19	0.125	6.80239	0.134376	2.30664142359203e-05	0.44186	0.623105	0.0859391	0.00176353	0.482915	0.236643	0.171135	4.80426889772173e-06	0.454545	0.910162	0.096332	0.00259262	0.501712	0.24914	-0.0159476	0.468917	0.493506	-0.00524524	0.0957719	0.0180283	0.413989	0.16703	0.190831	0.000162897	0.136364	0.722885	-0.208276	0.000849288	0.364469	-0.639605	0.189142
Ccdc34_P1	0.260377	3.20748216721121e-05	0.441176	1.17009	0.0920082	6.97997943243422e-06	0.555556	0.474408	-0.595122	4.31086939579899e-23	0.491694	-13.3102	-0.0686402	0.00248398	0.499882	-0.178797	0.148591	0.00188855	0.44186	0.404742	0.0959227	0.242377	0.987101	0.0590412	0.14073	0.00359381	0.454545	0.344006	-0.0390772	0.498861	0.498861	-0.0118021	0.0735696	0.139574	0.438445	0.0629164	-0.0153151	0.55186	0.55186	-0.00395391	0.0957618	0.0856387	0.400426	0.102209	0.011175	0.184089	0.495887	0.00821332	0.0901795
Fbxo42	0.185778	4.4131204765774e-07	0.441176	1.18067	0.143559	4.30421097764325e-10	0.555556	1.34459	0.0797875	1.54407600494989e-07	0.527197	0.543459	0.351445	1.85789090678405e-20	0.12	6.93434	0.100978	0.0502034	0.44186	0.131197	0.155916	0.00946348	1	0.315567	0.0765308	0.00590175	0.454545	0.170589	0.0969148	0.00642017	0.738656	0.212481	0.0421488	0.324151	0.456844	0.0206214	-0.0473341	0.237169	0.437189	-0.029581	0.0427241	0.0422796	0.422337	0.0586973	-0.0548089	0.0389838	0.465684	-0.0772321	0.0689891
Myo1e	0.263171	3.62565558150194e-05	0.441176	1.16864	-0.186516	0.00140226	0.555556	-0.532162	0.0424906	2.00628834733155e-06	0.527197	0.242095	0.207923	5.19399693127174e-11	0.26129	2.13838	0.0416082	0.328168	0.457331	0.0201344	-0.0393823	0.0102891	0.480826	-0.0782772	0.119993	0.0809003	0.454545	0.131039	0.194023	0.0100411	1	0.387701	0.19257	0.00215613	0.428571	0.513455	0.116615	0.0772542	0.43106	0.129685	0.0956376	0.00355708	0.342857	0.234207	0.0270851	0.0798048	0.487859	0.0297387	0.0498536
Nhlrc1	0.160312	3.51547966655717e-08	0.441176	1.19497	-0.0503228	0.00114202	0.555556	-0.148066	0.188374	3.6601554470047e-11	0.726445	1.96596	0.164778	1.44472596110383e-13	0.26129	2.11578	0.0421386	0.13643	0.448103	0.0364536	0.0215532	0.0802613	0.482915	0.0236114	0.0863647	0.0116003	0.454545	0.167161	-0.0339589	0.0264314	0.459745	-0.053583	0.0775493	0.0905251	0.430396	0.0809019	0.07482	0.0120032	0.426772	0.143707	0.0170474	0.0506471	0.43972	0.022084	0.175737	7.75932564928489e-07	0.452055	1.07378	0.057291
Pofut2	0.205531	1.77309402121018e-06	0.441176	1.18206	0.00984712	0.000417731	0.555556	0.0332744	-0.0771187	0.00105198	0.527197	-0.229659	0.0873696	0.000256794	0.395773	0.313693	-0.114235	0.0267554	0.507855	-0.179645	0.124695	0.0275985	1	0.194413	0.195407	0.00328426	0.454545	0.485304	0.0528843	0.080768	0.802625	0.0577899	0.0884474	0.152314	0.435774	0.0722844	0.154977	0.0117018	0.385542	0.299377	-0.017289	0.120006	0.487445	-0.0159196	0.052602	0.096557	0.480206	0.0534024	0.14642
amalgam_4_79	0.214672	3.96278985494117e-06	0.441176	1.15966	-0.296352	4.05935935861321e-08	0.555556	-2.1905	-1.78598	4.14558644378676e-06	0.491694	-9.61288	-0.1353	5.96824366158745e-05	0.500282	-0.571529	0.0267184	0.28189	0.458741	0.014693	-0.154507	0.0225112	0.479955	-0.254566	-0.0234086	0.61767	0.61767	-0.0048981	0.0430201	0.235205	0.501712	0.0270405	-0.053019	0.377666	0.475681	-0.0224213	-0.0981237	0.0606233	0.375	-0.119452	-0.0482632	0.253584	0.493438	-0.028759	-0.0724236	0.0461487	0.461662	-0.0967463	-0.201298
amalgam_5_1486	0.264301	3.49005933619955e-05	0.441176	1.17803	0.0676609	0.0013559	0.555556	0.194036	0.248397	9.11529574750786e-11	0.527197	2.49397	-0.0678981	0.0296659	0.486676	-0.103731	-0.0654254	0.182213	0.571608	-0.0483769	-0.0547439	0.0044327	0.479955	-0.128831	0.0172473	0.117845	0.454545	0.0160174	0.148377	0.00234446	0.602846	0.390226	0.250278	0.00715823	0.428571	0.536894	0.0336721	0.501751	0.50481	0.0100852	0.0446255	0.115326	0.432854	0.041862	0.105379	9.11175998416512e-05	0.460976	0.425774	-0.0643776
amalgam_5_2439	0.242481	1.76026195715383e-05	0.441176	1.15286	NA	NA	NA	NA	0.114105	4.82912113538849e-09	0.527197	0.948914	-0.159697	6.75333582257257e-06	0.491299	-0.825713	-0.0692057	0.102905	0.571608	-0.068345	-0.136228	0.00118937	0.473913	-0.398423	-0.0319562	0.46447	0.475118	-0.0106428	0.123068	0.3026	0.731859	0.0638882	-0.0211249	0.113553	0.478729	-0.0199588	-0.114812	0.00162491	0.261905	-0.320231	-0.0489444	0.00249543	0.491049	-0.127395	NA	NA	NA	NA	0.421733
amalgam_5_2461	0.223658	7.05800495220333e-06	0.441176	1.15213	NA	NA	NA	NA	-0.170505	7.5132483270294e-09	0.527197	-1.38521	-0.108477	6.92624258592919e-07	0.499882	-0.668163	-0.0613383	0.0675755	0.571608	-0.0717787	-0.00733083	0.102721	0.480826	-0.00724535	-0.0489155	0.411613	0.530482	-0.0188574	0.181108	0.00461465	0.794633	0.423042	-0.048374	0.118648	0.445095	-0.0447818	-0.0425488	0.412578	0.45181	-0.0163597	-0.0986488	0.016392	0.496795	-0.176124	NA	NA	NA	NA	-0.0421139
amalgam_5_248	0.259617	2.46920289598024e-05	0.441176	1.19617	-0.361483	3.04202245842036e-07	0.555556	-2.35572	0.301446	2.53589874274487e-12	0.527197	3.49553	0.16959	2.88750013311976e-06	0.341869	0.93944	0.0312542	0.0737247	0.448103	0.0353918	0.21006	2.65435364921656e-05	1	0.961241	-0.0264346	0.268132	0.532876	-0.0151113	-0.029454	0.193698	0.48062	-0.020997	0.0431642	0.185674	0.453481	0.0315638	0.119425	0.0872348	0.434119	0.126508	0.114498	0.00846163	0.342298	0.237303	-0.240808	0.0314637	0.409924	-0.361739	-0.123922
amalgam_5_402	0.250431	1.8983025584786e-05	0.441176	1.18244	0.118173	4.89102860561855e-05	0.555556	0.509397	-0.272262	3.21571646514769e-07	0.527197	-1.76772	0.00866452	0.123855	0.435289	0.00785948	-0.0160388	0.0760201	0.468847	-0.0179485	0.112429	3.7402723763742e-05	0.528051	0.497732	0.0544801	0.0845971	0.454545	0.0584378	0.0320916	0.320772	0.501712	0.015847	-0.0598204	0.383777	0.472284	-0.0248806	0.109329	0.0256663	0.413361	0.173903	0.0878491	0.198143	0.419184	0.0617598	0.161251	0.0175009	0.460976	0.283309	0.121831
amalgam_5_75	0.240043	1.32003169501016e-05	0.441176	1.17127	-0.065841	0.00281399	0.555556	-0.167939	0.0909988	2.76035980260396e-06	0.527197	0.505866	0.146276	3.16862532196947e-07	0.339028	0.950664	-0.0546512	0.000156011	0.493733	-0.208049	0.181911	0.00576779	1	0.407298	0.0960004	0.00759964	0.454545	0.203445	-0.0437923	0.0212778	0.442999	-0.0732239	0.057477	0.209692	0.444444	0.0389934	0.0763044	0.220993	0.47235	0.0500269	0.0227654	0.0662403	0.437864	0.0268377	-0.0592105	0.00109434	0.445899	-0.175313	0.0234603
amalgam_5_934	0.269101	5.36378433107068e-05	0.441176	1.14921	0.187667	9.16247624383823e-05	0.555556	0.757795	0.12095	0.000233758	0.527197	0.439198	0.0505916	8.16250236621997e-05	0.405911	0.206827	0.0493493	0.10552	0.450624	0.0481978	-0.0496403	0.0811255	0.48072	-0.0541498	-0.0532566	0.0201148	0.497836	-0.090349	0.0737587	0.00309438	0.501712	0.185092	-0.176648	0.0307299	0.225166	-0.267169	0.111679	0.0512315	0.425868	0.144118	0.0247071	0.142067	0.43972	0.0209394	0.155535	0.00229321	0.460976	0.410543	0.0450841
amalgam_5_1074	0.363718	0.000697054	0.441489	1.14816	0.0353528	0.0168523	0.555556	0.0626925	0.211821	3.28180129960045e-06	0.734823	1.1616	-0.155376	0.000109689	0.541785	-0.615264	-0.044902	0.21677	0.468017	-0.029815	0.161245	0.000395844	0.964453	0.548633	-0.165515	0.00147423	0.43469	-0.468646	0.0227543	0.0508571	0.501712	0.0294361	0.0181246	0.195217	0.466762	0.0128591	-0.0909378	0.0256825	0.353805	-0.144624	0.147617	0.0627791	0.367973	0.177462	0.146674	0.00543879	0.460976	0.332142	-0.051741
amalgam_5_1517	-1.10284	0.00011146	0.443182	-4.35938	0.197145	2.96025333947082e-06	0.555556	1.08995	-1.42553	6.28624417329599e-08	0.491694	-10.2661	0.0204902	2.05852854174386e-06	0.416711	0.116516	-0.0703894	0.291656	0.485227	-0.0376674	0.262302	0.000536995	1	0.857736	0.0919286	0.0355179	0.454545	0.133255	0.159533	0.296402	0.930009	0.0842525	0.101854	0.260376	0.441659	0.0595235	-0.023479	0.295537	0.456203	-0.0124295	0.0158862	0.245771	0.487571	0.00968217	-0.234044	1.13425972352361e-05	0.296552	-1.15741	0.00929337
amalgam_5_51	0.247892	2.43162984885883e-05	0.444444	1.1438	-0.299745	1.99944927396797e-09	0.555556	-2.60751	-0.231472	1.86172422091342e-09	0.527197	-2.02077	-0.278629	4.1287603362897e-07	0.51049	-1.77882	-0.64366	4.4275413454339e-08	0.172414	-4.73337	-0.220551	0.0480808	0.476647	-0.290692	-0.0742121	0.163809	0.494057	-0.0583056	-0.181522	0.197705	0.421416	-0.127788	0.0969033	0.00659914	0.428571	0.211299	0.146533	0.0298578	0.409524	0.223454	-0.0917343	0.162889	0.52372	-0.0722966	-0.214715	0.000989271	0.390541	-0.64515	0.11004
amalgam_3_1	0.237326	1.54236456534465e-05	0.447368	1.14197	0.00657334	0.0539849	0.555556	0.00833321	-2.574	4.01092960952915e-21	0.1875	-52.5012	-0.27679	6.84861374971591e-09	0.51049	-2.25983	0.18018	0.00192574	0.44186	0.489262	0.241311	3.56521214118168e-06	1	1.31464	0.0109621	0.518529	0.518529	0.00312668	0.0344348	0.115524	0.501712	0.0322766	0.0079268	0.80614	0.80614	0.000741864	0.0116158	0.78622	0.78622	0.00121334	0.0398821	0.155835	0.436146	0.0321982	0.0144044	0.00363242	0.496009	0.035144	0.00957598
Use1	-0.395956	1.48328827378574e-11	0.449438	-4.28772	-0.419295	6.98366243912107e-12	0.555556	-4.67762	-0.292721	1.5057701604031e-35	0.491694	-10.1932	-0.325454	3.32005144966101e-15	0.49359	-4.7122	-0.437363	9.12889604579962e-10	0.25	-3.95358	-0.413371	2.68180192101382e-17	0.05	-6.85021	-0.164958	7.22488788925401e-05	0.391791	-0.683119	-0.399372	2.39251159187729e-15	2.39251159187729e-15	-5.83928	-0.161491	0.00107411	0.16	-0.479458	-0.25252	0.000142557	0.114286	-0.971195	-0.119164	0.00158109	0.460784	-0.333784	-0.137369	1.55653497488184e-06	0.347826	-0.797819	-0.154947
amalgam_5_1925	-1.13481	0.000154399	0.449438	-4.32518	-0.242121	3.2944613440269e-09	0.555556	-2.05372	0.0154208	0.00447133	0.527197	0.0362321	0.0611543	0.0131459	0.417501	0.115044	-0.0463063	0.00378749	0.469528	-0.112138	-0.0570095	0.211591	0.480826	-0.0384531	-0.106595	0.0165269	0.495284	-0.189931	0.105177	0.241021	0.501712	0.0649937	-4.54642e-05	0.688427	0.688427	-7.37167e-06	-0.0823796	0.0134923	0.343305	-0.154043	-0.0608525	0.35313	0.536564	-0.0275094	-0.0140735	0.322693	0.490844	-0.00691305	-0.102427
Atg2a	0.132929	1.92122719436891e-08	0.450262	1.02573	0.379473	1.57739181888706e-11	0.901956	4.09909	0.0657615	0.00020352	0.527197	0.242751	-0.0425915	0.0266115	0.485585	-0.0670787	0.183191	0.00505175	0.44186	0.420708	-0.043606	0.114906	0.480826	-0.0409746	0.156543	0.00504188	0.454545	0.359643	-0.0442433	0.0845115	0.463814	-0.0474768	0.0355996	0.616396	0.616396	0.00748092	0.0674064	0.0288299	0.44665	0.103816	0.0296481	0.375771	0.439961	0.0126027	0.0932582	0.0915675	0.474474	0.0968261	0.0588894
Baz1a	0.256356	7.37440702769839e-05	0.450262	1.05933	0.358587	6.43759183280664e-09	1	2.93728	-0.329101	2.77792617806423e-08	0.527197	-2.48678	-0.0298286	0.0197475	0.486676	-0.0508425	0.0253557	0.133014	0.455202	0.0222142	0.0173685	0.0231844	0.482915	0.028394	0.138221	0.0697695	0.454545	0.15983	-0.102403	0.139821	0.438011	-0.0874957	0.157522	0.0114038	0.428571	0.306058	0.122914	0.104566	0.43634	0.120531	-0.0593932	0.345913	0.536564	-0.0273822	-0.12893	0.0178952	0.434534	-0.225275	0.0069356
Cenpc1	0.207081	3.70464002181991e-06	0.450262	1.12471	0.427708	3.67449827890476e-12	1	4.89076	-0.237406	4.5544791240815e-09	0.527197	-1.98034	0.0244363	0.119547	0.431452	0.0225415	0.061017	0.145902	0.444522	0.0510065	0.203919	3.65245248363617e-06	0.497825	1.10879	0.104458	0.0145064	0.454545	0.192041	0.0298321	0.193277	0.554948	0.0212947	0.123084	0.0549182	0.428571	0.155121	0.141178	0.00792493	0.387352	0.296615	0.273111	6.50115449335504e-06	6.50115449335504e-06	1.41663	0.123587	0.00272309	0.460976	0.316992	-0.0745497
Coq9	0.247519	5.2863481667294e-05	0.450262	1.0586	-0.14453	0.00230007	0.555556	-0.381309	-0.702458	4.13067712407953e-18	0.491694	-12.2115	-0.21958	9.07035330960091e-05	0.499053	-0.887626	-0.00775	0.139565	0.463405	-0.00662798	-0.0753035	0.293088	0.480826	-0.0401369	0.111835	0.10236	0.454545	0.110702	-0.0267145	0.135089	0.479332	-0.023225	0.0417605	0.248466	0.456024	0.025254	0.0450801	0.511248	0.511248	0.0131349	0.0519007	0.125696	0.432854	0.0467458	0.0608932	0.122601	0.480206	0.0555045	-0.0440056
Cpxm2	0.194456	3.22722673592987e-06	0.450262	1.06779	0.130501	0.00850746	0.555556	0.270163	-0.303398	4.12561078049843e-14	0.520127	-4.06084	0.0441717	0.000137037	0.412205	0.170642	0.148682	0.00860273	0.44186	0.307082	0.0128121	0.122006	0.482915	0.0117054	-0.00894725	0.260962	0.538742	-0.00522003	0.161082	0.00760406	0.897149	0.341326	0.0701724	0.0541461	0.428571	0.0888686	0.076238	0.185949	0.47235	0.0556999	0.0805041	0.266756	0.42702	0.0462002	0.141062	0.00759519	0.460976	0.298976	0.0629017
Ctrb1	0.24262	2.34451303342523e-05	0.450262	1.12332	0.00238946	0.0183668	0.555556	0.00414803	-0.0929461	0.000179609	0.527197	-0.348146	-0.0246422	5.21373942947628e-05	0.496734	-0.105539	-0.0761964	0.0696807	0.481048	-0.0881507	-0.0186827	0.155681	0.480826	-0.0150912	-0.0708152	0.0100223	0.497271	-0.141562	0.0625928	0.123478	0.501712	0.0568598	-0.0193892	0.0663335	0.475551	-0.0228456	0.027479	0.165675	0.49309	0.021454	-0.0549435	0.259502	0.53469	-0.0321892	0.0212247	0.0799445	0.49201	0.023288	0.0839196
Dzip3	0.278576	9.19310079781713e-05	0.450262	1.12448	0.072438	0.00089765	0.555556	0.220711	-0.0547098	0.00102993	0.527197	-0.163429	0.164667	0.00234016	0.388889	0.433199	0.180314	0.00677628	0.44186	0.391102	0.176258	0.0020885	0.976081	0.4724	0.035228	0.0593692	0.454545	0.0432049	0.106893	0.0465276	0.805374	0.142412	0.0247011	0.654324	0.654324	0.00455013	0.282272	0.000189288	0.000189288	1.05086	0.0579373	0.0331495	0.406561	0.0857196	0.131812	4.06079293671764e-05	0.460976	0.578839	0.298418
Ect2l	0.276469	0.000134356	0.450262	1.07042	0.312299	3.59570039425281e-05	0.932196	1.38792	-0.972266	2.69528802791249e-17	0.469828	-16.1099	-0.444665	0.00579367	0.501959	-0.994737	-0.108608	0.107394	0.571608	-0.105243	-0.39337	0.00545343	0.44086	-0.890326	-0.0731932	0.0322722	0.497836	-0.109144	-0.26838	0.0865401	0.331818	-0.28523	-0.0943035	0.236953	0.428571	-0.0589715	-0.0863521	0.287265	0.419786	-0.0467784	0.0268193	0.140555	0.438161	0.0228542	-0.0664232	0.0463383	0.462109	-0.0886126	0.386384
Eif4a1	0.177985	6.00995596918007e-07	0.450262	1.10727	-0.0771312	7.51584649222458e-05	0.555556	-0.318091	-0.331317	1.84006284160707e-17	0.506477	-5.54464	0.0491815	1.26113856945014e-06	0.395773	0.290134	0.0371846	0.165584	0.450624	0.0290406	0.202874	0.00325501	0.867376	0.504638	0.143255	0.0120397	0.454545	0.274961	0.039837	0.362845	0.729374	0.0175394	0.0965563	0.26996	0.444444	0.0549116	-0.125646	0.167946	0.39471	-0.0973544	0.141517	0.0864322	0.385862	0.150479	-0.153949	0.0333461	0.434534	-0.227375	-0.126341
Fbxl7	0.285726	0.000200996	0.450262	1.05628	0.102089	0.000541162	0.555556	0.333492	-1.1947	3.10792819794378e-18	0.491694	-20.9162	0.362736	1.01581422064089e-07	0.245989	2.53668	0.119622	0.0855218	0.44186	0.127747	-0.120365	0.0322171	0.479955	-0.179574	0.0231844	0.322477	0.454545	0.0113952	0.125176	0.0500345	0.949257	0.16282	-0.0787485	0.215773	0.438638	-0.0524467	-0.027663	0.0207131	0.44473	-0.0465778	0.248436	0.00736403	0.229885	0.529886	0.151609	0.0107259	0.460976	0.298604	0.116609
Fbxo17	0.367321	0.00118989	0.450262	1.07423	-1.05512	1.546896429031e-13	0.555556	-13.5167	0.70548	2.01947049563558e-12	0.835636	8.25042	0.55443	5.16284452172969e-07	0.245098	3.48576	0.264625	0.0196254	0.44186	0.451763	0.128241	0.107999	1	0.123955	0.12177	0.0370031	0.454545	0.174346	0.181737	0.00430686	0.998242	0.42996	0.0717171	0.179795	0.444444	0.0534452	0.0221596	0.116716	0.493424	0.020672	-0.148533	0.389618	0.528377	-0.0608038	0.26844	0.0502752	0.460976	0.348609	-0.221885
Gdpgp1	0.149024	1.32202415679526e-07	0.450262	1.0251	-0.0393751	3.6913372459677e-07	0.555556	-0.253293	-0.0514944	0.0212676	0.527197	-0.0861131	0.179339	7.20981583678182e-06	0.345088	0.922176	-0.0823961	0.092981	0.571608	-0.0850003	0.102864	0.000300191	0.81851	0.36235	0.0406035	0.00625419	0.454545	0.0894831	-0.0716921	0.0165788	0.421416	-0.127644	0.045383	0.320007	0.456024	0.0224574	-0.0169299	0.347184	0.459072	-0.00777829	-0.026436	0.121894	0.48721	-0.024163	-0.00666736	0.00349545	0.485932	-0.0163784	-0.00239161
Gpr119	0.218133	5.94502855382179e-06	0.450262	1.13993	0.107737	0.00402682	0.555556	0.258034	-0.122694	0.00194885	0.527197	-0.332528	0.210224	2.27968571543192e-08	0.304933	1.60656	0.0500118	0.156012	0.448103	0.0403516	0.082378	0.00522969	0.494354	0.187947	-0.102542	0.0595345	0.516633	-0.125638	-0.147493	0.0043321	0.305861	-0.34857	0.00172258	0.346545	0.511215	0.0007928	-0.00850435	0.0907533	0.459072	-0.0088627	-0.0211455	0.438554	0.544965	-0.00756961	-0.228317	1.54377861110664e-06	0.286822	-1.32685	-0.141201
Hgsnat	0.193504	2.61620512457231e-06	0.450262	1.0802	-0.361183	1.11523893552918e-11	0.555556	-3.9559	-0.140064	0.00141999	0.527197	-0.398863	0.256044	7.75398324674832e-06	0.320583	1.30851	0.0778349	0.0601295	0.443058	0.0950296	0.212902	7.57257410831077e-05	1	0.877315	0.119416	0.0792366	0.454545	0.131486	-0.163309	0.00194403	0.254854	-0.442779	-0.00256818	0.16783	0.489146	-0.00199068	0.135172	0.019446	0.409524	0.231302	0.0901858	0.0516625	0.395657	0.116053	0.0628596	0.040656	0.476328	0.0874299	0.0321359
Kctd14_P1	0.195947	3.3929893893752e-06	0.450262	1.07172	0.0467282	3.47792608700092e-05	0.555556	0.208346	-0.177554	4.86569054586873e-12	0.527197	-2.00864	-0.111586	0.049791	0.499882	-0.14538	0.0787194	0.0306541	0.44186	0.119143	-0.0160211	0.000391364	0.480826	-0.0545906	0.278134	9.45826541885217e-06	0.454545	1.3974	0.105719	0.224552	0.925022	0.0685779	0.0386486	0.0495859	0.444444	0.0504225	0.0925836	0.0479252	0.435862	0.122158	0.149162	0.000956281	0.254098	0.450381	0.0635053	0.00401971	0.472608	0.152146	0.112532
Ltn1	0.155074	1.6663057062239e-07	0.450262	1.05113	-0.107976	0.00322553	0.555556	-0.269011	-1.83284	8.46414105556522e-29	0.1875	-51.4522	0.0107957	1.81919430610729e-08	0.426044	0.0835602	0.174106	0.0182896	0.44186	0.302561	0.217027	3.07314454961549e-05	1	0.979318	0.0412164	0.0958296	0.454545	0.0419789	0.219982	0.00215655	1	0.586524	0.0653064	0.311841	0.451178	0.0330494	0.00570868	0.0941978	0.496559	0.00585687	0.0299455	0.302152	0.439961	0.0155649	0.0580527	0.319534	0.487859	0.0287641	-0.0830184
Magt1	0.155655	7.25926487738745e-08	0.450262	1.11124	-0.235767	1.59812187286512e-05	0.555556	-1.13083	-0.0868637	0.00119921	0.527197	-0.253738	-0.191765	1.1673262846112e-08	0.501959	-1.52123	0.0532157	0.0179133	0.443058	0.0929585	0.172438	0.000640451	1	0.550684	0.050648	0.00528198	0.454545	0.115336	0.0944365	0.0453711	0.577473	0.126849	-0.0221335	0.310192	0.495128	-0.011252	0.0803913	0.0791014	0.457992	0.0885764	0.0529034	0.0150436	0.404404	0.0964242	0.153314	0.00949624	0.460976	0.310069	0.0262378
Nphs1	0.22484	1.33756880925405e-05	0.450262	1.0958	-0.224101	0.000115757	0.555556	-0.882162	-0.423616	1.64799962803994e-14	0.502732	-5.83872	-0.371901	8.14873925260738e-08	0.510121	-2.63637	-0.100103	0.00142566	0.515147	-0.284892	-0.119744	0.00747474	0.479955	-0.254625	-0.185941	0.000258926	0.394265	-0.666938	0.00766518	0.0499411	0.501712	0.00997655	-0.0226651	0.187526	0.487969	-0.0164762	-0.0976057	0.0195562	0.337838	-0.16678	0.0143875	0.156074	0.439961	0.011606	0.0219404	0.235434	0.49444	0.0137814	0.0289261
Otx2_P1	0.152374	7.36120707419773e-08	0.450262	1.08689	-0.174078	0.000129798	0.555556	-0.676594	0.287788	1.89883433971908e-10	1	2.79773	-0.532664	2.09262610671774e-11	0.487179	-5.68849	-0.0965591	0.0251756	0.480267	-0.1544	0.0782939	0.000147098	0.500257	0.300053	0.112908	0.0038483	0.454545	0.272642	-0.176669	0.00143352	0.219298	-0.502375	-0.0950249	0.0103937	0.291196	-0.188456	-0.152266	0.0196567	0.291169	-0.25984	0.162584	0.00336264	0.254098	0.402121	-0.344982	9.25570045976806e-16	0.0882353	-5.18631	-0.138857
Rnf44_P2	0.202125	2.37654556610263e-06	0.450262	1.13676	0.0114953	9.90189121981488e-08	0.555556	0.0805164	-0.562817	6.03328163412818e-13	0.500838	-6.87731	-0.32217	0.000172601	0.499882	-1.21231	0.085984	0.141239	0.444522	0.0730903	-0.138442	0.05271	0.479955	-0.176943	0.0778927	0.0171695	0.454545	0.1375	-0.0423337	0.14418	0.47693	-0.0356067	-0.0740047	0.198609	0.438638	-0.0519514	-0.173892	0.0114044	0.25	-0.337859	-0.0076705	0.37025	0.467413	-0.00330986	0.154156	0.0062249	0.460976	0.340048	-0.177687
Srp19	0.215904	1.59935790857036e-05	0.450262	1.03549	-0.181011	0.000101486	0.555556	-0.722883	-0.160176	0.000211375	0.527197	-0.588639	-0.209334	1.36374697371795e-12	0.501959	-2.4838	0.160883	0.000609025	0.44186	0.517298	-0.0333177	0.0702656	0.480826	-0.0384238	0.143732	0.0025588	0.454545	0.372549	-0.0899926	0.0257668	0.415619	-0.142993	0.139047	0.0530636	0.428571	0.177314	0.057438	0.401408	0.492893	0.0227693	0.128515	0.0623609	0.383562	0.154872	0.121331	0.0210491	0.460976	0.203444	0.116345
Sun2	0.166843	6.48939703267548e-07	0.450262	1.03239	0.0980307	0.00346731	0.555556	0.241156	0.239218	4.90296901780816e-14	0.527197	3.18389	-0.137119	0.000127115	0.499882	-0.534189	0.134198	0.00582279	0.44186	0.299914	0.0687642	0.0399368	0.696157	0.0961755	0.0758458	0.0653674	0.454545	0.0898499	0.149362	0.0225193	1	0.246066	0.131926	0.0225353	0.428571	0.2173	0.114873	0.0309686	0.413361	0.173353	0.0136227	0.0888833	0.439961	0.0143199	0.0792663	0.0197715	0.472792	0.135067	0.0769012
Traf3	0.237847	3.91328720615944e-05	0.450262	1.0483	-0.159687	2.54527351199617e-08	0.555556	-1.21271	-0.0252322	0.000259402	0.527197	-0.0904834	-0.0157069	0.0193564	0.469328	-0.0269086	0.0324784	0.177815	0.457251	0.0243598	0.128713	0.0244191	0.906991	0.20752	0.114807	0.000669695	0.454545	0.364411	0.0966477	0.00103661	0.501712	0.288434	0.0219576	0.241312	0.464844	0.0135571	-0.0272213	0.106168	0.439142	-0.0265137	0.0671355	0.121638	0.419184	0.0614242	0.131272	2.47264658748579e-05	0.460976	0.60475	-0.0412013
Tsc22d1	0.203328	4.39032134307172e-06	0.450262	1.08933	0.0250524	0.000856783	0.555556	0.076839	-0.0171731	0.0159007	0.527197	-0.0308873	-0.357189	2.04240428205223e-13	0.49359	-4.53267	0.139328	0.00268891	0.44186	0.358132	0.0588893	0.121488	0.870905	0.0539113	0.0487754	0.177811	0.454545	0.0365836	0.0305855	0.217992	0.501712	0.0202342	-0.0100283	0.511719	0.511719	-0.00291793	0.0468344	0.0613705	0.47235	0.0567652	0.0331523	0.0451251	0.431398	0.0446092	-0.0720607	0.00889574	0.448898	-0.147783	0.112039
Wdr16	0.245326	2.52295845454801e-05	0.450262	1.12803	-0.309085	5.49097962688045e-10	0.555556	-2.86223	-0.29533	4.52929507624891e-16	0.521823	-4.53153	-0.128755	9.00108717425816e-05	0.499882	-0.520906	-0.0103199	0.137011	0.463405	-0.00890859	0.112843	0.0222527	0.495027	0.186486	-0.00102498	0.108956	0.454545	-0.000986793	0.104568	0.0165745	0.501712	0.18619	0.0408243	0.498548	0.498548	0.0123409	0.119868	0.0304534	0.413361	0.181764	0.00281986	0.178905	0.449657	0.00210749	-0.113818	0.0512457	0.448898	-0.146865	0.0585115
Yipf2	0.267007	5.65802067982676e-05	0.450262	1.13407	0.278631	0.000146136	1	1.06862	-0.278757	2.34320367044995e-11	0.527197	-2.96324	-0.0635226	0.0894943	0.491593	-0.0665847	0.0365845	0.00607195	0.443058	0.0810959	-0.0413863	0.00275663	0.479955	-0.105933	-0.236733	0.0107486	0.435897	-0.466044	0.112152	0.014436	0.645156	0.206421	0.0242075	0.249816	0.463257	0.0145821	0.111503	0.00514882	0.409396	0.255151	0.0823195	0.240988	0.425634	0.0508738	-0.0114623	0.00116752	0.490844	-0.033616	-0.120526
Zfand2a	0.223708	1.30323132515066e-05	0.450262	1.09281	0.0900384	0.0106894	0.555556	0.17747	0.154779	1.09096351293639e-08	0.527197	1.23238	0.206824	1.190532527151e-11	0.250859	2.25939	-0.0568801	0.148552	0.474459	-0.0471036	0.0528604	0.00305682	0.484353	0.13293	-0.0114964	0.535348	0.538742	-0.0031197	0.151995	0.00360137	0.501712	0.371404	0.0489518	0.395671	0.456925	0.0197112	0.0875825	0.0686972	0.44665	0.101864	0.00816856	0.32428	0.448235	0.00399508	0.172021	0.000235903	0.45953	0.623968	-0.0520426
amalgam_10_12	0.26479	8.25521986573641e-05	0.450262	1.08121	0.143818	2.85839256061501e-05	0.555556	0.653493	-0.767059	6.78205089666758e-14	0.491694	-10.1011	-0.3568	5.13691294651285e-16	0.493197	-5.45522	0.0383012	0.182782	0.457331	0.0282689	-0.00851832	0.0112228	0.480826	-0.0166099	0.0119521	0.0265332	0.454545	0.018839	0.13888	0.00108406	0.708675	0.411771	0.0983781	0.124502	0.428571	0.0890148	0.0696557	0.236493	0.473512	0.0436172	0.0997453	0.0870247	0.39779	0.105766	-0.0756491	0.025297	0.453523	-0.120806	0.0560188
amalgam_4_142	0.22287	1.67367164625259e-05	0.450262	1.0645	0.0732814	0.0537361	0.571825	0.0930479	-0.252375	2.08200251737895e-20	0.512376	-4.96712	-0.149091	2.07757831888475e-06	0.495313	-0.8472	0.200522	0.00371388	0.44186	0.487304	0.0763486	0.0526577	0.484093	0.0976146	-0.11163	0.120441	0.517868	-0.102613	-0.0113586	0.198623	0.491797	-0.00797342	0.0502802	0.177547	0.444444	0.0377446	0.0933373	0.0192068	0.419355	0.160218	-0.0561355	0.0262422	0.50009	-0.0887502	0.0806998	0.077611	0.475118	0.089583	-0.612284
amalgam_4_20	0.283051	0.000107769	0.450262	1.12301	0.0926115	0.00339457	0.571825	0.228678	0.339134	4.13036212766548e-12	0.527197	3.8607	-0.313072	4.27787852429518e-12	0.510121	-3.55924	-0.0656328	0.140051	0.571608	-0.0560316	-0.189332	0.00891756	0.473913	-0.388084	-0.127666	0.0279835	0.497243	-0.198277	-0.0171819	0.420064	0.496659	-0.00647216	-0.0818945	0.136489	0.415814	-0.0708306	-0.108314	0.059723	0.363412	-0.132561	-0.0988837	0.0409305	0.495563	-0.137246	0.0816039	0.0300844	0.472792	0.124173	0.106752
amalgam_4_223	0.270791	7.65770379281679e-05	0.450262	1.11455	-0.303841	0.0258163	0.555556	-0.482532	0.0035454	0.0122344	0.527197	0.00678028	-0.197886	0.00019116	0.501086	-0.735858	-0.0570089	0.00527162	0.479324	-0.129869	0.2304	0.000223893	0.495027	0.840951	0.17772	0.000612472	0.454545	0.570998	0.277766	2.3919461978662e-05	0.966205	1.28362	0.0658642	0.413879	0.456024	0.0252343	-0.0581367	0.194793	0.424718	-0.0413019	0.15139	0.00510588	0.282158	0.346976	-0.495641	4.69555026356986e-05	0.218182	-2.14529	0.166229
amalgam_5_1217	0.234127	4.31085398701953e-05	0.450262	1.02207	-0.0364433	8.48354055875855e-06	0.555556	-0.184819	-0.140919	1.47033630199831e-10	0.527197	-1.3856	-0.187716	0.0011785	0.544366	-0.549758	-0.127273	0.0514709	0.493733	-0.163983	-0.183296	0.0166634	0.474343	-0.325943	0.0706549	0.0917232	0.454545	0.0733059	-0.200017	0.0182398	0.307273	-0.347825	0.0938175	0.0262521	0.428571	0.14831	0.0565069	0.169709	0.485454	0.043527	0.102442	0.128939	0.406561	0.0911339	0.337669	4.55799376637947e-05	0.43662	1.4659	-0.0106896
amalgam_5_1257	0.270206	0.000118727	0.450262	1.06068	0.35806	2.25682603358428e-06	0.917413	2.02179	-0.0849882	7.46612701977948e-11	0.527197	-0.860668	-0.0869012	0.155878	0.544366	-0.0701481	-0.150516	0.0387659	0.571608	-0.212461	0.019738	0.262524	0.482915	0.0114644	-0.0247813	0.0370538	0.494375	-0.0354662	0.114923	0.0411707	0.753726	0.159216	0.0718238	0.207562	0.444444	0.0490451	-0.168682	0.226581	0.384697	-0.108762	-0.0307179	0.185202	0.489765	-0.0224964	0.00125699	0.0608039	0.499465	0.00152858	-0.155733
amalgam_5_1412	0.236417	2.82222114458439e-05	0.450262	1.07556	0.00190553	0.0270987	0.555556	0.00298606	0.0647379	0.000377806	0.527197	0.22158	-1.42897	5.8078689798757e-06	0.411111	-7.48209	0.0274901	0.0241469	0.447219	0.0444554	0.034016	0.188161	0.515623	0.0246775	0.0459129	0.364856	0.454545	0.0201043	0.0402755	0.0402099	0.501712	0.0562112	-0.0422379	0.208985	0.468986	-0.0287169	0.0974816	0.0679359	0.442767	0.113849	-0.117635	0.0255855	0.486456	-0.187276	0.0189009	0.00117744	0.480206	0.0553618	-0.0933266
amalgam_5_1413	0.290133	0.000144784	0.450262	1.1139	-0.0701219	0.00268828	0.555556	-0.18025	-0.00364247	1.72884932236943e-06	0.527197	-0.0209888	-0.0424659	1.56108062286768e-06	0.499882	-0.246581	-0.0424155	0.14922	0.571608	-0.0350425	-0.00161794	0.0405509	0.480826	-0.00225218	0.0380352	0.0533576	0.454545	0.0484113	-0.0590062	0.128726	0.46864	-0.0525352	0.0632389	0.0553951	0.430396	0.0794615	-0.0527453	0.525257	0.525257	-0.0147491	0.0577138	0.0219143	0.406561	0.095763	0.155895	0.0426263	0.460976	0.213627	0.190577
amalgam_5_1475	0.260254	9.59679251435439e-05	0.450262	1.04567	-0.0788058	0.0298442	0.555556	-0.12019	0.534609	1.67629344467689e-16	1	8.4338	0.0326301	0.00104208	0.422051	0.0973061	0.0569359	0.0391709	0.443058	0.0801109	-0.103968	0.0365196	0.479955	-0.149451	0.0335629	0.0779982	0.454545	0.0371848	-0.0178713	0.111082	0.484823	-0.0170556	0.00654659	0.411171	0.482299	0.00252684	0.16616	0.019675	0.4	0.283483	-0.0268843	0.0114258	0.486006	-0.0522123	-0.160712	0.00413165	0.40484	-0.383118	0.134247
amalgam_5_1488	0.253581	5.04615467992143e-05	0.450262	1.08965	-1.35449	5.03310803922094e-05	0.555556	-5.82182	0.0281953	0.0224649	0.527197	0.0464798	-0.0915945	0.0996691	0.49635	-0.0917264	-0.206213	0.000188986	0.486835	-0.76785	-0.115824	0.0321061	0.479955	-0.172973	0.0388943	0.108173	0.454545	0.0375672	-0.0507504	0.0103643	0.430352	-0.100712	-0.0648027	0.0973653	0.499221	-0.0655542	-0.0248048	0.264692	0.45326	-0.0143188	-0.135934	0.000315325	0.406154	-0.475939	0.051404	0.237714	0.486906	0.0320733	0.456405
amalgam_5_1877	0.195449	2.85697006057972e-06	0.450262	1.08359	0.00217962	0.000412833	0.555556	0.00737633	0.0952913	0.000277527	0.527197	0.338922	-0.276911	3.15421420360019e-06	0.499882	-1.52332	-0.255004	0.00203683	0.55814	-0.686226	0.219505	0.0391634	1	0.30887	0.0806512	0.0249872	0.454545	0.129226	0.139476	0.00459338	0.790691	0.326076	0.00512762	0.466676	0.484015	0.00169716	-0.0964947	0.0460299	0.367594	-0.12901	-0.25054	0.00597938	0.38247	-0.557037	0.0630642	0.0192523	0.472792	0.108188	-0.219673
amalgam_5_2411	0.274395	0.000138659	0.450262	1.05863	0.231066	0.00192257	0.651705	0.627602	-0.582245	1.35844563727402e-24	0.485401	-13.8964	-0.13747	2.21055811458308e-06	0.499291	-0.777459	-0.433184	0.000736772	0.5	-1.35702	-0.129631	0.0174224	0.479955	-0.228007	-0.0900176	0.240151	0.5273	-0.0557673	-0.067863	0.02033	0.426993	-0.114815	-0.110969	0.0392839	0.332061	-0.155999	-0.0596194	0.0825316	0.408638	-0.0645904	-0.0807436	0.0281138	0.509683	-0.12524	0.0246279	0.0909121	0.489117	0.025647	0.134411
amalgam_5_256	0.197381	2.51112971137282e-06	0.450262	1.10536	-0.209777	0.0206687	0.555556	-0.353408	0.101071	1.56513483475869e-06	0.527197	0.586763	-0.0793755	1.15297675058495e-06	0.499882	-0.471346	-0.000237422	0.582687	0.582687	-5.56909e-05	0.121308	0.00798833	0.770399	0.254448	-0.107526	0.206452	0.522597	-0.0736749	0.0879817	0.0503153	0.501712	0.114227	-0.0350604	0.517306	0.517306	-0.0100361	0.164018	0.0711083	0.409524	0.188306	-0.0372156	0.0517063	0.495567	-0.0478762	-0.0552692	0.00165822	0.448898	-0.153668	-0.110496
amalgam_5_268	0.239036	4.1092776633455e-05	0.450262	1.04847	0.0375436	0.0062962	0.555556	0.0826304	0.132415	7.63991992406423e-05	0.527197	0.54514	0.150242	0.00153205	0.388889	0.422891	-0.198911	0.240551	0.571608	-0.123085	0.0839949	0.00337608	0.495027	0.207601	0.0885474	0.144852	0.454545	0.0742979	-0.0960044	0.167209	0.442006	-0.0745704	-0.00985855	0.258216	0.50137	-0.00579699	0.0501603	0.604314	0.604314	0.0109719	0.119002	0.0105391	0.342298	0.235291	0.152871	0.0820326	0.468629	0.16602	0.264736
amalgam_5_321	0.311951	0.00032493	0.450262	1.08815	-0.202292	7.96297910043368e-05	0.555556	-0.82918	-1.55545	1.03765298451802e-13	0.415584	-20.1958	-0.159679	0.0052729	0.498327	-0.36374	-0.104439	0.040839	0.483146	-0.145058	-0.101736	0.00153234	0.479866	-0.286351	0.0759401	0.14108	0.454545	0.0645896	-0.0871298	0.133507	0.440076	-0.0761948	0.138395	0.0293395	0.428571	0.212097	-0.0448499	0.41237	0.450216	-0.0172543	-0.0263328	0.388302	0.507052	-0.0108183	-0.0138098	0.0114448	0.486832	-0.0268102	-0.108583
amalgam_5_441	0.264634	5.81743278024302e-05	0.450262	1.1208	0.079984	7.91754865154796e-06	0.555556	0.408031	-0.207688	1.29544719580539e-08	0.527197	-1.63815	0.0164374	0.0827269	0.433304	0.0177911	-0.0239524	0.200634	0.571608	-0.0167091	0.0604182	0.073354	0.489535	0.068549	-0.0661862	0.0247854	0.483455	-0.106282	-0.0790014	0.02652	0.42402	-0.12454	0.091505	0.114431	0.428571	0.0861481	-0.000934313	0.368374	0.476999	-0.000405222	-0.100213	0.0245673	0.50198	-0.161307	-0.560397	1.31525590483669e-08	0.119048	-4.41648	0.0986449
amalgam_5_513	0.23668	5.08507621074365e-05	0.450262	1.01623	0.185061	2.28596940844043e-08	0.555556	1.41404	-0.205726	5.68235508284716e-06	0.527197	-1.07913	0.134834	0.000312763	0.38374	0.472564	-0.0904162	0.251261	0.571608	-0.0542385	0.107429	0.00101857	0.593925	0.321428	-0.131349	0.101452	0.515732	-0.130527	0.0388128	0.0537008	0.501712	0.0492929	-0.0666637	0.194121	0.443626	-0.0474598	-0.0426493	0.00734457	0.399815	-0.091015	0.0103006	0.242251	0.445288	0.00634242	-0.115402	0.00307373	0.426111	-0.289929	0.0693942
amalgam_5_826	0.31155	0.000216765	0.450262	1.14152	0.118527	0.0208941	0.555556	0.199122	0.404226	1.41271604801465e-19	0.800435	7.61963	-0.112798	0.0292988	0.485098	-0.172937	0.191284	0.0352488	0.44186	0.277908	-0.0526793	0.00266503	0.479955	-0.135612	0.100489	0.00616446	0.454545	0.222091	-0.10237	0.151142	0.438011	-0.0840062	-0.0624046	0.252188	0.454841	-0.0373351	-0.0325005	0.484684	0.484684	-0.0102228	0.00687155	0.396468	0.448383	0.00276093	0.0477378	0.00189981	0.472792	0.129909	0.258729
amalgam_5_843	0.227365	2.38627180429434e-05	0.450262	1.05094	0.280352	1.89228058719706e-06	1	1.60446	0.0233083	0.0903602	0.527197	0.0243344	-1.31294	5.82230253241466e-08	0.339623	-9.49897	-0.139644	0.0579595	0.48272	-0.172722	0.056904	0.208434	0.482915	0.0387534	0.0504431	0.0563918	0.454545	0.0629926	0.0173809	0.368939	0.636825	0.00752669	0.0367409	0.255708	0.456024	0.02176	0.0864919	0.114341	0.462756	0.0814577	-0.0177391	0.42675	0.497389	-0.00656039	-0.111323	0.0122954	0.436556	-0.212656	-0.301518
amalgam_5_895	0.308979	0.000259347	0.450262	1.10804	0.000302765	6.359644367208e-05	0.555556	0.00127057	-0.18082	5.56997706632933e-10	0.527197	-1.67334	0.16666	0.000115547	0.368056	0.656182	0.0152161	0.420158	0.463405	0.00573018	-0.0640739	0.0217036	0.479955	-0.106585	-0.0103917	0.593542	0.593542	-0.00235423	0.0314481	0.0775741	0.501712	0.0349163	0.137893	0.0179979	0.428571	0.240593	0.069556	0.00633621	0.47235	0.152896	-0.196943	2.69252605508047e-06	0.215909	-1.09694	0.047236	0.116272	0.480815	0.0441432	0.0643174
amalgam_5_906	0.18713	2.10663496097182e-06	0.450262	1.06222	-0.145939	0.0483697	0.555556	-0.191971	-1.10386	2.11455089511397e-05	0.512376	-5.16033	-0.11683	0.000354578	0.499882	-0.403095	-0.104931	0.00701155	0.487933	-0.22604	-0.249921	0.00714618	0.473913	-0.536312	-0.106907	0.0146843	0.5	-0.195976	0.188414	0.000403866	1	0.639432	0.0503368	0.449244	0.459136	0.0174929	0.216965	0.0251789	0.365079	0.34692	-0.116336	0.00593673	0.462133	-0.259017	-0.16104	0.0141157	0.424299	-0.297972	0.00703415
amalgam_5_948	0.245331	6.40401958786401e-05	0.450262	1.02881	-0.0751518	0.0296307	0.555556	-0.114851	0.172017	8.67757078645331e-06	0.527197	0.870679	-0.291797	0.00124406	0.526386	-0.847718	0.0420691	0.0384645	0.444522	0.0595253	0.00712687	0.53226	0.769855	0.00195188	0.0845366	0.011714	0.454545	0.163265	-0.0282784	0.0250768	0.465383	-0.045266	-0.00604146	0.274926	0.491076	-0.00338796	0.0410337	0.218922	0.48857	0.0270704	0.190985	0.000473769	0.213115	0.634917	0.179622	0.000323786	0.45953	0.626833	-0.0365823
amalgam_5_949	0.209826	1.23938691844843e-05	0.450262	1.02957	-0.0680036	0.065211	0.555556	-0.0806304	-0.16003	6.02441298516103e-05	0.527197	-0.675342	0.0751646	0.0131741	0.413451	0.14133	-0.0615195	0.0629579	0.484645	-0.0738818	-0.176552	0.000243429	0.47191	-0.637992	-0.0455279	0.0317947	0.494161	-0.0681846	0.21973	2.36250091174369e-05	0.917668	1.01661	-0.0488575	0.185549	0.456798	-0.0357413	0.011636	0.140488	0.503537	0.00991804	0.0176407	0.261715	0.439961	0.0102699	0.0238751	0.0322411	0.49201	0.0356118	0.0566472
Aldh1l2	-0.533639	1.42400783307571e-08	0.450549	-4.18719	-0.0106436	0.000330757	0.555556	-0.0370448	-0.0512647	0.000697831	0.527197	-0.161804	-0.00729854	0.00450922	0.468267	-0.0171216	-0.128227	0.144899	0.571608	-0.107574	-0.247226	0.000100095	0.44086	-0.988802	0.081008	0.0886592	0.454545	0.0852428	0.026736	0.143571	0.501712	0.0225366	-0.0716839	0.216793	0.443291	-0.0475948	-0.0882788	0.108131	0.406946	-0.0852817	0.0622681	0.232618	0.432854	0.039438	0.0787583	0.119313	0.478507	0.0727186	-0.25016
Hps1	-0.421726	9.8006367768113e-11	0.450549	-4.22095	-0.170854	0.000276624	0.555556	-0.607919	0.155305	5.89165713908207e-07	0.945689	0.967515	-0.101459	1.35174978996744e-08	0.500095	-0.798393	-0.13862	0.0045058	0.571608	-0.325234	0.0196246	0.178881	0.482915	0.0146681	0.0680081	0.0173546	0.454545	0.119734	0.0252577	0.0235065	0.501712	0.0411401	0.00586135	0.176553	0.481022	0.00441433	-0.0639773	0.154723	0.418554	-0.05185	-0.0246247	0.231021	0.487445	-0.0156699	0.221537	0.000288656	0.452055	0.784157	-0.194195
Sec24d	-0.587137	5.83590593443507e-08	0.450549	-4.24728	0.31016	3.61658130581539e-10	0.555556	2.92844	-1.19644	4.294431116556e-09	0.500838	-10.0107	-0.187507	0.00443578	0.499882	-0.44121	0.183874	0.0395201	0.44186	0.258009	0.327674	2.01542323562678e-06	0.663598	1.86631	0.175132	0.0351292	0.454545	0.254701	-0.145374	0.072316	0.394523	-0.165837	0.140073	0.0788124	0.428571	0.154558	0.0858502	0.0519677	0.44665	0.110255	-0.0229448	0.133451	0.479187	-0.0200693	0.0296665	0.281956	0.49201	0.0163112	0.0886385
Senp2	-0.37428	8.42042288224035e-12	0.450549	-4.14502	-0.25184	2.23753760091696e-05	0.555556	-1.17111	-0.201967	9.03181570866708e-07	0.527197	-1.22074	0.0408198	3.26405101765024e-05	0.408879	0.183128	-0.338639	1.27854900454453e-06	0.453488	-1.9957	-0.286957	8.37000959048232e-08	0.366667	-2.03087	-0.318298	2.0861664733573e-08	0.0217391	-2.44474	-0.178265	1.93953069710074e-05	0.11828	-0.840038	-0.0787781	0.053784	0.37931	-0.0999967	-0.232592	0.000984421	0.144231	-0.699361	-0.0965193	0.00404463	0.462133	-0.230982	-0.100377	0.02019	0.448718	-0.170126	-0.160261
Ube3b	-0.316817	8.54867427738503e-14	0.450549	-4.14019	-0.244815	4.44956726016106e-08	0.555556	-1.7998	-0.119933	1.69514231005655e-11	0.527197	-1.29178	0.278643	1.78593080524269e-10	0.245989	2.71625	-0.0587994	0.00529871	0.53118	-0.133818	-0.162141	4.64728938073075e-09	0.420513	-1.35109	-0.18733	5.80439006508986e-06	0.289308	-0.980904	-0.190634	4.74187056666082e-10	0.0333333	-1.77748	-0.158647	1.54145253276189e-05	0.057971	-0.763418	-0.0140307	0.00116751	0.424718	-0.0411483	-0.0678313	5.00844851909645e-06	0.460352	-0.359526	-0.16705	4.21254012516293e-07	0.308642	-1.06502	-0.0654207
amalgam_5_1139	-0.370127	5.74252056670541e-12	0.450549	-4.16056	0.259299	0.000191114	0.555556	0.964256	-0.624042	6.45580206188873e-25	0.48062	-15.0956	0.0841107	0.00453529	0.407715	0.197105	0.14456	0.00550761	0.44186	0.326567	0.0177684	0.070938	0.482915	0.020418	-0.172591	8.60131160296102e-05	0.375494	-0.701657	-0.140094	0.0205738	0.348168	-0.236295	0.0129592	0.297404	0.476813	0.00682497	-0.0647754	0.0219674	0.387198	-0.107412	-0.0366507	0.337098	0.54203	-0.0173081	0.0149093	0.65582	0.65582	0.00273161	0.132554
amalgam_5_1399	-0.307256	1.39903558867089e-14	0.450549	-4.25677	-0.132188	6.26985851030555e-05	0.555556	-0.555553	0.190856	1.1983028411355e-14	0.527197	2.65699	-0.0698957	0.0813991	0.483703	-0.076143	-0.266396	0.0169605	0.498109	-0.471671	0.0550642	0.0719216	0.482915	0.0629461	-0.0852814	0.00442757	0.496774	-0.200738	-0.0574248	0.128085	0.460119	-0.0512517	-0.0158694	0.327355	0.499183	-0.00769637	-0.0549623	0.194964	0.4263	-0.0390257	-0.308988	0.0213193	0.38676	-0.516389	0.0459199	0.0113546	0.475553	0.0893063	0.26216
amalgam_5_1771	-1.08331	0.000147302	0.450549	-4.15102	-0.639465	2.26829960735848e-08	0.555556	-4.88826	0.123988	5.68523017855039e-05	0.527197	0.526362	-0.0393409	0.0103392	0.486676	-0.0781118	-0.27237	0.0229956	0.493015	-0.446238	0.207386	9.78679173591482e-05	1	0.831484	0.135004	0.000399492	0.454545	0.458811	-0.122102	0.0921018	0.422663	-0.126465	0.0319713	0.216534	0.466443	0.021244	0.266696	0.00187852	0.321429	0.727062	0.170541	0.000359784	0.219178	0.587335	0.0766821	0.01072	0.472182	0.151049	-0.282104
amalgam_5_1985	-1.08624	0.000181954	0.450549	-4.06259	0.246359	0.000845892	0.609788	0.756984	-1.57351	5.62917605135345e-25	0.263158	-38.1569	0.33292	6.59094270808136e-09	0.245989	2.72364	-0.120793	0.0313332	0.48942	-0.181672	-0.0203025	0.0760649	0.480826	-0.0227148	-0.0886043	0.0406892	0.49349	-0.123206	0.0892663	0.0245162	0.619112	0.143767	0.00366186	0.18725	0.481849	0.00266428	-0.00950387	0.138904	0.459072	-0.00814752	0.0530484	0.0931616	0.424982	0.0546803	0.0963428	0.0579969	0.472792	0.119137	0.136004
amalgam_5_557	-1.09679	0.000200639	0.450549	-4.05547	-0.0490923	0.121234	0.555556	-0.044987	0.187013	1.90619570679565e-09	0.527197	1.63072	0.169734	0.00157211	0.382353	0.475851	0.0849704	0.0746221	0.442533	0.0957729	-0.126786	0.00207504	0.473913	-0.340163	-0.0323858	0.490451	0.519887	-0.0100203	0.14805	1.69504018874518e-05	0.501712	0.706319	0.0700603	0.0930987	0.435774	0.0722361	0.182008	0.0129466	0.366492	0.343603	-0.0559549	0.529905	0.544393	-0.0154325	-0.0502327	0.282111	0.48224	-0.0276069	0.12434
amalgam_5_711	0.176979	1.8609017328962e-06	0.452282	1.01414	0.182412	3.51371875269762e-07	0.618546	1.17733	0.221239	0.00042332	0.897996	0.746311	-0.179138	0.0281208	0.544366	-0.277838	-0.12484	0.00908396	0.530333	-0.254889	0.101112	0.0831731	0.891694	0.109203	-0.187517	6.80636320689526e-05	0.351852	-0.781398	-0.0961296	0.00511246	0.35966	-0.220268	-0.0353384	0.18588	0.48436	-0.0258241	-0.0601643	0.273448	0.433217	-0.0338801	0.0938604	0.0234552	0.384848	0.15297	-0.22235	0.00276647	0.375196	-0.568788	-0.265581
Cct2	0.175975	2.037475798268e-06	0.454545	1.00146	-0.0460351	0.000883653	0.555556	-0.140578	-0.14669	5.61701308945308e-05	0.527197	-0.623503	0.0483651	5.74352770790359e-05	0.406006	0.205108	-0.0302993	0.328459	0.561892	-0.0146503	0.0727484	0.00498825	0.547513	0.167471	-0.00672965	0.0330334	0.463578	-0.00996692	0.0792204	0.00503461	0.794556	0.182051	-0.00400166	0.289383	0.490419	-0.002155	0.0835519	0.0915239	0.457992	0.0867658	0.0432921	0.117216	0.432854	0.0403054	0.129049	0.000587577	0.460976	0.416949	-0.104067
Mon1a	0.31797	0.000725305	0.454545	0.998259	0.255392	4.76118546815327e-07	0.555556	1.61466	-1.55747	6.24104946317471e-10	0.485401	-14.3361	0.785781	2.80581436940944e-17	2.80581436940944e-17	13.0062	-0.0435352	0.183842	0.475643	-0.0320225	-0.0226727	0.173971	0.480826	-0.0172205	-0.0491205	0.138381	0.530482	-0.0421907	-0.265703	0.000314427	0.0955414	-0.930621	-0.0718732	0.122016	0.422182	-0.0656621	0.143671	0.133625	0.435862	0.125585	0.104446	0.101758	0.400426	0.103656	-0.271774	9.52750192131748e-05	0.308411	-1.09281	0.271273
Ngdn	0.191139	5.6392359913054e-06	0.454545	1.00325	-0.159181	0.00997053	0.555556	-0.318566	0.0324381	3.29165391592709e-08	0.527197	0.242721	0.361065	3.61780303169685e-13	0.240964	4.49221	0.183439	0.00161282	0.44186	0.512236	-0.0328437	0.01032	0.479955	-0.0652382	0.0111136	0.187038	0.454545	0.00809147	-0.00901279	0.243932	0.497779	-0.00552243	0.0218236	0.0829441	0.456024	0.023596	0.0928532	0.0117388	0.413361	0.179242	0.1595	4.65702445953033e-05	0.142857	0.690937	-0.203228	0.000259818	0.360396	-0.728641	-0.0502769
Trip10	0.226145	3.73258043212915e-05	0.454545	1.00137	-0.0476505	1.98237288573472e-05	0.555556	-0.224092	-0.124303	1.05654318436108e-05	0.527197	-0.618547	0.288252	1.32932550597855e-08	0.247387	2.27038	0.171649	0.00188994	0.44186	0.467495	-0.0426158	0.0431294	0.48072	-0.0581803	0.169201	0.0211281	0.454545	0.283435	-0.180648	0.00592392	0.274725	-0.402373	0.029649	0.461017	0.470349	0.00997043	0.00262984	0.779108	0.779108	0.000285081	0.105514	0.133603	0.406561	0.092239	0.0215173	0.269783	0.495887	0.012243	0.117968
Usp14	0.218692	2.81205582131366e-05	0.454545	0.995263	-0.0420053	0.0115395	0.555556	-0.0813985	-0.489665	6.09616748867817e-18	0.495069	-8.42955	-0.229847	8.68506693883305e-07	0.519145	-1.39316	-0.117198	0.00724504	0.484645	-0.250799	0.0498246	0.0259948	0.482915	0.0789777	-0.111779	0.0412305	0.509375	-0.15479	-0.175728	0.00126473	0.219298	-0.509259	0.0658638	0.0854881	0.435897	0.0703487	-0.12037	0.00373753	0.27248	-0.292187	-0.116024	0.0302821	0.496795	-0.176219	-0.107443	7.91810743167202e-07	0.364469	-0.655551	0.0166143
amalgam_5_1669	0.277343	0.000256594	0.454545	0.995871	-0.300734	2.86694560745044e-11	0.555556	-3.17051	0.0625847	0.012449	0.527197	0.119215	0.0270309	0.000666801	0.4245	0.0858503	0.0552336	0.188409	0.448103	0.0400388	-0.634087	0.00283	0.371795	-1.61579	0.0159899	0.0299834	0.454545	0.0243545	0.196777	0.00262745	1	0.507775	0.0520614	0.21992	0.448468	0.0342426	0.105856	0.018719	0.412134	0.18289	-0.0841758	0.0371171	0.509683	-0.120407	0.143543	0.00335874	0.460976	0.355101	0.113539
amalgam_5_167	0.197783	8.85077402680299e-06	0.454545	0.9994	0.0654654	9.8728326369102e-05	0.555556	0.262225	0.191373	8.0214029951141e-08	0.527197	1.35793	-0.0112858	4.82057517775783e-05	0.485585	-0.0487198	0.053738	0.183034	0.448103	0.03963	0.0645018	0.000959074	0.486867	0.194676	0.0205602	0.241037	0.454545	0.0127045	0.0124073	0.325543	0.501712	0.00604721	0.0300577	0.45398	0.467795	0.0103087	0.0636407	0.0553049	0.463256	0.0800114	-0.00762981	0.4995	0.544965	-0.00230012	0.04344	0.282779	0.49201	0.0238291	-0.0255349
amalgam_5_2378	0.281439	0.000297955	0.454545	0.99231	-0.118676	0.00605585	0.555556	-0.263203	-0.136952	1.27539143357675e-06	0.527197	-0.807246	0.184496	1.07105498465035e-07	0.321181	1.28597	0.305948	1.4784808763401e-05	0.277778	1.47779	0.173843	0.00161543	0.494354	0.485318	0.0170929	0.214668	0.454545	0.0114221	-0.017826	0.222157	0.489756	-0.0116464	0.0384498	0.17685	0.454201	0.0289294	0.0691367	0.262226	0.475832	0.0401909	0.050512	0.0711138	0.422597	0.0579902	-0.0511952	0.000150146	0.441325	-0.195744	-0.0105768
amalgam_5_2404	0.19126	5.1326067459174e-06	0.454545	1.0117	0.289693	3.21447179435085e-07	1	1.88094	-0.0727217	5.60908804826274e-06	0.527197	-0.38187	-0.213752	5.80124881539795e-05	0.500282	-0.905557	-0.0200483	0.495432	0.513558	-0.00611507	0.0236132	0.059886	0.482915	0.0288712	-0.22586	0.00621036	0.42233	-0.498446	-0.060937	0.218094	0.46864	-0.0403011	-0.073979	0.316615	0.456311	-0.0369502	0.171385	0.00938069	0.361702	0.347528	-0.256228	0.223206	0.500506	-0.16688	0.0908314	0.0857715	0.474474	0.0968859	0.0615345
amalgam_5_746	0.177284	2.31946274789403e-06	0.454545	0.998926	0.149832	0.00602163	0.739018	0.332671	0.133683	0.00975194	0.527197	0.268824	-0.0673287	0.0233568	0.477504	-0.109853	-0.01247	0.0170179	0.471399	-0.0220605	-0.242738	5.71034203565455e-05	0.437956	-1.03002	-0.0803392	0.175343	0.5273	-0.0607453	0.0615222	0.325874	0.981397	0.0299582	0.019569	0.470721	0.477493	0.00640369	0.0500064	0.156452	0.475832	0.0402861	-0.143621	0.00280945	0.460352	-0.366431	0.216583	0.000283716	0.452055	0.768246	0.0975323
Vps36	-0.337729	1.64718728643286e-12	0.455446	-3.97955	-0.386497	6.72234171035608e-07	0.555556	-2.38565	-0.602851	2.36228282298361e-22	0.491694	-13.0377	-0.50463	2.52840100469027e-21	0.339623	-10.3939	-0.291452	9.98079372166643e-08	0.453488	-2.0404	-0.557607	8.84112376941362e-24	8.84112376941362e-24	-12.8548	-0.294815	5.00366731777416e-09	0.0217391	-2.44718	-0.253146	6.74782385339861e-15	0.03125	-3.58729	-0.257839	1.52277546652941e-11	1.52277546652941e-11	-2.78914	-0.203111	1.49923591703148e-05	0.114286	-0.979834	-0.28631	1.72433274064025e-13	1.72433274064025e-13	-3.65429	-0.403966	3.68944181145919e-33	3.68944181145919e-33	-13.1018	-0.476944
amalgam_5_323	-1.14896	0.000338829	0.455446	-3.98692	0.0169586	0.0054165	0.555556	0.0384329	-0.0665172	7.99217197448065e-06	0.527197	-0.339061	-0.629069	4.69440714351417e-09	0.493548	-5.23915	0.00691828	0.08441	0.463405	0.00742751	0.025193	0.0896275	0.482915	0.0263911	0.0733891	0.00270388	0.454545	0.188464	0.0152023	0.156709	0.501712	0.0122365	-0.0370433	0.494868	0.494868	-0.0113171	-0.0224931	0.000842562	0.408638	-0.0691528	0.0332514	0.0811834	0.439961	0.0362617	0.0862756	0.0143317	0.469388	0.159066	0.058456
Neu4	-0.613649	3.8112731967614e-07	0.456311	-3.93897	0.375983	4.49887129246129e-06	0.555556	2.01034	0.621838	5.0565467329704e-12	1	7.02437	-0.589022	7.71031758190566e-17	0.339623	-9.49087	0.175202	0.0200838	0.44186	0.297345	0.0803151	0.0122932	0.497825	0.153429	0.000781943	0.45517	0.539457	0.000267289	0.0756764	0.252659	0.501712	0.045214	0.106222	0.000809004	0.435774	0.328443	0.0189195	0.011712	0.503537	0.0365406	-0.218579	8.69167653371641e-05	0.290323	-0.887628	0.016923	0.278547	0.498322	0.00939398	-0.321377
amalgam_5_2247	-0.506498	1.61551746611723e-08	0.456311	-3.94648	-1.34243	7.82763750880855e-05	0.555556	-5.51251	-0.154974	3.37063123449029e-09	0.527197	-1.31299	-0.137428	0.00930327	0.544366	-0.279166	0.0540117	0.395027	0.455202	0.0217869	-0.220029	2.31985100973966e-05	0.437956	-1.01973	0.106611	0.00409812	0.454545	0.254524	0.3213	0.0179747	1	0.560777	0.0491298	0.191401	0.448468	0.035278	0.0810545	0.174397	0.471237	0.0614767	0.103191	0.0832905	0.395764	0.111385	-0.0869658	0.162635	0.470102	-0.0685974	-0.000844648
Rp2h	0.30783	0.000624003	0.456349	0.986539	0.560459	2.99142374164093e-13	1	7.01926	0.463062	2.07951504278046e-09	1	4.02032	-0.263981	4.33840430530522e-05	0.496734	-1.15166	0.0950596	0.157679	0.444522	0.0762592	0.202842	0.0577103	0.494482	0.25127	0.0428165	0.0755568	0.454545	0.0480284	0.23248	0.0314302	0.823486	0.349337	0.147852	0.28729	0.430396	0.0800885	0.10615	0.177386	0.463256	0.0797268	0.0977182	0.0335117	0.385965	0.144115	0.145432	0.000960322	0.460976	0.438852	0.125413
amalgam_5_2153	0.189953	5.98951442876139e-06	0.456349	0.992053	-0.33952	8.15964452433689e-07	0.555556	-2.06711	0.207171	1.91751654873785e-09	0.555189	1.80596	-0.141052	8.46839863950894e-07	0.486045	-0.856499	-0.125364	0.202131	0.571608	-0.0870484	0.0542558	0.0190278	0.489819	0.0933531	-0.0315229	0.645569	0.645569	-0.00599115	-0.166143	0.0062811	0.295367	-0.365842	-0.0766409	0.330173	0.496715	-0.0368841	0.145588	0.101204	0.425633	0.144831	-0.104102	0.0306491	0.503891	-0.157566	-0.0409363	0.0168112	0.46799	-0.0726374	-0.0850799
amalgam_5_727	0.261966	0.000171672	0.456693	0.986382	-0.431796	6.78487916428213e-07	0.555556	-2.66351	-0.39479	4.40511081962831e-08	0.527197	-2.90409	0.280895	2.61201908516521e-11	0.245989	2.97272	0.280644	0.00245673	0.44186	0.732381	0.0927295	0.0204446	0.492058	0.156659	-0.157284	0.00156193	0.441815	-0.441393	-0.0749209	0.214017	0.460377	-0.0501634	0.0175886	0.183503	0.46506	0.0129515	-0.0468071	0.124456	0.423773	-0.0423596	0.0253978	0.160795	0.439961	0.020159	0.0823405	0.245538	0.480206	0.0502179	-0.45036
amalgam_5_1803	-1.10706	0.000282921	0.457143	-3.92822	-0.444805	6.87801706598843e-07	0.555556	-2.74113	-0.163469	1.15156527712007e-06	0.527197	-0.970797	-0.146141	4.09891794599887e-10	0.499905	-1.37187	0.178025	0.000132704	0.44186	0.690222	-0.0232369	0.0130396	0.480826	-0.0437953	0.163737	0.00141844	0.454545	0.466354	-0.0172486	0.314119	0.491194	-0.00867442	-0.0518645	0.369625	0.475681	-0.0224179	-0.051753	0.227215	0.434028	-0.0333063	0.00654401	0.200629	0.446166	0.00456515	-0.100927	0.0178553	0.445899	-0.176444	0.143217
amalgam_5_433	0.235283	6.53404047842211e-05	0.458824	0.984619	0.168009	1.97200668323282e-05	0.555556	0.790496	-0.068074	2.16307853878165e-09	0.527197	-0.589856	-0.344986	2.78581610717128e-09	0.499882	-2.95138	-0.04108	0.0136166	0.473224	-0.0766524	-0.053712	0.0425333	0.479955	-0.0736537	0.0818759	0.0098836	0.454545	0.164168	0.100337	0.0638669	0.554636	0.119875	-0.0466917	0.417987	0.483522	-0.0176886	-0.0238742	0.265006	0.453552	-0.0137693	0.0119414	0.0651713	0.439961	0.0141618	0.194141	0.00787723	0.460976	0.4084	-0.0446236
Trim68	0.166509	1.26470821590235e-06	0.460938	0.982073	0.306727	3.42841007943727e-08	1	2.28969	-0.247122	0.000251261	0.527197	-0.889607	0.235625	1.1759745871174e-08	0.272973	1.86841	-0.0350973	0.00494405	0.488192	-0.0809314	0.043872	0.00175806	0.482915	0.120866	0.0175944	0.268363	0.454545	0.0100513	0.0342834	0.0395333	0.501712	0.0481009	0.0306592	0.438552	0.467795	0.0109753	0.0435872	0.449608	0.501121	0.015132	0.173362	0.00454415	0.254098	0.406109	0.168484	0.000273925	0.460976	0.600201	-0.00516705
amalgam_5_361	0.292705	0.0004362	0.460938	0.983581	0.10215	0.00128422	0.555556	0.295351	0.128662	2.02830575493696e-06	0.527197	0.732458	-0.299638	1.97961067698108e-10	0.499882	-2.90751	-0.00934061	0.241166	0.463405	-0.00576955	-0.0174237	0.0949354	0.480826	-0.017817	-0.108353	0.224228	0.524548	-0.0703549	-0.0323898	0.614137	0.614137	-0.00685803	-0.109498	0.195992	0.413255	-0.0774986	0.150471	0.134663	0.43106	0.131023	-0.0287208	0.0723965	0.491203	-0.0327498	0.133777	0.00173456	0.460976	0.369334	-0.0607556
Sar1a	0.250485	0.000121389	0.46124	0.980854	0.182525	1.32516666996728e-06	0.555556	1.07283	0.194495	5.11021468402468e-06	0.527197	1.02918	0.182969	0.000309889	0.368056	0.642	0.200908	0.00348999	0.44186	0.493667	-0.0597235	0.018333	0.479955	-0.103726	0.0521052	0.255369	0.454545	0.0308896	0.0669048	0.133051	0.501712	0.0586074	0.164066	0.0415214	0.428571	0.226695	0.16723	0.0043728	0.330935	0.394536	0.197126	0.00156552	0.227848	0.553005	-0.202018	0.0643924	0.434534	-0.240636	0.00329382
amalgam_4_225	0.265179	0.000199329	0.46124	0.981276	-0.0949724	0.103938	0.555556	-0.0933793	0.136915	0.000145095	0.527197	0.525529	0.0414549	0.0220621	0.426835	0.068664	0.158071	7.01928344251868e-06	0.44186	0.81465	0.212041	0.0348626	1	0.30908	0.114429	0.191949	0.454545	0.0820241	-0.176852	0.0161136	0.322259	-0.317062	0.118247	0.0781999	0.428571	0.130875	0.213834	0.0132292	0.325926	0.40168	0.227747	0.00376009	0.227848	0.552242	-0.581101	5.62861386872283e-13	0.0344828	-7.11826	0.0553465
amalgam_5_696	0.332056	0.00111205	0.461538	0.980851	0.152446	0.000123064	0.555556	0.596043	-0.0265719	4.39620041868005e-05	0.527197	-0.115772	-0.0937837	0.00401951	0.493929	-0.22469	-0.00144654	0.00526218	0.463405	-0.00329643	0.0894949	0.108038	0.602537	0.0864899	-0.068126	0.0105779	0.498236	-0.13459	-0.0441603	0.128277	0.469277	-0.0393844	-0.0673534	0.0625501	0.403421	-0.0810781	-0.128237	0.0188019	0.302372	-0.221311	-0.0002548	0.071478	0.457021	-0.000291957	-0.169892	2.02652938739401e-05	0.348485	-0.797345	0.0647149
amalgam_5_2496	-1.05483	0.000207926	0.462264	-3.884	NA	NA	NA	NA	NA	NA	NA	NA	NA	NA	NA	NA	NA	NA	NA	NA	0.0661403	0.00960895	0.484093	0.133426	-0.120893	0.0679863	0.511696	-0.141152	NA	NA	NA	NA	0.0233927	0.0443098	0.456024	0.031662	NA	NA	NA	NA	-0.0367176	0.0165794	0.50009	-0.0653731	NA	NA	NA	NA	-0.0168965
amalgam_5_665	0.188624	6.31300490380935e-06	0.463602	0.980803	0.084194	0.0139918	0.555556	0.156106	-0.28214	1.63272442231241e-16	0.516793	-4.45417	-0.115604	0.0582936	0.544366	-0.142699	-0.021714	0.155174	0.468406	-0.0175706	-0.129342	0.0697193	0.479955	-0.149603	-0.239741	0.00445591	0.421788	-0.563646	-0.225523	0.00671918	0.224324	-0.489989	0.0153414	0.517836	0.517836	0.00438471	-0.0761449	0.0392039	0.387198	-0.107111	-0.0346428	0.166902	0.527988	-0.0269361	-0.234988	0.000471716	0.353319	-0.781645	0.224249
amalgam_5_1214	0.225019	4.38763147194821e-05	0.465649	0.980579	0.159054	4.23608651727957e-05	0.800786	0.695547	-1.33473	1.47383997250884e-06	0.497326	-7.78352	0.0922887	0.000321469	0.395773	0.322352	-0.149398	0.00495291	0.4945	-0.344383	0.120547	0.0679276	0.809003	0.140793	-0.104772	0.0153292	0.494161	-0.190107	0.0323325	0.0574236	0.501712	0.0401217	-0.0221464	0.601394	0.601394	-0.00489083	-0.0428872	0.327826	0.446169	-0.0207727	0.0825534	0.00863612	0.373355	0.170364	-0.262047	0.001335	0.357294	-0.753257	-0.0767544
Ap3s2	-0.269759	1.42793179883978e-14	0.46729	-3.73489	-0.06628	1.12161664969857e-05	0.555556	-0.328096	-0.29829	1.31678582174788e-09	0.527197	-2.64896	-0.121735	7.3506808067514e-07	0.499882	-0.746683	-0.202186	3.18568775674955e-07	0.492027	-1.31356	-0.0776266	0.00236333	0.479955	-0.203884	-0.0526865	0.0357527	0.487868	-0.076221	-0.0740466	0.00097298	0.357843	-0.223021	-0.0848291	0.0208329	0.34	-0.142619	-0.0693055	0.0946408	0.408638	-0.0709634	-0.0864174	0.000306082	0.46139	-0.303685	-0.100487	0.00108335	0.424299	-0.297966	-0.128325
Arhgdib	-0.520545	7.45853419298056e-08	0.46729	-3.7101	0.0167351	0.0526086	0.555556	0.0214033	-0.746483	5.03948565268161e-12	0.497326	-8.43348	-0.0680547	9.4394422378838e-06	0.491795	-0.341979	-0.0871132	0.00109154	0.489101	-0.258026	-0.421944	4.59491786459871e-05	0.369565	-1.83028	0.03832	0.230484	0.454545	0.0244236	-0.345606	0.00126231	0.0839161	-1.00185	-0.159032	0.0540681	0.272506	-0.201503	-0.0710524	0.281773	0.425767	-0.039086	0.0277125	0.0942194	0.437297	0.0284291	-0.203503	0.0149119	0.409924	-0.371691	-0.0545785
Arl2	-0.28964	2.27768413901983e-13	0.46729	-3.66178	-0.0912953	0.00037758	0.555556	-0.312503	-0.341466	4.40853294708795e-26	0.491694	-8.6581	-0.392627	3.2612390248522e-14	0.493243	-5.29521	-0.213349	1.66847725586983e-05	0.524887	-1.01931	0.00631407	1.64864126712443e-07	0.48467	0.0428275	-0.147044	4.2649619339375e-06	0.345972	-0.78964	-0.235317	0.000200852	0.116959	-0.869995	-0.12769	2.60652569966821e-05	0.12	-0.585323	-0.0404758	0.0228323	0.408638	-0.066439	-0.0832081	8.18749015150959e-05	0.460352	-0.340059	-0.139467	4.1818582082188e-06	0.357294	-0.750142	0.138575
Cct6a	-0.391701	6.02905173396418e-10	0.46729	-3.61139	0.0482697	0.00164026	0.555556	0.134435	-0.504609	1.99657908980169e-16	0.49635	-7.92221	-0.0376168	0.00558829	0.486901	-0.0847401	-0.188773	0.0060509	0.565538	-0.418732	-0.469682	2.13255653443971e-14	0.05	-6.42107	-0.170324	7.55485983408246e-07	0.248227	-1.04268	-0.218391	0.00264433	0.203883	-0.562943	-0.0503103	0.121319	0.445095	-0.0460878	0.0286806	0.123045	0.489017	0.0260975	-0.292538	1.05863415000871e-05	0.12069	-1.45545	-0.179639	0.00169001	0.389665	-0.497981	-0.0870029
Crcp	-0.342979	7.00897374299559e-12	0.46729	-3.82571	-0.494209	7.82402504317331e-26	0.555556	-12.4079	-0.58572	5.36293583036829e-50	0.348837	-28.8588	-0.237584	1.64944108297112e-06	0.519145	-1.37387	-0.224172	5.49312346910879e-07	0.5	-1.40335	-0.232224	3.24118358450985e-11	0.322917	-2.43587	-0.114078	6.56386785050947e-05	0.432373	-0.477171	-0.278776	6.39925405117356e-10	0.03125	-2.56303	-0.239571	1.90861487050842e-08	1.90861487050842e-08	-1.84932	-0.227249	3.70934137547456e-08	3.70934137547456e-08	-1.68862	-0.0668875	0.000935385	0.473494	-0.202603	-0.1085	0.000146988	0.401669	-0.415848	-0.248667
Hist1h2bc	-0.402637	8.19533623336864e-10	0.46729	-3.65854	-0.303669	0.000394491	0.555556	-1.03368	-0.207397	2.04018101983565e-07	0.527197	-1.38755	-0.0807612	4.31546374266485e-08	0.49941	-0.594804	0.109877	0.0366443	0.44186	0.157783	0.0230592	0.0571387	0.482915	0.0286642	-0.0438544	0.016732	0.497271	-0.0779054	-0.0351997	7.87220582097247e-06	0.390116	-0.179656	-0.0358198	0.134679	0.464135	-0.0311883	-0.014493	0.174899	0.458081	-0.0109743	-0.113284	9.09180439007346e-05	0.418129	-0.45782	-0.215001	8.54595760163254e-06	0.308642	-1.08967	-0.00493552
Lhx5	-1.0102	0.000166238	0.46729	-3.81782	0.157436	0.00691632	0.982599	0.340081	-0.145991	0.031596	0.527197	-0.21904	0.191192	0.00620929	0.388889	0.421953	-0.0474284	0.134567	0.479683	-0.0413131	-0.110881	0.278722	0.480826	-0.0615201	-0.0462532	0.390859	0.530482	-0.0188704	0.138473	0.139325	0.863906	0.118529	0.0329223	0.34132	0.461811	0.0153694	0.0431951	0.0803042	0.47235	0.0473099	0.0605506	0.00904994	0.394737	0.123726	0.249846	0.00172479	0.454277	0.69039	-0.186566
Nop14	-0.506077	5.30523496933788e-08	0.46729	-3.68186	0.16196	4.3658510008441e-05	0.555556	0.706133	-0.185241	0.000381585	0.527197	-0.633228	0.301764	2.71880348332205e-07	0.26129	1.98127	-0.091618	0.263333	0.571608	-0.0530922	-0.232354	0.00203035	0.473684	-0.625598	-0.0159398	0.0124617	0.475118	-0.0303562	0.13664	0.00402223	0.501712	0.327325	0.00940242	0.113488	0.471865	0.00888574	-0.0716913	0.309333	0.428227	-0.036532	0.0170444	0.309295	0.439961	0.00868626	-0.0248048	0.0644636	0.48224	-0.0295347	0.0379742
Ubl5	-0.398361	1.0074499620104e-09	0.46729	-3.58396	-0.693364	4.33913425450416e-22	0.555556	-14.8121	-2.28067	3.86903304910711e-77	3.86903304910711e-77	-174.272	-1.5547	6.95639260384075e-24	0.1	-36.0032	-0.398539	1.75760339407642e-07	0.366667	-2.69216	-0.759294	6.69141270079136e-16	6.69141270079136e-16	-11.5219	-0.430653	3.59583806527118e-11	3.59583806527118e-11	-4.49782	-0.372889	6.00664758458653e-11	0.03125	-3.81144	-0.369585	8.61242425360612e-08	8.61242425360612e-08	-2.61107	-0.292817	1.56072315590303e-06	1.56072315590303e-06	-1.70029	-0.213051	0.000219978	0.331169	-0.779258	-0.722268	6.61345954148618e-15	6.61345954148618e-15	-10.2415	-0.279665
Wfikkn1	-1.24388	0.000938339	0.46729	-3.76603	0.286891	2.10148511885259e-06	1	1.62882	-0.810351	1.20182533826395e-23	0.432584	-18.5734	-1.45489	4.72637444124048e-10	0.339623	-13.5676	0.189721	0.00778129	0.44186	0.400111	-0.250257	0.0703114	0.477376	-0.288539	0.0129277	0.00844989	0.454545	0.026801	0.253685	0.00129654	0.501712	0.732444	0.13473	0.289582	0.435774	0.0725156	0.0568909	0.502539	0.502539	0.0170008	-0.145263	0.083259	0.503891	-0.156822	-0.0103721	0.105009	0.492075	-0.0101519	0.115241
amalgam_4_298	-0.283151	1.58282370044397e-13	0.46729	-3.62449	-0.0125431	0.000188885	0.555556	-0.0467079	-0.0949619	1.17167757696155e-13	0.527197	-1.22797	-0.0950058	3.03610160590253e-05	0.494914	-0.429206	-0.0575201	0.165228	0.471399	-0.044976	-0.105172	0.0039161	0.479955	-0.253164	-0.161786	8.7537934590818e-05	0.397924	-0.656495	-0.0603203	0.0178713	0.427376	-0.10543	NA	NA	NA	NA	-0.0873541	0.0746925	0.39471	-0.0984239	NA	NA	NA	NA	0.111023	0.00214622	0.460976	0.296244	NA
amalgam_5_1249	-1.09514	0.000517391	0.46729	-3.59884	0.283954	1.43803382641759e-08	0.557814	2.22684	-1.49658	3.23928885799675e-14	0.419355	-20.1881	0.0100423	1.58582495093328e-06	0.429995	0.0582426	-0.0574295	0.0211112	0.488709	-0.0962225	0.188214	4.49902055695754e-05	1	0.818146	-0.329943	0.0593697	0.449248	-0.404653	-0.115071	0.0357789	0.394523	-0.166435	0.0694766	0.0969018	0.435897	0.0704262	-0.0167575	0.447852	0.52208	-0.00584612	0.0851875	0.0609926	0.400426	0.103479	0.00107807	0.233156	0.50066	0.000681721	-0.0711594
amalgam_5_1587	-1.09985	0.000294925	0.46729	-3.88279	0.0153296	0.336136	0.671135	0.00725834	-0.173387	7.66472475611111e-12	0.527197	-1.92728	-0.143019	5.89154269270393e-10	0.499882	-1.32003	-0.175718	0.00574215	0.565538	-0.393772	-0.0828516	0.0254405	0.479955	-0.132105	-0.0860563	0.123926	0.498796	-0.0780392	0.324009	0.00038398	0.790691	1.10672	0.0536681	0.115177	0.444444	0.0503747	0.0956703	0.193488	0.463953	0.0682461	-0.0286812	0.0956212	0.491203	-0.0292389	-0.0116151	0.450805	0.493926	-0.00401897	-0.0846643
amalgam_5_1810	-1.0552	0.000270883	0.46729	-3.76412	0.0265934	0.000158839	0.555556	0.10103	-0.264881	6.30204863208696e-13	0.521823	-3.23168	0.0301039	0.0102842	0.426988	0.0598413	-0.14873	0.000151072	0.564756	-0.56827	0.217339	0.000773286	0.994762	0.676284	-0.0615295	0.0605018	0.493827	-0.0749572	0.0670892	0.0187333	0.509726	0.115889	0.0184675	0.0860595	0.456925	0.0196716	-0.0370761	0.0376939	0.418554	-0.0527863	0.0856063	0.0692273	0.416667	0.0992796	0.19995	0.0074091	0.460976	0.42594	0.148988
amalgam_5_328	-1.11749	0.000407428	0.46729	-3.78825	-1.37667	0.000300654	0.555556	-4.84853	-1.21606	3.30442595091317e-08	0.496429	-9.09723	0.136646	1.60074054109231e-07	0.34474	0.928601	0.108725	0.000313305	0.44186	0.380977	0.141853	0.0110556	0.498445	0.277524	0.0761295	0.0219525	0.454545	0.126262	-0.144234	0.000591258	0.240409	-0.46562	-0.00593503	0.33815	0.502648	-0.00279475	-0.0877125	0.131554	0.40744	-0.0772657	-0.0541825	0.285288	0.492765	-0.0295141	0.0661721	0.0827617	0.478507	0.0716095	0.026313
amalgam_5_336	-1.11789	0.000467239	0.46729	-3.72308	-0.120818	0.00288636	0.555556	-0.306836	-1.1275	1.66390728032943e-09	0.491694	-9.8982	-0.0986382	0.0150029	0.544366	-0.179899	0.322451	0.00228127	0.44186	0.85186	0.15785	4.76434512885051e-05	0.489314	0.682228	-0.0600099	0.0487252	0.52181	-0.0787478	-0.0792059	0.018426	0.418341	-0.137388	0.0285757	0.106929	0.454266	0.0277443	0.0234094	0.39699	0.503537	0.00939232	0.041587	0.0102752	0.406561	0.0826836	-0.161265	0.00173471	0.400754	-0.445215	0.223542
amalgam_5_52	-0.320414	7.62111164939543e-12	0.46729	-3.56235	0.24216	2.58192064395953e-05	0.913832	1.11104	0.0847403	0.000290087	0.527197	0.299766	-0.186928	0.121125	0.496734	-0.171369	-0.0150044	0.313828	0.463405	-0.00755185	0.0996194	0.0811817	0.873729	0.108639	0.0913496	0.0182849	0.454545	0.158757	0.113458	0.00266159	0.826637	0.292139	-0.0968624	0.0703016	0.369792	-0.111686	0.117825	0.092562	0.435862	0.12178	-0.0707874	0.52571	0.538929	-0.0197676	-0.351149	1.36046492156367e-06	0.218182	-2.05995	-0.306313
amalgam_5_542	-1.06364	0.000386304	0.46729	-3.63029	-0.179514	9.76701478045013e-08	0.555556	-1.25844	-0.250108	6.78155251015628e-07	0.527197	-1.54283	-0.769044	1.02629557986241e-14	0.339623	-10.7579	0.177564	0.000549473	0.44186	0.578868	-0.100254	0.0154948	0.479955	-0.181441	-0.158744	0.00156518	0.440882	-0.445346	0.0826948	0.0714607	0.719235	0.0947626	-0.141616	0.220934	0.389831	-0.092863	0.0184264	0.640884	0.640884	0.00356037	-0.0739588	0.0598452	0.495451	-0.0904495	-0.152604	0.00525112	0.411885	-0.347899	0.0645042
amalgam_5_758	-1.05705	0.000356536	0.46729	-3.64461	0.245281	2.04736030507946e-06	0.555556	1.39536	-0.231879	6.53207211429705e-11	0.527197	-2.36168	0.131011	0.0165628	0.398487	0.233314	-0.0211809	0.0616729	0.466457	-0.0256269	-0.0328972	0.0151365	0.479955	-0.0598722	0.116459	0.013699	0.454545	0.216999	0.212862	1.21055502457321e-05	1	1.04664	-0.0393067	0.309363	0.478194	-0.020028	0.0745722	0.199462	0.47235	0.0522109	0.286995	0.015796	0.229885	0.517008	0.0838609	0.00431239	0.462063	0.198355	-0.112391
Abhd13	0.302073	0.000649037	0.467681	0.962927	0.322545	4.39106138434182e-27	0.555556	8.50145	-1.52607	3.29676465579735e-08	0.491694	-11.4179	0.365126	0.000213216	0.320583	1.34044	0.207955	0.0276935	0.44186	0.323916	0.416507	2.24288074943135e-05	0.500257	1.93642	0.0553258	0.000870639	0.454545	0.169306	-0.104407	0.0998515	0.42772	-0.104474	-0.0169226	0.303403	0.495186	-0.00876555	0.0151878	0.334386	0.503537	0.00722561	-0.0212846	0.471643	0.473819	-0.00694701	-0.0214963	0.10254	0.482961	-0.0212622	-0.193492
Mbnl2	0.311743	0.000887705	0.467681	0.951354	0.237826	0.000246675	0.555556	0.858047	-0.0301839	4.75667122489697e-06	0.527197	-0.16066	-0.0422245	0.05627	0.477518	-0.0527689	-0.130307	0.0195507	0.571608	-0.222673	-0.380264	0.0123257	0.462567	-0.725996	-0.032662	0.366332	0.533238	-0.0142447	-0.41766	0.00394173	0.0839161	-1.00419	0.00300085	0.101968	0.511215	0.00297545	-0.254056	0.002226	0.159292	-0.673878	-0.122903	0.00219698	0.46139	-0.326698	0.0313263	0.508024	0.508024	0.00921353	-0.117154
Pex10	0.207188	2.36009010930564e-05	0.467681	0.958674	0.166164	6.20647566268958e-09	0.555556	1.36373	-0.294264	4.29492566761384e-15	0.520127	-4.2277	0.290758	1.20330484928478e-11	0.245098	3.17497	-0.095824	0.000326825	0.571608	-0.334012	-0.157985	0.0011696	0.473913	-0.463205	-0.0679503	0.000292524	0.474843	-0.240125	-0.0769893	0.000145251	0.329134	-0.295476	0.00574308	0.0344438	0.478907	0.00840148	0.0571192	0.00684502	0.435862	0.123642	0.0505103	0.0262423	0.408612	0.0798567	-0.0565781	0.106065	0.472929	-0.0551313	0.0357728
Rc3h2	0.226526	5.38331263046893e-05	0.467681	0.967029	-0.507672	0.0030219	0.555556	-1.27919	0.131119	8.02060866502709e-07	0.527197	0.799273	0.246293	1.22768265774587e-13	0.245098	3.17987	-0.0506163	0.518319	0.571608	-0.014446	0.188142	0.0159817	0.837048	0.337974	0.203847	0.00290426	0.454545	0.517152	0.0634116	0.11114	0.501712	0.0605029	0.0332226	0.556443	0.556443	0.00845779	0.0599575	0.332102	0.487179	0.0287033	-0.0296255	0.40788	0.481139	-0.0115382	-0.00920894	0.0952553	0.490844	-0.00940335	0.234757
Stxbp5	0.195056	1.13762930013642e-05	0.467681	0.964358	-0.0280953	0.114248	0.555556	-0.02647	0.185016	2.07838383381599e-06	0.527197	1.05131	-0.0664508	0.0376499	0.478844	-0.0946416	0.0123778	0.202725	0.462674	0.00857894	0.111787	0.000763394	0.615731	0.348467	-0.0727106	0.0238302	0.497069	-0.118	0.10698	0.00170018	0.501712	0.296282	0.0856229	0.0454975	0.428571	0.114907	0.075106	0.0560056	0.455882	0.0940153	0.0427476	0.00929629	0.406561	0.0868499	0.117164	0.00148692	0.460976	0.331307	0.00198912
Trim65	0.152276	4.8587979867302e-07	0.467681	0.961387	0.136393	5.38496588413359e-05	0.618301	0.582235	-0.0682512	3.67752510620362e-05	0.527197	-0.302656	0.26984	1.21482282348921e-05	0.320583	1.32639	0.00758037	0.101972	0.463079	0.00751608	-0.0283908	0.406719	0.480826	-0.0110924	0.0482502	0.334473	0.454545	0.0229497	-0.104153	0.129866	0.436096	-0.0923324	-0.10172	0.14595	0.395101	-0.0850173	-0.0776205	0.247945	0.419786	-0.0470105	-0.0486386	0.0245484	0.501054	-0.078307	-0.074768	0.138243	0.471689	-0.0642523	-0.181131
amalgam_5_1384	0.248381	0.00014569	0.467681	0.952933	0.27999	4.28665376429845e-12	0.555556	3.18289	0.402209	2.40268884449642e-14	0.572335	5.4778	-0.199424	6.03229634848981e-08	0.499882	-1.43975	0.0806975	0.216792	0.444522	0.0535797	-0.166871	0.136592	0.479955	-0.144273	0.0293079	0.00726486	0.454545	0.0626829	-0.159029	0.0121522	0.325914	-0.304595	0.0618066	0.249099	0.445	0.0373081	-0.0769674	0.136234	0.408638	-0.0666318	-0.0830549	0.0265993	0.509683	-0.130822	-0.0171075	0.676969	0.676969	-0.00289854	-0.045405
amalgam_5_1652	0.175771	3.79207638378958e-06	0.467681	0.952876	0.185355	0.000576326	1	0.600426	0.0751766	0.0260564	0.527197	0.119086	-0.17219	6.71119067382688e-05	0.491795	-0.718585	0.0653064	0.14462	0.444522	0.0548425	0.0326252	0.123685	0.482915	0.0296133	-0.0703517	0.0018374	0.499638	-0.192468	0.11774	0.0825324	0.501712	0.127556	-0.0625971	0.0614773	0.413255	-0.0758229	-0.221324	0.111587	0.314126	-0.210786	0.0953473	0.00284675	0.33995	0.242721	-0.017373	0.147188	0.487074	-0.0144565	-0.146798
amalgam_5_1862	0.296319	0.000572108	0.467681	0.960821	-0.0145235	0.00525444	0.555556	-0.0331059	-0.489469	6.85197976065605e-25	0.491694	-11.8276	0.305069	1.02959083164379e-06	0.284595	1.82655	0.126168	0.0223452	0.44186	0.20828	0.0407598	0.30899	0.597838	0.0207898	-0.253392	0.0810637	0.465174	-0.276495	0.128939	0.00430348	0.501712	0.305093	0.036795	0.190456	0.455265	0.0264999	0.0507664	0.187209	0.479641	0.0369414	-0.0825644	1.15740512705825e-05	0.440594	-0.40758	-0.1311	0.0935964	0.450495	-0.134868	-0.345044
amalgam_5_2203	0.199356	1.25896891290619e-05	0.467681	0.976842	0.140254	0.0032456	0.555556	0.34905	-0.319403	8.1863992167841e-16	0.512761	-4.81881	0.123749	3.72608917313441e-05	0.376229	0.548054	-0.122926	0.176439	0.571608	-0.0926133	0.205571	0.000416779	0.81535	0.694849	0.00235433	0.006362	0.454545	0.00517106	0.0437632	0.341046	0.62443	0.0204456	0.0309575	0.262322	0.458421	0.0179914	0.0322484	0.692055	0.692055	0.00515522	0.112063	0.0261383	0.369048	0.177365	-0.000872531	0.0431982	0.497479	-0.0011906	0.0569374
amalgam_5_2398	0.138884	1.46543601978427e-07	0.467681	0.949138	0.152955	0.000408633	0.555556	0.518313	-1.13018	1.23764348809789e-27	0.337349	-30.4101	0.13966	0.000132652	0.395773	0.541504	-0.0299056	0.209114	0.565092	-0.0203243	0.0247011	0.108945	0.482915	0.0237821	-0.051376	0.0216746	0.493827	-0.0854922	0.098603	0.0278758	0.501712	0.153305	0.0167062	0.410736	0.477493	0.00645592	0.136964	0.0365745	0.409524	0.196792	-0.0909119	0.0180441	0.502458	-0.15852	0.0735759	0.0640857	0.476273	0.0877936	0.157474
amalgam_5_272	0.241131	0.000103528	0.467681	0.960894	-0.146915	1.55814050491688e-05	0.555556	-0.70628	0.306154	3.2676703858267e-10	0.527197	2.90411	-0.300861	4.7086864635546e-05	0.520922	-1.30186	-0.130588	0.0100408	0.492132	-0.260946	-0.194141	5.37236632872363e-05	0.444118	-0.828949	0.0953341	0.0460869	0.454545	0.127407	0.0116439	0.453928	0.547155	0.00399401	0.0560845	0.350919	0.456024	0.0255068	-0.182744	0.0152585	0.25	-0.331953	-0.0106597	0.373584	0.544965	-0.0045582	0.170083	0.00405032	0.460976	0.406925	-0.332984
amalgam_5_2213	-0.308693	3.41445926271536e-12	0.468254	-3.53968	-0.243294	6.55843883407872e-07	0.555556	-1.50434	-0.0147708	1.5866990291844e-05	0.527197	-0.0708924	0.0123049	0.0467201	0.434462	0.0163716	0.065847	0.260151	0.448103	0.0385057	-0.305202	0.000130644	0.420561	-1.18538	0.132083	0.0802684	0.454545	0.144691	-0.00696447	0.239095	0.500179	-0.00432793	0.0140917	0.212547	0.47781	0.00947727	0.123617	0.145903	0.44665	0.103336	0.147102	0.0643532	0.371429	0.175261	0.0971318	0.00136632	0.460976	0.278229	-0.184479
amalgam_5_1350	0.213866	3.6628426273598e-05	0.469091	0.948748	-0.027783	0.0376652	0.555556	-0.0395646	-0.708884	5.67027286433269e-17	0.491694	-11.5168	-0.277699	1.29476294547217e-10	0.496734	-2.74584	0.105943	7.64295522984438e-06	0.44186	0.542081	0.130873	0.178649	0.970292	0.097893	-0.138263	0.00281969	0.452681	-0.352544	0.0250941	0.0187995	0.501712	0.0433088	-0.103983	0.0344222	0.332737	-0.152144	-0.00627836	0.259289	0.46626	-0.00368048	-0.148955	0.0210182	0.462133	-0.249858	0.0562376	0.268013	0.486667	0.0321591	0.122565
amalgam_5_471	0.211007	3.24934537585972e-05	0.471014	0.947041	0.173913	0.00032713	0.58219	0.606136	0.407815	3.3464364866425e-18	0.947084	7.12674	-0.29286	6.8768854967655e-08	0.51049	-2.09764	-0.00880731	0.0210754	0.467481	-0.014763	-0.0115935	0.00409418	0.480826	-0.0276834	-0.227986	0.0323248	0.454685	-0.339805	-0.0791806	0.186278	0.456349	-0.0577891	0.108934	0.100032	0.428571	0.108919	-0.0220897	0.0062437	0.418554	-0.0486981	0.0642397	0.12057	0.42191	0.0590208	0.178128	1.93247049699878e-05	0.452055	0.839675	-0.0167677
amalgam_5_1743	-1.09598	0.000598281	0.472441	-3.53246	0.0563139	0.0145123	0.555556	0.10352	-0.429654	1.78435723364062e-13	0.506477	-5.47746	-0.419108	4.59927170225478e-09	0.500282	-3.49423	-0.0392456	0.00266397	0.480275	-0.101037	-0.0915757	0.0216431	0.479955	-0.152444	0.074427	0.0836745	0.454545	0.0801881	-0.0644546	0.140186	0.45831	-0.0549988	-0.054527	0.0614454	0.422182	-0.0660601	-0.0182871	0.447922	0.459655	-0.00637849	-0.24743	2.49466176493208e-05	0.181818	-1.13892	-0.136439	0.14701	0.457404	-0.113606	-0.00315989
amalgam_5_1265	0.282473	0.00044591	0.472924	0.946497	-0.489491	1.24979478002586e-07	0.555556	-3.37903	-0.215989	5.84328710926304e-09	0.527197	-1.77831	-0.229101	0.000535824	0.533333	-0.749383	0.0509534	0.230963	0.448276	0.0324297	-0.139987	0.00114413	0.473913	-0.411774	-0.034367	0.0679691	0.484234	-0.0401299	-0.132757	0.027415	0.367133	-0.207368	0.00846382	0.122981	0.474051	0.00770345	-0.0315804	0.11424	0.437119	-0.0297545	-0.0290482	0.303688	0.544894	-0.0150345	-0.0321961	0.165942	0.48224	-0.0251144	-0.132802
amalgam_5_2112	0.333641	0.00145947	0.47482	0.946139	0.264519	0.00110497	1	0.782088	-0.920838	1.83911219499445e-24	0.393939	-21.8564	-0.134154	4.52770804478506e-05	0.499882	-0.58278	-0.0669985	0.0293964	0.490061	-0.102622	0.258406	2.71160637849751e-05	1	1.18008	0.033442	0.0438627	0.454545	0.0454111	-0.0144827	0.413852	0.497779	-0.00554913	0.0216047	0.239414	0.464844	0.0134133	0.0191419	0.249798	0.50452	0.0115312	-0.0229311	0.0561374	0.49451	-0.0286811	0.129929	0.00169936	0.460976	0.359865	0.0540658
0610007P14Rik	-0.0379604	0.021829	0.476562	-0.063051	-0.221721	0.000176002	0.555556	-0.832447	0.0830723	8.66828710413506e-06	0.527197	0.420517	-0.0276601	0.0716369	0.475038	-0.0316671	-0.0490426	0.168114	0.571608	-0.0379784	-0.0511351	1.03980624587202e-05	0.479955	-0.254809	-0.0921367	0.0857274	0.520451	-0.0982988	0.0130185	0.139975	0.501712	0.0111171	-0.122722	0.00194989	0.186916	-0.332574	-0.0884555	0.00518695	0.326821	-0.202129	-0.153897	0.000137234	0.382222	-0.594434	-0.117004	0.00620102	0.434405	-0.25829	-0.142093
1110001J03Rik_P2	-0.0563549	0.00602574	0.476562	-0.125107	-0.199403	0.00747023	0.555556	-0.424063	0.0153444	1.33765572191092e-05	0.527197	0.0747832	-0.13106	0.0177718	0.544366	-0.22939	-0.0727114	0.060079	0.571608	-0.0888008	-0.233147	6.1243412254511e-06	0.420561	-1.21538	0.0202309	0.121616	0.454545	0.0185115	-0.148443	0.000158493	0.203883	-0.56408	-0.142386	0.0122758	0.221088	-0.272093	-0.145209	0.0238891	0.300429	-0.2355	-0.110807	0.0591534	0.509683	-0.136074	-0.0482153	0.168954	0.480258	-0.0372334	-0.106275
1190002N15Rik	-0.219667	1.87279148553419e-05	0.476562	-1.03848	-0.131362	1.4139118668992e-05	0.555556	-0.637049	-0.298702	1.17647561432848e-07	0.527197	-2.06983	-0.179553	0.000569494	0.496734	-0.582561	-0.240814	0.000421829	0.48808	-0.812716	-0.248282	2.10966915465191e-06	0.420513	-1.40919	0.0213368	0.0109678	0.454545	0.0418177	-0.303308	6.28991172554424e-06	0.0333333	-1.57761	-0.106466	0.000949652	0.191964	-0.321787	-0.0768356	0.0159793	0.361399	-0.138031	-0.149921	0.000282	0.386282	-0.532182	0.117967	4.29505317946544e-05	0.460976	0.515168	-0.0808577
1810026J23Rik	-0.329377	3.06872495720156e-05	0.476562	-1.48649	-0.368301	1.23361211762906e-06	0.555556	-2.17623	0.0314857	9.20751959677866e-07	0.527197	0.190043	-0.138757	0.0458076	0.488714	-0.185804	0.0140892	0.193897	0.463405	0.0100376	0.0890172	0.119113	0.92249	0.0822556	0.0358767	0.431229	0.454545	0.0131055	0.067413	0.274735	0.759705	0.0378245	-0.0287908	0.158437	0.475551	-0.0230367	-0.116588	0.00393768	0.27248	-0.280367	-0.187855	0.00275626	0.399371	-0.480848	0.0545485	0.000188102	0.472792	0.203226	-0.00305855
2010012O05Rik	-0.248049	1.70192532778953e-06	0.476562	-1.43101	-0.112797	0.00177375	0.555556	-0.310318	-0.125737	1.31050748968821e-05	0.527197	-0.613917	0.0414036	8.0666073071331e-05	0.412205	0.169478	-0.0191435	0.0604617	0.464128	-0.0233268	0.062831	0.00416094	0.496753	0.149589	0.083275	0.000326772	0.454545	0.290276	0.0087028	0.0307184	0.501712	0.0131639	-0.0974576	6.36500221011344e-05	0.16	-0.408952	0.00589929	0.00918622	0.503537	0.012016	-0.0847762	0.000152459	0.46139	-0.323578	-0.0430566	0.0934351	0.475121	-0.0443263	-0.0741181
4833403I15Rik	-0.0285439	0.0950666	0.476562	-0.0291711	-0.51779	5.78809292707771e-08	0.555556	-3.74749	0.206576	0.00712896	0.527197	0.443514	0.0315429	0.00999356	0.426988	0.0630945	-0.0153659	0.532568	0.532568	-0.0042045	0.0528249	0.0028588	0.484093	0.134377	-0.0824363	0.0806087	0.520604	-0.0901538	-0.203457	0.0671506	0.348168	-0.238644	0.0454848	0.413164	0.461022	0.0174606	-0.203786	0.0151592	0.236842	-0.370752	-0.0427057	0.0633229	0.531746	-0.0511801	-0.234434	3.54473591086547e-05	0.308642	-1.04333	-0.0869014
4931406C07Rik	-0.0717479	0.0615817	0.476562	-0.0868543	0.0681818	1.04024751852025e-05	0.555556	0.339741	-0.120228	0.0058242	0.527197	-0.268681	0.0434418	0.000877058	0.413587	0.1328	-0.0632075	0.495113	0.571608	-0.019297	-0.0862022	0.0080185	0.479955	-0.180672	0.0117567	0.391062	0.454545	0.00479385	-0.00329004	0.288188	0.500713	-0.00177769	-0.0761235	0.041844	0.372272	-0.104926	-0.055016	0.209046	0.428227	-0.0373976	-0.209336	0.0027322	0.386282	-0.53663	0.0338498	0.0378541	0.480206	0.0481306	-0.0213755
A1bg	-0.0926651	0.0112011	0.476562	-0.180765	-0.391064	1.10965367583495e-08	0.555556	-3.11084	-0.00723874	2.22391424457963e-05	0.527197	-0.033681	-0.302337	2.80331025515018e-09	0.496734	-2.58569	0.0535184	0.214688	0.448103	0.0357606	-0.0175892	0.164007	0.480826	-0.01381	-0.0942583	0.0379119	0.51481	-0.133962	-0.0564382	0.467156	0.484823	-0.018655	-0.0316172	0.670223	0.670223	-0.00549444	-0.0906644	0.169269	0.408638	-0.0699405	-0.0534783	0.201478	0.532511	-0.0372087	-0.105889	0.111252	0.460404	-0.100986	0.0121991
A1cf	-0.0649685	0.0465095	0.476562	-0.0865678	-0.108486	0.0312834	0.555556	-0.163238	0.00698567	2.79971817698884e-07	0.527197	0.0457763	0.149291	0.00270528	0.392433	0.383347	-0.0261517	0.0982572	0.467163	-0.0263513	-0.011051	0.015853	0.480826	-0.0198906	0.0469281	0.360836	0.454545	0.0207746	-0.118161	0.00428177	0.331818	-0.279851	0.0180271	0.16537	0.467795	0.0140889	0.0279219	0.220862	0.495767	0.0183134	0.0269846	0.276219	0.439961	0.0150776	-0.228908	0.0005153	0.357294	-0.752635	-0.221548
Aadac	-0.219248	2.15535369990491e-06	0.476562	-1.24236	-0.17407	5.38511879265116e-06	0.555556	-0.917141	-0.181608	7.57312154100524e-17	0.527197	-2.92766	-0.321634	3.14278054170554e-12	0.501053	-3.69965	-0.0542756	0.0910083	0.571608	-0.0564965	-0.0317426	0.151908	0.480826	-0.0259787	-0.033978	0.0533317	0.481982	-0.0432545	-0.112886	0.000482644	0.289109	-0.374371	-0.143684	0.00240322	0.16	-0.376339	-0.0244962	0.568154	0.568154	-0.00601465	-0.135977	0.00194829	0.46	-0.368543	-0.341805	1.16497531693552e-11	0.130435	-3.73719	-0.106653
Abca12	-0.0886153	0.135478	0.476562	-0.0769296	-0.106538	0.0133434	0.555556	-0.199729	0.351145	1.6356342246266e-20	0.527197	6.94786	-0.501775	1.0971090766041e-07	0.500282	-3.49223	0.122021	0.0218315	0.44186	0.202667	0.133692	0.0902611	0.541076	0.139641	-0.245221	0.0205476	0.449248	-0.413746	-0.273907	0.00302825	0.161826	-0.689918	-0.0302764	0.301289	0.487981	-0.0157745	-0.0578114	0.320995	0.437364	-0.02853	-0.242599	0.000325362	0.306569	-0.846096	-0.351959	1.12165242533005e-05	0.241379	-1.74225	-0.266013
Abcb6	-0.0501576	0.00034295	0.476562	-0.173784	-0.0668995	0.00167096	0.555556	-0.185782	-0.440358	2.31156685282848e-27	0.491694	-11.7294	0.0983597	9.12130762776836e-09	0.356335	0.790806	-0.0753125	0.00569343	0.483041	-0.169048	-0.000718434	0.125939	0.480826	-0.000646476	0.152581	0.00158639	0.454545	0.427164	0.06008	0.0003531	0.501712	0.207402	-0.0750558	0.0531188	0.385236	-0.0956776	-0.0509155	0.0721267	0.418554	-0.0581406	-0.0122727	0.144335	0.48001	-0.0103167	-0.110604	0.0231003	0.445599	-0.180991	-0.0321703
Abcc5	-0.144333	0.00474041	0.476562	-0.335456	0.22247	5.56724202802757e-05	0.98456	0.946469	-0.0881942	8.03918413899718e-07	0.527197	-0.537525	-0.169486	0.000145862	0.499882	-0.650159	-0.0227869	0.459984	0.571608	-0.00768504	-0.13742	0.0129281	0.479955	-0.259513	0.0749213	0.0678906	0.454545	0.0875224	-0.0220156	0.0914547	0.480053	-0.0228696	-0.0238383	0.243334	0.489939	-0.0146319	-0.0946926	0.140704	0.40744	-0.080649	0.00829276	0.326174	0.448235	0.00403485	0.0158396	0.000388355	0.483295	0.0540252	0.0568646
Abhd14b	-0.116924	0.000552405	0.476562	-0.380908	-0.0967703	0.00575463	0.555556	-0.216764	-0.261524	8.01433946648597e-10	0.527197	-2.37886	0.0221486	0.0912465	0.431452	0.0230297	-0.203121	9.38539671446093e-07	0.5	-1.22432	-0.171545	2.32951467405536e-07	0.420561	-1.13781	-0.209433	5.03173660021003e-06	0.220472	-1.10964	-0.165253	6.50331234245224e-05	0.161826	-0.691892	-0.130219	0.000123402	0.16	-0.508984	-0.0992449	0.0172974	0.333333	-0.174871	-0.139798	0.000200194	0.38676	-0.517049	-0.188762	1.21077632655623e-05	0.323232	-0.928129	-0.227106
Abhd2	-0.118763	0.0193603	0.476562	-0.203451	0.29713	1.55536876633853e-10	0.791443	2.9143	0.181961	5.88882656283667e-16	0.527197	2.77126	0.0256807	0.00459288	0.426988	0.0600392	0.0876816	0.00666918	0.44186	0.190789	-0.00514337	0.00933094	0.480826	-0.0104414	0.0860857	2.16930463938817e-05	0.454545	0.401476	0.249307	0.000329684	0.965775	0.868064	0.0969815	0.0603083	0.428571	0.118281	-0.0482994	0.227152	0.436333	-0.0310896	0.0956052	0.00475359	0.346512	0.222089	0.054418	0.0106252	0.472792	0.107403	0.322351
Abhd4_P2	-0.217627	0.000215044	0.476562	-0.798141	0.147743	0.00639891	0.742844	0.324133	0.0302496	8.11786465717564e-11	0.527197	0.305235	0.52479	4.67554873672206e-16	0.0714286	8.04512	-0.00479212	0.186138	0.463405	-0.00349905	-0.1039	0.000467214	0.473913	-0.346037	0.089021	0.0288676	0.454545	0.137056	-0.103721	0.00313141	0.342216	-0.259745	0.019477	0.640847	0.640847	0.00376385	0.133116	0.0921065	0.429892	0.13787	-0.226026	0.00218216	0.382222	-0.601481	-0.156948	0.0502825	0.437638	-0.203809	0.0130611
Acaa1a	-0.343846	5.18081747264743e-09	0.476562	-2.84897	-0.217268	0.00188574	0.555556	-0.591951	-0.163387	1.65750491614065e-05	0.527197	-0.78108	0.163	0.000558896	0.378472	0.530186	-0.088591	0.00107203	0.488192	-0.263097	-0.169033	0.000178809	0.472036	-0.633469	-0.19874	0.00208725	0.421788	-0.532707	-0.159061	0.0101575	0.322259	-0.317042	-0.083366	0.105852	0.403061	-0.0813069	-0.150004	0.0383385	0.312734	-0.212461	-0.0807604	0.12511	0.52372	-0.0729029	-0.415738	1.29806457347923e-09	0.130435	-3.69454	-0.10332
Acad10	-0.253641	0.0049351	0.476562	-0.585074	-0.12778	1.96442821957266e-06	0.555556	-0.72921	-3.00823	8.10871017669608e-24	0.142857	-69.4631	0.181543	0.0118976	0.395773	0.349386	-0.0176251	0.00576249	0.479162	-0.0394695	-0.0420054	0.00439841	0.479955	-0.0989942	0.0826201	0.30032	0.454545	0.043162	0.102956	0.211833	0.67594	0.069393	-0.0122385	0.589091	0.589091	-0.00281262	-0.0342617	0.0434626	0.419786	-0.0466604	-0.00901018	0.0917441	0.479187	-0.00934736	0.118703	0.0644484	0.478814	0.141351	-0.0606729
Acad11	-0.1456	1.55915652458386e-05	0.476562	-0.699915	-0.0428706	0.000505376	0.555556	-0.141318	-0.209744	1.64319711209599e-06	0.527197	-1.21323	-0.173308	1.89405589568908e-06	0.499882	-0.991774	-0.140419	0.000439469	0.524955	-0.471398	-0.235396	7.82468471041593e-06	0.420561	-1.20206	-0.228395	6.37404552567688e-06	0.194915	-1.18665	-0.208648	1.91604471593832e-05	0.0866667	-0.984317	-0.177218	0.000814573	0.131579	-0.547438	-0.1463	0.00179106	0.227074	-0.401871	-0.144477	0.0042109	0.460352	-0.343223	-0.208827	3.635464170946e-06	0.296552	-1.1359	-0.277462
Acadvl	-0.101992	0.00552235	0.476562	-0.230284	-0.0810415	2.92323806901638e-05	0.555556	-0.367453	0.230047	1.22569782126539e-16	0.527197	3.66042	-0.0646284	0.00194971	0.499882	-0.175145	0.0321387	0.0369977	0.446418	0.0460171	0.0635887	0.00595663	0.484093	0.141485	-0.0140057	0.0914581	0.472879	-0.0145488	-0.166984	0.00107035	0.222222	-0.496021	-0.0200869	0.529677	0.529677	-0.00554377	-0.0291112	0.203609	0.447459	-0.0201217	0.0311854	0.231535	0.439922	0.0198146	0.11278	4.02813304916828e-06	0.460976	0.608437	-0.076661
Acbd7	-0.185574	0.000104263	0.476562	-0.73893	-0.00345949	0.0102819	0.555556	-0.00687722	-0.235606	7.27021978384417e-06	0.527197	-1.21065	0.406547	1.18797847586498e-16	0.125	6.47434	0.00594998	0.0270544	0.461899	0.00932815	-0.155757	0.00108802	0.473913	-0.461565	-0.0912395	0.00497945	0.490458	-0.210108	-0.196048	0.00361795	0.231579	-0.478658	-0.0230189	0.336261	0.495828	-0.0108954	-0.131957	0.0529766	0.336858	-0.168366	-0.0590158	0.0269292	0.497646	-0.0926416	-0.137126	0.0250046	0.434716	-0.219673	-0.0630132
Acer1	-0.0763385	0.0061441	0.476562	-0.168826	0.0682782	0.000328977	0.555556	0.237802	-0.332409	9.82780043614542e-18	0.502732	-5.65346	0.0808034	0.00115989	0.398487	0.237205	0.0666653	0.00222447	0.44186	0.176848	0.0443682	0.00485568	0.48624	0.102657	-0.0419336	0.14113	0.481982	-0.0356595	-0.0489544	0.00401706	0.426762	-0.117299	0.0884217	0.00715324	0.428571	0.189709	-0.0322461	0.198293	0.44473	-0.0226591	-0.227726	1.16488843996754e-05	0.185185	-1.12354	0.149111	0.00137249	0.460976	0.42683	0.00379738
Acer2	-0.308842	9.03563800586488e-05	0.476562	-1.24897	0.0393611	0.403061	0.874375	0.015533	0.42533	1.58392533272259e-11	1	4.59368	0.0925101	0.00212634	0.396815	0.247221	-0.043198	0.00737545	0.48942	-0.0921072	0.203378	0.00017978	0.988252	0.761701	0.212188	0.00571114	0.454545	0.475996	-0.171564	0.031731	0.342216	-0.257091	0.03773	0.514418	0.514418	0.0108921	-0.00970828	0.0345819	0.458351	-0.0141853	0.0160723	0.142871	0.439961	0.013582	0.0395146	0.0922088	0.480941	0.0409066	-0.0529575
Acly	-0.362069	6.63272393572866e-06	0.476562	-1.8749	-0.0223621	0.00128623	0.555556	-0.0646416	-0.585594	2.95552430518074e-22	0.491694	-12.6075	0.0534434	0.14789	0.427573	0.0443613	0.066587	0.173215	0.444522	0.0507003	-0.103381	0.0160715	0.479955	-0.18546	-0.0640045	0.318862	0.530482	-0.0317716	-0.115455	0.00588634	0.342216	-0.257483	-0.100084	0.0910624	0.372272	-0.104153	-0.131211	0.0204636	0.300429	-0.221618	0.0375882	0.0106328	0.410545	0.0741749	-0.0211058	0.106142	0.483632	-0.0205594	-0.0506539
Aco1	-0.0167756	0.145481	0.476562	-0.0140444	0.439099	1.29661094808462e-07	1	3.02416	0.128844	3.84854781614839e-05	0.527197	0.568808	-0.153898	0.00458886	0.499882	-0.359859	-0.00169346	0.701019	0.701019	-0.00026125	0.0282161	0.0541944	0.482915	0.0357229	0.290972	0.00108707	0.454545	0.862365	-0.134113	0.0466817	0.390852	-0.178485	0.0137541	0.474677	0.479008	0.00445085	0.016137	0.411472	0.503537	0.00622339	0.169173	0.0861792	0.367418	0.180101	-0.143756	0.144503	0.453523	-0.120773	0.15637
Acot4	-0.0797724	0.0603082	0.476562	-0.0972923	-0.392306	2.71931506124183e-13	0.555556	-4.92953	-0.0829263	2.03855717687336e-11	0.527197	-0.886538	-0.0549187	0.00253264	0.486045	-0.142592	0.0374667	0.285459	0.457331	0.020399	-0.0545677	0.256839	0.480826	-0.0322134	0.010087	0.752035	0.752035	0.00124839	-0.137994	0.0336979	0.373134	-0.203182	-0.051784	0.19751	0.456774	-0.0364772	-0.142038	0.0210808	0.297297	-0.238072	-0.108165	0.0354413	0.503891	-0.156893	0.0151366	0.131291	0.495652	0.013347	-0.0177489
Acot7	-0.000684432	0.0313699	0.476562	-0.00102903	-0.479295	8.24869731949329e-05	0.555556	-1.95726	0.597156	1.56307460978728e-10	1	5.85572	-0.322911	0.00203384	0.526386	-0.869173	0.0476964	0.0152295	0.443058	0.0866794	0.255903	4.3354645735742e-05	0.494354	1.11649	-0.037307	0.471617	0.535007	-0.0121774	-0.066339	0.325042	0.474353	-0.0323775	0.0858639	0.0376345	0.428571	0.122306	-0.0147147	0.437857	0.461599	-0.00527769	0.149954	0.16212	0.395657	0.118488	-0.194306	0.0125628	0.409924	-0.36936	0.122704
Acr	-0.106529	0.0108143	0.476562	-0.209437	0.23799	0.000181326	0.555556	0.89045	-0.127624	2.74396837213158e-08	0.527197	-0.965045	-0.344054	3.07954941669397e-05	0.510638	-1.5522	-0.147957	0.0283513	0.571608	-0.228953	-0.0799638	0.00515708	0.479955	-0.182925	0.0915401	0.208431	0.454545	0.0623422	-0.0141147	0.613106	0.613106	-0.00299887	-0.093294	0.132557	0.403061	-0.0818744	-0.087094	0.151164	0.408638	-0.0714651	0.0381675	0.113328	0.433275	0.0360936	-0.0273574	0.165401	0.485266	-0.0213788	-0.161886
Acsm1	-0.0985707	0.0243258	0.476562	-0.159087	0.0544572	0.101722	0.555556	0.0540534	-1.29794	3.11653571858051e-19	0.351351	-24.0201	-0.269957	0.000168009	0.525698	-1.019	0.147271	0.0227421	0.44186	0.241992	-0.0109401	0.221583	0.480826	-0.00715986	-0.112874	0.0993556	0.516633	-0.113191	-0.351509	4.28931297481053e-05	0.0333333	-1.53526	-0.13474	0.0305387	0.265	-0.204152	-0.109935	0.0980864	0.383607	-0.110858	-0.00432535	0.366891	0.544965	-0.00188353	0.0921062	0.0246345	0.472608	0.148149	0.0324845
Actr1a	-0.327107	0.000398068	0.476562	-1.11218	-0.389075	4.92773128866708e-05	0.555556	-1.67588	-0.17264	0.00025444	0.527197	-0.620541	0.0421801	3.39232816593852e-05	0.408824	0.188524	-0.218084	0.00308729	0.564756	-0.547483	-0.058509	0.00345523	0.479955	-0.144021	-0.122914	0.00384105	0.458931	-0.296906	-0.00536158	0.177166	0.499273	-0.00402987	-0.193564	0.0228992	0.193133	-0.317479	-0.0920759	0.231059	0.417833	-0.0585858	-0.0214374	0.0172584	0.497646	-0.0377941	-0.0343522	0.0450846	0.47441	-0.0462371	-0.0403906
Actr6	-0.0415217	0.000139737	0.476562	-0.160053	0.462358	9.95486531985624e-12	1	5.08685	-0.137097	1.12494464775754e-08	0.527197	-1.08977	-0.103961	0.00723867	0.499882	-0.222512	-0.267998	3.2401893346815e-09	0.418919	-2.27515	-0.0052712	0.0336774	0.480826	-0.00776268	-0.0187268	0.0188359	0.47963	-0.032304	-0.158354	0.00804748	0.311847	-0.331646	-0.0700532	0.0710412	0.405216	-0.0804554	-0.00990039	0.602571	0.602571	-0.00217801	0.0289262	0.108658	0.439961	0.027883	-0.168087	1.86141390523898e-06	0.314136	-0.963167	-0.0700737
Adam11	-0.00235924	0.0076581	0.476562	-0.00499187	-0.0685024	0.000417972	0.555556	-0.23146	-0.181771	4.97970916004439e-06	0.527197	-0.963894	0.0289583	7.77163080230175e-05	0.416489	0.119004	0.103049	0.0680276	0.44186	0.12029	0.110745	0.000288319	0.484353	0.392051	0.0181322	0.304507	0.454545	0.00936354	0.0801874	0.04752	0.710394	0.106098	0.0454794	0.34687	0.456316	0.0209129	0.119971	0.0989481	0.43634	0.120522	0.090737	0.0104562	0.367418	0.179716	0.190167	7.53681491063128e-05	0.452055	0.784024	0.110141
Adam18	-0.314429	0.000704711	0.476562	-0.991077	-0.344102	0.000338006	0.555556	-1.1944	0.0945907	0.000127905	0.527197	0.368252	-0.977111	5.79617921825297e-18	0.214286	-16.8423	-0.256372	0.0457319	0.571608	-0.343482	-0.0104516	0.103571	0.480826	-0.0102923	0.00501892	0.0104301	0.454545	0.00994606	0.0177303	0.332784	0.501712	0.0084722	-0.0519743	0.687602	0.687602	-0.00845429	-0.0179241	0.0399885	0.457716	-0.025059	-0.0829032	0.101786	0.499729	-0.0822658	0.16017	0.025723	0.460976	0.254619	0.117632
Adam21	0.00107785	0.0180851	0.476562	0.00187835	0.0306778	0.0183925	0.555556	0.0532369	-0.235875	2.82923409940592e-09	0.527197	-2.01633	-0.0730381	0.0582467	0.472801	-0.0901822	-0.163772	8.17913284824858e-05	0.562814	-0.669383	-0.182102	2.9836535714194e-05	0.444118	-0.824056	-0.0940122	0.00997151	0.493264	-0.188141	-0.206628	1.64790607919991e-05	0.0839161	-0.988317	-0.0130447	0.197526	0.495186	-0.00918839	-0.118729	0.0266829	0.326821	-0.186851	-0.12456	7.32462570387393e-05	0.38676	-0.515082	-0.175384	0.00106985	0.385524	-0.521009	-0.0528508
Adam25	-0.278716	0.0128198	0.476562	-0.527364	-0.0540665	0.0190094	0.555556	-0.0930502	-0.27165	0.000226756	0.527197	-0.990014	0.217606	9.16119660669077e-05	0.346154	0.878702	-0.320529	0.00211864	0.494384	-0.857075	0.266414	2.75022894865572e-05	0.500257	1.21501	-0.287973	4.4630362397574e-05	0.183486	-1.25279	-0.528142	9.12839577953197e-07	0.03125	-3.18977	-0.184079	0.0308647	0.212544	-0.278059	-0.17028	0.0277273	0.287105	-0.265142	-0.139064	0.0950664	0.506306	-0.142119	-0.50501	8.61974957129797e-07	0.133333	-3.06263	-0.166228
Adam29	-0.046597	0.0666917	0.476562	-0.0547947	0.0488788	0.00036981	0.555556	0.167753	-0.377453	3.49307884877099e-21	0.497326	-7.72148	0.239944	4.2809671525533e-09	0.26129	2.00796	0.161138	0.0055458	0.44186	0.363532	-0.0111256	0.0041329	0.480826	-0.0265206	0.00870009	0.0857727	0.454545	0.00927996	-0.152783	0.000123221	0.197232	-0.597278	-0.012302	0.164165	0.49594	-0.00965363	0.078473	0.0452015	0.44665	0.105534	0.0152577	0.0523287	0.439961	0.019549	-0.325709	5.56159322880554e-07	0.218182	-2.03724	-0.113564
Adam30	-0.0680322	0.0163217	0.476562	-0.121589	-0.0886151	0.000310634	0.555556	-0.31084	-0.125295	9.97417784723826e-06	0.527197	-0.626617	0.0819473	4.64858975583714e-11	0.352392	0.846736	0.10632	0.0174136	0.44186	0.187029	0.122551	2.38281049171291e-05	0.497825	0.566542	-0.0118542	0.0304919	0.481982	-0.0179688	0.106724	0.00584201	0.7008	0.238361	0.0523528	0.0756351	0.444019	0.058702	0.0645796	0.0259716	0.44665	0.102391	-0.0181322	0.013002	0.496552	-0.0341971	-0.215849	0.000293383	0.357294	-0.762499	-0.0533036
Adam32	-0.101694	0.00338823	0.476562	-0.251187	0.100609	0.0144773	0.664474	0.185051	-0.0183232	0.0205545	0.527197	-0.0309129	-0.240827	3.71855954796494e-05	0.499882	-1.06678	0.179419	0.00139599	0.44186	0.512263	-0.211992	0.00254963	0.473913	-0.549807	-0.0899811	0.0960304	0.495558	-0.091564	0.00210744	0.521598	0.575565	0.000595699	-0.00364127	0.476502	0.489146	-0.00117225	0.0377792	0.0389906	0.47235	0.0532324	0.0142216	0.12504	0.439961	0.0128414	0.0834853	0.0356004	0.472792	0.120932	-0.255941
Adam39	-0.179441	0.00645687	0.476562	-0.392971	-0.0750274	0.0455351	0.555556	-0.100661	0.0248107	0.00312842	0.527197	0.0621429	0.0184278	0.0220392	0.430631	0.0305313	-0.179104	0.00112116	0.564756	-0.528416	-0.23929	3.43945545597885e-05	0.429658	-1.06807	-0.182509	0.0136523	0.454685	-0.340342	-0.258465	0.000407645	0.116959	-0.876124	-0.208657	0.00547729	0.16	-0.471863	-0.094534	0.241754	0.417889	-0.0582921	-0.1556	0.00016381	0.382222	-0.589048	-0.311372	4.98153196955016e-05	0.283465	-1.33972	0.119697
Adam7	-0.192081	0.00517306	0.476562	-0.439146	-0.359796	2.17211628887854e-07	0.555556	-2.39736	-0.399542	1.13589234790905e-27	0.491694	-10.7655	-0.0675332	0.0903433	0.471806	-0.0705117	0.203961	0.00283349	0.44186	0.519626	-0.00356972	0.467737	0.480826	-0.001178	-0.12061	0.0995485	0.516633	-0.120847	-0.0273422	0.113425	0.477713	-0.0258464	-0.195156	0.0201397	0.18894	-0.330975	-0.0256148	0.170664	0.448461	-0.0196685	-0.145006	0.00360045	0.460352	-0.354344	-0.197889	0.000265293	0.363281	-0.707704	0.0990958
Adam8	-0.0306348	0.128515	0.476562	-0.0272971	-0.463422	3.89609445938724e-10	0.555556	-4.36051	-1.25176	2.70969228316193e-11	0.491694	-13.2275	0.0724439	2.77864149231048e-07	0.382353	0.474954	-0.0661644	0.160569	0.471399	-0.052557	-0.0462961	0.168179	0.480826	-0.0358438	-0.139632	0.014975	0.47099	-0.254777	-0.0783258	0.015242	0.415921	-0.142315	-0.080701	0.264411	0.445095	-0.0466225	-0.109197	0.251411	0.408638	-0.0654759	-0.0812654	0.155714	0.495451	-0.0656359	-0.165946	0.0576525	0.436944	-0.205637	-0.12741
Adamdec1	-0.247048	1.48454543634464e-05	0.476562	-1.19285	-0.0694961	1.50478000065383e-05	0.555556	-0.335147	0.216214	1.95419057667818e-05	0.527197	1.01816	0.111876	0.000110061	0.387836	0.442848	0.0844066	0.078557	0.443058	0.0932537	-0.0489487	0.0356459	0.479955	-0.0708772	0.0692064	0.374958	0.454545	0.0294831	-0.102713	0.065173	0.424736	-0.12181	-0.0526053	0.255857	0.464135	-0.0311424	-0.0808438	0.014041	0.348422	-0.149771	-0.0255325	0.068486	0.478755	-0.02973	0.0218446	0.00577877	0.49087	0.0488919	0.0924566
Adamts1	-0.0572796	0.00407482	0.476562	-0.136892	-0.0150183	6.15704037262713e-06	0.555556	-0.0782547	-0.236913	3.61652870657118e-08	0.527197	-1.76304	-0.133558	6.98623449625939e-07	0.499882	-0.822153	-0.0244785	0.0920683	0.472434	-0.025357	0.0193555	0.0130133	0.484093	0.036497	-0.0646783	0.00720935	0.497271	-0.138548	-0.0342077	0.0501503	0.465909	-0.0444606	0.00560077	0.203349	0.480063	0.00387437	-0.0385867	0.017099	0.408638	-0.0681839	-0.0377397	0.0678238	0.487445	-0.0441033	0.00389279	0.0119347	0.496601	0.00748658	-0.0444075
Adamts10	-0.105331	0.00896886	0.476562	-0.215639	-0.03068	9.13190436241888e-06	0.555556	-0.15461	-0.0723923	9.47957559979836e-05	0.527197	-0.29125	-0.237535	8.83327902958164e-06	0.521457	-1.20047	-0.0885695	0.0764838	0.533328	-0.0988817	-0.0635094	0.0375754	0.479955	-0.0905071	-0.0978311	0.00492999	0.484391	-0.225711	-0.0750668	0.161718	0.45245	-0.0593959	0.035053	0.258336	0.456844	0.0206047	-0.076375	0.0903482	0.40744	-0.0797417	-0.0462711	0.471867	0.544894	-0.0150927	0.180179	1.03758540716201e-05	0.452055	0.898006	-0.124779
Adamts13	-0.118585	0.000927544	0.476562	-0.35963	-0.0961233	1.17158786344416e-05	0.555556	-0.474006	-0.06068	9.64102690486143e-13	0.527197	-0.729124	-0.0116186	0.00551963	0.464406	-0.026236	0.0148027	0.394415	0.50205	0.005981	-0.0118387	0.00275681	0.480826	-0.0303022	-0.0843143	0.00690698	0.503869	-0.182179	-0.0540998	0.0166654	0.434532	-0.0961994	0.019848	0.10886	0.466443	0.0191163	0.0193884	0.218171	0.503537	0.0128197	-0.113359	0.00120642	0.46139	-0.330839	-0.151963	2.0957305185313e-06	0.329356	-0.862949	-0.0152536
Adamts14	-0.119169	0.00930351	0.476562	-0.242075	0.181145	0.0050694	0.843706	0.415736	-0.208004	5.44035428056933e-07	0.527197	-1.30301	-0.0651412	4.16198185107451e-08	0.499882	-0.480788	0.0622802	0.0487202	0.443058	0.0817298	-0.0673515	0.184294	0.480826	-0.0494689	-0.159689	0.0160438	0.465087	-0.286593	-0.0407924	0.0325057	0.46963	-0.0607008	-0.0694147	0.49866	0.49866	-0.0209768	-0.0793849	0.0861923	0.40744	-0.0845077	-0.0110101	0.254739	0.472976	-0.00653893	-0.0552451	0.00110313	0.462109	-0.16338	0.0594151
Adamts15	-0.0810694	0.00785107	0.476562	-0.170657	0.121526	9.45171004703519e-05	0.555556	0.48908	-0.238457	5.35540275487265e-05	0.527197	-1.0185	-0.269099	5.46479991314662e-06	0.518452	-1.41611	0.102348	0.0104131	0.44186	0.202896	0.00214839	0.0473117	0.482915	0.00284668	0.00370843	0.670828	0.670828	0.000642999	0.00577336	0.148467	0.501712	0.00478248	0.0784969	0.0973923	0.430396	0.0793977	-0.0435596	0.0648057	0.418554	-0.0517657	0.0114972	0.139775	0.4452	0.00982516	0.0608699	0.0900991	0.479958	0.0636261	-0.0389712
Adamts16	-0.185379	0.0075024	0.476562	-0.393893	-0.100855	5.10493250376456e-08	0.555556	-0.735437	-0.31771	2.3383295676774e-10	0.527197	-3.05989	0.0672128	3.44758572883966e-10	0.368056	0.636	0.047805	0.499351	0.499351	0.0144177	0.0372393	0.00362489	0.489314	0.0908901	0.071842	0.137596	0.454545	0.0618841	-0.0415398	0.443373	0.484996	-0.0146731	0.0772583	0.0282429	0.428571	0.11968	0.072087	0.0328994	0.44665	0.106891	0.0260472	0.203617	0.439961	0.0180035	-0.0178689	0.0206145	0.48224	-0.0301239	0.000697796
Adamts18	-0.046142	0.00242709	0.476562	-0.120657	-0.117459	0.0261668	0.555556	-0.18585	0.00322983	0.00292771	0.527197	0.00818269	0.0804411	0.000613007	0.396129	0.25842	-0.187294	0.000489793	0.564477	-0.619941	-0.0259934	0.0834441	0.480826	-0.0280366	-0.162261	7.44045316521432e-06	0.34	-0.832137	-0.111604	0.0644986	0.421416	-0.132859	-0.0771064	0.10856	0.413563	-0.0743561	-0.163481	0.00043176	0.176471	-0.550073	-0.14058	0.00699482	0.46139	-0.302981	0.000142249	0.0538557	0.50066	0.00018048	-0.0348081
Adamts7	-0.000301893	0.0853605	0.476562	-0.000322646	0.239283	8.9469582797016e-07	1	1.44726	0.0251313	0.000523459	0.527197	0.0824589	0.136126	3.73095805758648e-08	0.334282	1.01117	0.0505093	0.0393621	0.444522	0.0709615	-0.0533996	0.00113674	0.479955	-0.157226	0.0733882	0.113969	0.454545	0.0692208	-0.0935891	0.0249903	0.406308	-0.149951	0.0461223	0.044123	0.438445	0.0625112	0.0407491	0.0403899	0.47235	0.0567931	0.0738932	0.0681864	0.406561	0.0861818	0.0521774	0.0161527	0.475118	0.0934891	-0.0467078
Adamts9	-0.117877	0.00901285	0.476562	-0.241075	0.190896	1.21052538137122e-07	0.64008	1.32043	0.27604	3.35086785917251e-14	0.527197	3.71959	0.248672	1.05858063323364e-11	0.245989	2.72924	0.110877	0.0719608	0.44186	0.126721	0.136702	0.000554994	0.882145	0.445062	0.193321	0.000333944	0.454545	0.672046	0.145465	0.00141193	0.501712	0.414602	0.0733614	0.254034	0.444444	0.043658	0.130214	0.0397479	0.413361	0.182389	0.0566343	0.149482	0.42702	0.0467466	0.0713454	0.0759645	0.478507	0.0798633	0.0396759
Afm	-0.238945	6.84308279448549e-06	0.476562	-1.23409	-0.292304	1.22516342380201e-09	0.555556	-2.60496	0.123103	0.00867396	1	0.253812	-0.140079	2.3313578703476e-05	0.499882	-0.648902	-0.129594	0.00556382	0.571608	-0.292187	-0.282665	2.33566436745823e-05	0.420561	-1.30919	0.0660962	0.470843	0.470843	0.0216216	-0.144545	0.101105	0.414105	-0.143855	-0.210404	0.0066619	0.16	-0.457923	0.0176799	0.276294	0.503537	0.00987647	0.0600772	0.138419	0.424982	0.0515945	-0.201285	0.000178748	0.357294	-0.754367	-0.0541193
Aga	-0.00877349	0.00662848	0.476562	-0.0191138	-0.0947135	0.040488	0.555556	-0.131905	0.138654	2.11977635782108e-08	0.527197	1.06399	0.0730528	0.000271869	0.395773	0.26048	-0.0181265	0.00166871	0.481795	-0.0503486	-0.0309936	0.0453201	0.480826	-0.0416463	-0.0264481	0.00082648	0.488044	-0.0815333	-0.109984	0.00455996	0.342216	-0.257477	0.0811343	0.0260992	0.428571	0.128466	0.000523024	0.150348	0.485514	0.000430397	-0.0727674	0.00186887	0.477541	-0.19854	-0.00239323	0.0475112	0.497114	-0.00316673	-0.193234
Agap3	-0.128332	0.000717019	0.476562	-0.403537	-0.0781073	0.055632	0.555556	-0.0979993	0.138344	5.44116812281286e-13	0.527197	1.6967	0.0724637	6.12697092918548e-05	0.395773	0.305272	-0.231126	0.00657532	0.564756	-0.504336	-0.0465818	0.00758422	0.479955	-0.0987576	-0.100152	0.000734571	0.454685	-0.313873	-0.114322	0.00117966	0.311734	-0.334764	0.101986	0.017377	0.428571	0.179497	0.0392746	0.320861	0.495435	0.0193892	-0.0292998	0.026385	0.48001	-0.0462538	-0.109564	0.142877	0.462109	-0.0925855	-0.276939
Agbl1	-0.109126	0.0154961	0.476562	-0.197494	0.0408725	8.81719734702094e-05	0.555556	0.165725	-0.499423	1.02745478072193e-20	0.491694	-9.98258	-0.154545	8.07831302168929e-05	0.499882	-0.632501	0.0527682	0.0695309	0.444522	0.0610962	-0.0670991	0.0473992	0.479955	-0.0888547	-0.199109	8.00386489901176e-05	0.34	-0.815691	0.00715072	0.1435	0.501712	0.00602911	-0.0683494	0.0331059	0.378313	-0.101164	-0.0431371	0.200634	0.436333	-0.0300923	0.0225367	0.0113405	0.431485	0.0438422	0.0896901	0.0439707	0.472792	0.121695	0.0915887
Agbl2	-0.0229084	0.156847	0.476562	-0.0184303	0.0161638	0.00930894	0.555556	0.0328303	0.130095	5.13520245116404e-10	0.527197	1.20851	0.00927946	0.0678928	0.435289	0.01084	0.104704	0.0317415	0.44186	0.156886	0.0706599	0.029253	0.607739	0.10838	0.135488	8.18038230458649e-05	0.454545	0.553771	-0.0612072	0.13139	0.459745	-0.0539504	0.0876728	0.119832	0.430396	0.0807839	0.0534312	0.137988	0.47235	0.0459593	0.0396066	0.269981	0.438161	0.0225229	-0.149607	0.011237	0.425414	-0.291637	0.0608392
Agmo	-0.368399	1.23226195163135e-05	0.476562	-1.80858	-0.355527	0.00204617	0.555556	-0.956032	-0.854009	2.68878432306739e-17	0.485401	-14.1513	-0.537504	3.05559131523185e-06	0.500282	-2.96428	-0.07294	0.0200418	0.571608	-0.123857	0.045351	0.161461	0.484093	0.0359149	-0.256488	0.00440073	0.41369	-0.604407	-0.243842	3.89582535974788e-05	0.0564516	-1.0752	-0.189713	0.00325618	0.16	-0.471872	0.0876611	0.250296	0.47235	0.0527322	-0.231328	0.00395531	0.383142	-0.555838	-0.102722	0.00393784	0.434534	-0.247021	0.0109892
Agpat1	-0.29925	0.156415	0.476562	-0.241112	-0.677773	1.47468903378271e-16	0.555556	-10.73	-1.54142	8.17655639807817e-06	0.497326	-7.84189	-0.0641129	0.000280082	0.499882	-0.227775	-0.130016	0.00462098	0.571608	-0.303623	-0.775305	0.00284187	0.366667	-1.97423	-0.249069	0.00767698	0.421788	-0.526733	-0.18095	0.0482948	0.348168	-0.238149	-0.0065343	0.202256	0.501904	-0.00453545	-0.0743317	0.00615603	0.337838	-0.164325	-0.092015	0.000912153	0.46139	-0.279719	-0.0981024	0.00459483	0.434534	-0.229337	-0.0580782
Agtpbp1	-0.0996898	0.0192675	0.476562	-0.170985	-0.0543247	0.000256879	0.555556	-0.19504	-0.178374	1.96615635407304e-05	0.527197	-0.839495	-0.0731134	0.000684191	0.499882	-0.231391	0.0673883	0.0103521	0.44186	0.133764	0.229333	0.00392618	1	0.551782	0.17386	0.00116348	0.454545	0.510148	0.362691	7.113234396929e-06	1	1.86711	0.0562779	0.4649	0.4649	0.0187203	0.182156	0.0104437	0.348837	0.360878	-0.100187	0.0515608	0.50009	-0.129008	-0.0184542	0.492505	0.492505	-0.00567631	-0.190196
Ahsa1	-0.111135	0.00334216	0.476562	-0.275168	-0.330133	5.32847077428699e-05	0.555556	-1.41079	-0.477432	7.59285700585682e-15	0.500838	-6.74114	0.240881	0.00115234	0.361111	0.707811	-0.0112837	0.0717281	0.465618	-0.012912	0.00960239	0.12003	0.482915	0.00884103	0.0246366	0.457512	0.457512	0.00836653	0.0585552	0.0466581	0.501712	0.0779412	0.115618	0.177693	0.428571	0.0867513	0.0884547	0.128814	0.463256	0.078728	0.156337	0.015608	0.307453	0.282447	-0.149414	0.00136103	0.401669	-0.428241	-0.223615
Ahsg	-0.0730456	0.00910587	0.476562	-0.149063	0.0496544	0.000622117	0.555556	0.159199	0.245636	3.58296938000841e-08	1	1.82895	-0.281858	8.14711848240094e-13	0.499882	-3.40738	0.0564611	0.0048262	0.44186	0.130786	-0.0820869	0.00794448	0.479955	-0.172377	-0.0460894	0.198607	0.530482	-0.032355	0.0479879	0.243313	0.705231	0.0294566	-0.0254734	0.0600631	0.464135	-0.0311131	-0.0675208	0.224524	0.422827	-0.0438032	0.0551633	0.0257902	0.406561	0.0876294	-0.0928379	0.00405876	0.434534	-0.222032	0.0215967
Aifm3	-0.13162	0.0233281	0.476562	-0.214819	0.114781	0.10808	0.932709	0.110908	0.120755	0.0134188	0.527197	0.226088	-0.122994	0.00432162	0.499882	-0.290802	0.0630642	0.0759907	0.444522	0.070584	-0.126623	0.0745449	0.479955	-0.142778	0.204685	0.000360761	0.454545	0.704687	0.19633	0.00123255	0.978901	0.571164	-0.0864668	0.513557	0.513557	-0.0250245	0.00840046	0.39879	0.500903	0.00335394	0.104505	0.122235	0.406561	0.0953928	-0.01193	0.103144	0.493426	-0.0117697	0.022785
Aimp2	-0.0759473	0.14071	0.476562	-0.0646824	-0.30216	0.000199493	0.555556	-1.11801	-0.157167	5.62976585571115e-12	0.527197	-1.76805	-0.325964	4.12393914974631e-08	0.499051	-2.40715	-0.036518	0.015	0.470478	-0.0666055	0.0457047	0.329087	0.482915	0.0220612	0.0447046	0.0768415	0.454545	0.049819	-0.00332894	0.027984	0.497779	-0.00517014	-0.114265	0.030394	0.325301	-0.173364	0.0519287	0.463744	0.496011	0.0173297	-0.27137	0.000347203	0.275229	-0.938781	-0.0485904	0.00293812	0.472338	-0.123028	-0.120519
Aip	-0.00888098	0.0983801	0.476562	-0.00894397	0.0786864	3.1426100752275e-08	0.555556	0.590361	0.0508253	4.66817779756567e-06	0.527197	0.270942	-0.130462	0.00055692	0.499882	-0.424551	0.0436325	0.149777	0.448103	0.0359774	-0.0382375	0.00759112	0.479955	-0.0810519	0.0299936	0.00953237	0.454545	0.060611	-0.0726074	0.124296	0.44729	-0.065749	-0.121299	0.0377213	0.325301	-0.172658	-0.102108	0.0313752	0.343305	-0.15351	-0.0831996	0.0526488	0.497768	-0.10638	-0.00796969	0.0196577	0.489848	-0.0136	-0.0688977
Aipl1	-0.114518	0.0467139	0.476562	-0.152372	0.11287	1.01803562166736e-09	0.555556	1.01496	0.214618	6.79164935069876e-06	0.735871	1.10915	-0.0608949	0.00415772	0.483694	-0.145	0.0516571	0.197274	0.448103	0.0364146	-0.174477	0.0104173	0.473913	-0.345855	0.129066	0.00539368	0.454545	0.292737	0.0226782	0.0961459	0.501712	0.0230653	-0.0750938	0.131065	0.422182	-0.0662713	0.026169	0.532618	0.532618	0.00715944	-0.0893059	0.116548	0.523463	-0.0833667	0.0238028	0.00767174	0.480206	0.0503454	0.00942416
Alg14	-0.149261	0.00635343	0.476562	-0.327924	-0.520179	1.0634997145409e-14	0.555556	-7.2686	0.460374	5.76839165538009e-23	0.527197	10.2382	0.00436564	0.260344	0.436614	0.00255151	-0.0604846	0.258155	0.504129	-0.0355721	0.0401263	0.136889	0.510631	0.0346543	0.0617839	0.287132	0.454545	0.0334819	-0.0613888	0.139742	0.459745	-0.0524674	0.0639728	0.389469	0.456024	0.0261986	-0.0270863	0.0290187	0.424338	-0.0416403	-0.0992628	0.203581	0.52372	-0.0686166	0.0790368	0.0245272	0.472792	0.127277	-0.0676583
Alg2	-0.173944	0.000263933	0.476562	-0.622459	0.230235	4.46928181392886e-07	0.555556	1.46194	-0.418702	5.56625433124743e-11	0.520127	-4.29355	-0.190034	1.95761407570084e-10	0.499882	-1.8449	0.000982262	0.0160538	0.463405	0.00176259	-0.0822378	0.0917039	0.479955	-0.0853309	-0.188452	0.000418812	0.410596	-0.636588	-0.0626923	0.0564893	0.439589	-0.0782421	0.0302536	0.254079	0.458421	0.0180019	-0.154527	0.0229341	0.291375	-0.253349	-0.0150711	0.310271	0.544965	-0.00766002	-0.0981372	0.193879	0.468658	-0.0699197	-0.0995175
Alg6	-0.0960965	0.00103394	0.476562	-0.286897	0.0978433	1.78325116211548e-09	0.555556	0.85601	-0.0202003	0.00251825	0.527197	-0.0524986	-0.114005	4.51139415948403e-05	0.499882	-0.495429	-0.0440114	0.200216	0.571608	-0.030742	-0.0284101	0.392258	0.480826	-0.0115467	0.0500059	0.177338	0.454545	0.0375643	0.0110277	0.00332312	0.501712	0.0273318	0.0576452	0.161959	0.444444	0.045574	0.081846	0.01302	0.425308	0.154312	0.0317147	0.0804158	0.434884	0.0347168	0.0115364	0.0481029	0.492597	0.015203	0.0585072
Alox12b	-0.117459	0.0148066	0.476562	-0.214896	0.0961372	0.0376911	0.910064	0.136876	0.368194	2.39035495519434e-22	0.527197	7.96091	0.15174	5.27051278647066e-05	0.368056	0.649166	0.0484899	0.265551	0.450624	0.027923	0.0768733	0.207876	1	0.0524426	-0.147327	0.00590079	0.454685	-0.328405	-0.00499998	0.0101442	0.499273	-0.00996888	0.0112874	0.648898	0.648898	0.00212004	0.00202742	0.426445	0.489147	0.000750422	0.0558386	0.310982	0.437297	0.0283249	-0.241132	0.000408436	0.341518	-0.817166	0.0274142
Als2cl	-0.221544	1.3990608906473e-05	0.476562	-1.07541	0.162041	1.10396514405158e-05	0.555556	0.803243	-0.37272	1.29922963144323e-19	0.500838	-7.0393	0.205399	4.44014127765504e-06	0.333849	1.09942	0.0859566	0.0362809	0.44186	0.123805	-0.105683	1.76126379701858e-05	0.473913	-0.502434	0.0827044	0.0552789	0.454545	0.103996	-0.111236	0.000345121	0.28719	-0.385103	0.0988306	0.00492841	0.428571	0.228031	-0.0316649	0.0074677	0.408638	-0.0673453	0.102839	0.00663464	0.346512	0.224003	0.106183	0.00715933	0.460976	0.227776	0.0815891
Amacr	-0.134459	0.00752868	0.476562	-0.285494	0.0691294	0.0773459	0.728165	0.0768417	-0.350379	3.32375884133167e-14	0.512761	-4.72254	-0.0742795	0.00392798	0.486045	-0.178704	-0.0192566	0.0728524	0.471399	-0.0219054	-0.083164	0.149773	0.479955	-0.0685742	-0.061555	0.0157922	0.49991	-0.110895	0.0986869	0.0105035	0.677486	0.195269	0.00220076	0.816966	0.816966	0.000193218	0.0256387	0.36169	0.50452	0.0113237	-0.0550065	0.131612	0.491203	-0.0484445	-0.0208815	0.282836	0.490246	-0.0114528	0.00713105
Amelx	-0.0676856	0.00302445	0.476562	-0.170524	0.133686	0.000199399	0.555556	0.494676	0.0590397	3.27861505552463e-07	0.527197	0.382832	-0.215105	1.70797924246377e-09	0.51049	-1.88594	-0.108057	0.00648058	0.571608	-0.236471	0.012977	0.00982825	0.482915	0.0260517	-0.0920595	0.0694139	0.516633	-0.106656	-0.104368	0.000561077	0.308378	-0.339299	-0.170784	0.000940683	0.16	-0.516887	-0.146775	0.000167657	0.176471	-0.55416	-0.138068	0.00361814	0.460352	-0.337094	-0.153508	1.29761622053062e-06	0.323232	-0.903681	-0.0853395
Amz1_P1	-0.0298788	0.088298	0.476562	-0.0314938	0.271771	5.67439297195728e-06	0.555556	1.42573	0.109867	0.000343772	0.527197	0.380549	-0.304388	5.22317602916037e-09	0.510121	-2.52096	-0.0904829	0.139571	0.566578	-0.0773815	-0.0432449	0.193985	0.480826	-0.0308004	-0.104169	0.201754	0.524548	-0.072416	-0.0930054	0.180022	0.445798	-0.0692588	-0.122491	0.0530761	0.332061	-0.156188	-0.0890445	0.223412	0.418554	-0.0579585	0.00776152	0.609819	0.609819	0.00166717	0.165904	0.000853332	0.460976	0.509141	-1.15177
Amz1_P2	-0.0641206	0.00659527	0.476562	-0.139832	0.118524	6.3223366713591e-07	0.555556	0.734744	-0.0299474	6.17945049615639e-05	0.527197	-0.12605	0.405785	1.35708869524146e-23	1.35708869524146e-23	9.27925	0.0446096	0.0699913	0.444522	0.0515222	0.145286	2.25462716414701e-05	0.63246	0.675132	-0.0070478	0.383083	0.538742	-0.00293687	0.0508786	0.00137952	0.501712	0.145527	0.0475035	0.125751	0.444444	0.0427763	0.109391	0.0125971	0.409524	0.207814	0.111199	0.0006395	0.263393	0.355188	0.142707	0.000160356	0.460976	0.541563	-0.136476
Angptl3	-0.0716348	0.13679	0.476562	-0.0618886	-0.175776	1.20511686096908e-05	0.555556	-0.864635	-0.225562	3.42030722772349e-11	0.527197	-2.36072	-0.0736393	5.0825282467508e-06	0.499882	-0.389841	0.140081	0.00309332	0.44186	0.351543	-0.162155	0.0130853	0.476647	-0.305373	0.061824	0.176687	0.454545	0.0465409	0.0335378	0.148698	0.501712	0.0277591	-0.0803297	0.116553	0.413255	-0.0749858	0.0146293	0.445895	0.510874	0.00513148	0.0132314	0.722232	0.722232	0.00186991	-0.0924624	0.00587062	0.436944	-0.206313	-0.0198978
Ankib1	-0.181173	0.0140141	0.476562	-0.335792	0.399911	3.79733483476726e-13	0.555556	4.9671	0.296255	2.86103107750359e-10	0.527197	2.8273	-0.123286	0.00631257	0.486901	-0.271204	0.0861647	0.22238	0.444522	0.0562573	0.0293725	0.0146181	0.482915	0.0539018	0.0799859	0.0514832	0.454545	0.103049	0.187537	0.00208941	0.765393	0.502594	0.0332758	0.139852	0.454201	0.0284285	0.0331505	0.320654	0.497022	0.0163751	-0.0464778	0.155104	0.495563	-0.037618	0.200634	0.0196039	0.460976	0.342613	0.0301487
Ankrd13a	0.000388447	0.0386914	0.476562	0.000548636	-0.0378879	1.51746461232882e-07	0.555556	-0.258353	-0.0432236	1.27517323574903e-12	0.527197	-0.51412	-0.257207	2.04858838566991e-05	0.520922	-1.20593	-0.0518343	0.361348	0.471399	-0.0229146	0.103181	0.099032	0.880105	0.103617	0.126735	0.0264823	0.454545	0.199866	0.114734	0.0460317	0.848338	0.153393	0.110283	0.225609	0.435774	0.0713141	0.0397359	0.298799	0.493373	0.0208463	0.121835	0.0813872	0.394737	0.132733	0.119353	0.000710719	0.460976	0.37576	-0.204339
Ankrd13d	-0.0237631	0.0142247	0.476562	-0.0438895	0.166872	0.000298391	0.954295	0.588259	-0.141384	1.81324737581570e-09	0.527197	-1.23591	-0.0515834	0.000103893	0.499882	-0.205478	0.0769536	0.208046	0.444522	0.05247	0.159389	3.58523230726199e-05	0.494574	0.708562	0.0767265	0.0124748	0.454545	0.146085	0.163567	0.00127899	0.804173	0.473222	0.0221583	0.381984	0.471352	0.00926118	0.0532142	0.132915	0.47235	0.0466383	0.0311557	0.0860483	0.435927	0.0331889	0.0368463	0.0282382	0.480206	0.0570809	-0.08302
Ankrd27	-0.0569312	0.474479	0.476562	-0.0184334	-0.0661915	9.97139622696463e-05	0.555556	-0.264848	0.0217902	0.00265879	0.527197	0.0561166	0.0201589	3.64959104974273e-08	0.422707	0.149937	-0.0264683	0.0279625	0.472434	-0.0411165	-0.383774	2.53178869575843e-07	0.322222	-2.53159	-0.0132027	0.0413846	0.481982	-0.0182615	-0.0355728	0.181743	0.47693	-0.0263431	-0.00420174	0.00124805	0.496706	-0.0122009	-0.0779892	0.0150403	0.35752	-0.142154	0.0438807	0.0973432	0.431485	0.0443939	0.158679	0.00847098	0.460976	0.328794	0.0892022
Ankrd60	-0.247751	0.022209	0.476562	-0.409649	0.146019	0.0427353	0.555556	0.199931	-0.265962	0.000373483	0.527197	-0.911644	0.0480281	0.00114848	0.413451	0.141197	0.106685	0.0206495	0.44186	0.179774	-0.0121949	0.293112	0.480826	-0.00649947	-0.0282242	0.0325742	0.495406	-0.0419729	0.201161	0.00249115	1	0.523743	0.0897416	0.160635	0.435774	0.0712692	0.0337653	0.308739	0.496067	0.0172341	-0.244709	0.0159814	0.419444	-0.439591	0.0471997	0.0125258	0.475118	0.089783	-0.0257901
Ano5	-0.246191	1.67283105349419e-12	0.476562	-2.89928	-0.271216	4.98704542201402e-06	0.555556	-1.43803	0.114814	0.000306526	0.527197	0.403402	0.0881623	1.63934416483651e-05	0.388889	0.421886	0.0365223	0.152569	0.450624	0.0298217	-0.289006	2.79980488558042e-08	0.35514	-2.18282	0.00244995	0.0254507	0.454545	0.00390596	-0.241696	9.46945433430358e-05	0.0866667	-0.972505	-0.0358041	0.0496536	0.445095	-0.0466903	-0.0939567	0.0660981	0.383607	-0.110851	-0.161857	0.00400878	0.455189	-0.38797	-0.114665	0.0390952	0.448898	-0.161434	0.00105811
Anxa6	-0.0439058	0.0630934	0.476562	-0.0526877	0.164747	0.000540446	0.555556	0.53827	-0.785606	3.97999870841067e-18	0.486301	-13.6696	-0.0246273	0.0192823	0.476061	-0.0422319	-0.178243	0.0253277	0.571608	-0.284548	-0.0381149	0.00358227	0.479955	-0.093223	-0.0500207	0.0624186	0.481982	-0.0602592	0.0911515	0.0677737	0.501712	0.106551	-0.0263408	0.331763	0.492301	-0.0126218	-0.0733306	0.284165	0.42528	-0.04007	0.0675593	0.250076	0.432854	0.0406658	0.19816	0.00204052	0.460976	0.533102	0.0353302
Anxa7	-0.204402	4.20758328251277e-07	0.476562	-1.30326	-0.00522448	0.0762037	0.555556	-0.00584109	-0.183755	1.39512369212944e-11	0.527197	-1.99474	0.417878	8.93851665824955e-11	0.245098	4.19915	-0.0760596	0.016279	0.571608	-0.136023	0.0568055	0.00631595	0.497019	0.124947	-0.186315	0.00619304	0.449248	-0.411401	-0.0242912	0.359823	0.488281	-0.0107831	-0.175448	0.00140614	0.16	-0.500372	-0.0972523	0.0441662	0.364198	-0.131768	0.0621008	0.132369	0.424982	0.0545378	-0.256422	0.0034191	0.364469	-0.632359	-0.0771804
Aoah	-0.228906	0.00141482	0.476562	-0.652221	-0.421067	2.1807321464766e-08	0.555556	-3.22596	0.149473	0.000659856	0.527197	0.475406	-0.526434	3.2862886794161e-08	0.497717	-3.93946	-0.203588	0.00291563	0.488188	-0.516151	-0.0492351	0.00402309	0.479955	-0.11794	-0.126403	0.00138357	0.451613	-0.361385	-0.0852335	0.116324	0.439404	-0.0796363	-0.140398	0.0184392	0.230061	-0.243486	-0.0480827	0.159205	0.427001	-0.0383721	0.0252883	0.506684	0.544965	0.00746669	-0.165598	0.0001516	0.364469	-0.632469	0.0180467
Ap1g1	-0.0350429	0.0440532	0.476562	-0.0475189	-0.282337	0.000591974	0.555556	-0.9113	-0.822566	3.94075613818026e-22	0.452261	-17.6065	0.132537	8.21815539828299e-05	0.379457	0.541443	-0.052122	0.00778317	0.471399	-0.109917	-0.279502	0.00173288	0.46049	-0.771769	-0.130878	0.00799575	0.465174	-0.274469	-0.175039	0.0819248	0.380694	-0.190195	-0.112398	0.0496536	0.333916	-0.146572	-0.102551	0.137622	0.403811	-0.0883288	0.0187773	0.110196	0.439961	0.0179856	-0.0306119	0.102065	0.48224	-0.0303402	-0.388609
Ap1m1	-0.0235676	0.0219326	0.476562	-0.0390966	0.114757	0.0340091	0.555556	0.16851	-1.36675	1.37539351326832e-12	0.469828	-16.2118	-0.621773	3.23895401455077e-08	0.49359	-4.65683	-0.234477	0.0062311	0.564756	-0.517125	-0.376067	1.13103441817879e-06	0.35514	-2.23629	-0.154239	0.00294867	0.449248	-0.390282	-0.085221	0.0113039	0.394523	-0.165906	-0.089371	0.00546552	0.272506	-0.20219	-0.428179	0.00175158	0.0892857	-1.18031	0.0895048	0.141594	0.432854	0.0759855	-0.275412	6.2852528303164e-08	0.218182	-1.98343	-0.0197499
Ap1s1	-0.246231	4.03131644850668e-06	0.476562	-1.32831	-0.512331	3.16021094115823e-09	0.555556	-4.35496	-0.0767487	2.75151827579664e-08	0.527197	-0.580253	-0.111537	0.0659291	0.479776	-0.131717	0.00641151	0.149776	0.463405	0.00528665	-0.094616	0.234387	0.479955	-0.0596144	0.042662	0.233477	0.454545	0.026952	0.0823703	0.209997	0.512934	0.0558295	-0.0584742	0.526647	0.526647	-0.0162839	0.0889004	0.178285	0.468156	0.0665762	-0.0929854	0.209605	0.526807	-0.0630998	0.0248316	0.0142881	0.480206	0.0458149	-0.0381846
Ap2b1	-0.0860851	0.0210284	0.476562	-0.144381	-0.0915333	0.015322	0.555556	-0.166104	-0.179445	2.0347451621158e-09	0.527197	-1.55964	-0.117448	0.0134611	0.499882	-0.219735	-0.0138202	0.415013	0.571608	-0.00527847	0.0415151	0.151179	0.932424	0.0340636	0.0158255	0.273355	0.454545	0.00891405	0.0294975	0.274484	0.501712	0.0165623	-0.007313	0.517839	0.517839	-0.00209009	0.0389695	0.440212	0.501121	0.0138863	0.011711	0.080447	0.44573	0.0128176	0.0247617	0.150624	0.49201	0.0203567	0.142569
Ap2m1	-0.0897365	0.01263	0.476562	-0.170373	-0.0832611	0.0157179	0.555556	-0.15017	-0.026243	0.0258213	0.527197	-0.0416744	-0.198266	4.67567018187493e-05	0.499882	-0.858521	-0.103596	0.0747197	0.571608	-0.116707	-0.154421	4.59533239297213e-05	0.46778	-0.669827	-0.115814	0.0139804	0.488867	-0.214775	-0.0469506	0.224191	0.475547	-0.0304888	-0.077322	0.379935	0.462195	-0.0324977	0.0517156	0.0968635	0.47235	0.0524313	0.0619582	0.231712	0.432854	0.0393467	-0.125594	0.00165291	0.411885	-0.34937	-0.0599254
Ap3b1	-0.0529041	0.0165701	0.476562	-0.094205	0.0371131	0.00189417	0.555556	0.101043	0.441741	6.48119623057823e-14	0.703161	5.82584	-0.436674	2.12543600071457e-11	0.49359	-4.66043	-0.296395	0.000286648	0.524887	-1.05002	0.0183692	0.0709856	0.482915	0.0211031	0.0965894	0.00259739	0.454545	0.249728	0.0452092	0.0272992	0.501712	0.0707004	-0.0418388	0.323001	0.477543	-0.0205343	-0.00493678	0.0930727	0.461599	-0.00509069	0.0711328	0.0876224	0.410545	0.0752147	-0.189713	0.005867	0.401669	-0.423359	0.0797882
Ap3d1	-0.0313494	0.300188	0.476562	-0.0163834	0.109814	1.48302324011932e-06	0.555556	0.64009	0.239878	4.61575527317477e-06	0.527197	1.27993	-0.175732	6.53550460985833e-05	0.499882	-0.735391	-0.0915886	0.114289	0.571608	-0.0862762	0.251597	0.000449906	0.915485	0.842064	0.0863452	0.0976611	0.454545	0.0872327	0.00893234	0.209731	0.501712	0.00605915	0.087273	0.285509	0.444444	0.0475098	0.0189225	0.36371	0.507797	0.00831162	0.166545	0.00307828	0.254098	0.418308	-0.00293545	0.150451	0.497114	-0.00241472	-0.22622
Ap3m1	-0.0352087	0.000800419	0.476562	-0.10903	0.260334	3.78059727259246e-09	1	2.19265	-0.131125	0.000125643	0.527197	-0.511501	-0.0106527	0.105886	0.458709	-0.0103881	0.164866	1.34579995227275e-05	0.44186	0.803065	0.00582858	0.0120993	0.482915	0.0111748	0.0400999	0.408739	0.454545	0.015581	-0.00394925	0.629392	0.629392	-0.000794111	0.102419	0.0284866	0.428571	0.158275	0.0578224	0.009871	0.439024	0.115971	0.162589	0.00146809	0.254098	0.460655	0.0459288	0.0475208	0.480206	0.0607692	0.0893861
Ap3s1	-0.0326827	0.0800424	0.476562	-0.0358425	0.0960577	0.000402804	0.555556	0.326107	-0.0225875	0.000306936	0.527197	-0.0793489	0.147384	2.62327355169484e-08	0.333849	1.11734	-0.11037	0.0299994	0.492848	-0.168081	0.150748	0.0649213	0.965707	0.179031	-0.0396101	0.0820543	0.47963	-0.0430126	0.0836965	0.00784625	0.501712	0.176209	0.122399	0.0836543	0.428571	0.131886	0.0657075	0.25142	0.477132	0.0393983	0.0457417	0.0147289	0.406561	0.083791	0.202488	0.00129539	0.460976	0.584704	0.197937
Apba1	-0.216085	0.00119687	0.476562	-0.631389	0.415066	1.02850227967491e-08	0.763559	3.31546	-1.15938	4.74468173959092e-11	0.491694	-11.9692	0.249881	0.00110464	0.356335	0.738844	0.0217055	0.236304	0.458741	0.0135991	0.137083	0.126524	0.828733	0.123077	-0.140091	0.48625	0.530482	-0.0438681	0.127971	0.000745763	0.501712	0.400217	0.219473	0.163538	0.428571	0.17259	0.278153	0.00518486	0.321429	0.635654	0.243552	0.00174357	0.142857	0.671853	-0.32582	0.00621707	0.363465	-0.718893	0.292204
Apba3	-0.185761	0.000918817	0.476562	-0.564114	-0.104098	0.0414557	0.555556	-0.143907	0.262878	3.65694140843914e-05	0.907539	1.16636	-0.0243781	0.0737497	0.544366	-0.0276018	0.0245772	0.0513351	0.450624	0.0316944	-0.287602	0.000691609	0.473913	-0.908863	-0.148501	0.283907	0.52181	-0.0812037	-0.132811	0.034219	0.434907	-0.194666	-0.00681241	0.166904	0.490419	-0.00529688	0.217331	0.00240821	0.321429	0.56904	-0.0652823	0.482863	0.538462	-0.0206407	-0.171535	0.00408559	0.40302	-0.409753	-0.222525
Apbb3	-0.0273458	0.2641	0.476562	-0.0158122	0.0266692	0.0457763	0.555556	0.0357196	-0.0756767	0.00016476	0.527197	-0.286296	-0.0508037	0.085505	0.468943	-0.0542588	-0.170513	0.00190187	0.564756	-0.463934	-0.125476	0.00719742	0.479955	-0.268872	-0.0716728	0.253332	0.530482	-0.0427393	-0.02641	0.202315	0.484823	-0.0183278	-0.125719	0.0202167	0.248021	-0.213004	-0.0589228	0.152433	0.418554	-0.0481353	-0.185272	0.00216696	0.390164	-0.493591	-0.130704	0.0142876	0.434534	-0.241155	-0.277172
Apeh	-0.0392407	5.29187603854341e-05	0.476562	-0.167809	-0.000209576	0.242465	0.555556	-0.000128963	-0.310531	4.37718340506728e-10	0.527197	-2.9062	0.220915	1.32849189176561e-05	0.333849	1.07732	0.0317583	0.0237182	0.455202	0.0516046	0.121556	0.0202585	0.494344	0.205843	-0.0177422	0.020193	0.530482	-0.0300695	0.00339017	0.0052202	0.501712	0.00773744	0.0316882	0.568471	0.568471	0.00777284	-0.0262791	0.00368116	0.408638	-0.0639638	-0.0149308	0.0138253	0.536564	-0.0277611	-0.0575575	0.15995	0.474667	-0.0458167	-0.0224235
Aph1a	-0.0860527	0.0801254	0.476562	-0.0943335	-0.200169	0.0161096	0.555556	-0.358886	-0.957484	2.32860935802702e-11	0.491694	-10.1808	-0.852256	6.57403579342034e-18	0.339623	-14.6436	0.146651	0.00470379	0.44186	0.341337	0.220882	0.000581202	0.536698	0.714703	0.0944362	0.00813124	0.454545	0.197357	0.16412	0.0173537	0.706437	0.28895	0.0845708	0.273766	0.444444	0.0475812	-0.0548855	0.163084	0.423773	-0.0432272	0.108722	0.0228884	0.385965	0.178345	-0.0545618	0.0378705	0.465684	-0.0775704	0.123162
Aph1b	-0.0999055	0.000509723	0.476562	-0.328955	-0.0655441	0.000112055	0.555556	-0.258936	0.153529	0.000420562	0.527197	0.51834	-0.0505192	0.000773618	0.499882	-0.157189	-0.109698	0.000753485	0.52295	-0.342579	-0.142168	6.11926719810375e-05	0.473913	-0.598998	-0.0794117	0.125922	0.524548	-0.0714624	0.0347972	0.145267	0.501712	0.0291543	-0.130625	0.0630743	0.332061	-0.15677	0.0515535	0.232924	0.485454	0.0326223	0.0953843	0.0173637	0.373573	0.16791	0.0546763	0.0120681	0.472792	0.104889	0.0410264
Aplnr	-0.0584426	0.0052924	0.476562	-0.133036	0.0490025	0.0539964	0.555556	0.0621173	0.0745403	8.44378413395413e-08	0.527197	0.527258	-0.00788258	2.34109869457485e-06	0.483703	-0.0443835	-0.109599	0.0159491	0.481407	-0.196978	-0.00639873	0.211329	0.480826	-0.00431941	-0.0489045	0.0591144	0.484882	-0.0600697	0.0370422	0.225131	0.501712	0.0239872	-0.0956726	0.0732326	0.372272	-0.108617	-0.093761	0.00808333	0.326821	-0.196186	-0.109341	0.00725301	0.462133	-0.233933	0.0914839	0.000183503	0.460976	0.341817	-0.1221
Aplp1	-0.186048	0.00266279	0.476562	-0.479012	-0.117342	0.00026246	0.555556	-0.420193	0.0252283	0.0554194	0.527197	0.0316952	-0.382203	3.16393450432358e-09	0.499882	-3.24864	0.106418	0.00133829	0.44186	0.305788	0.22259	0.000518659	0.853034	0.731234	-0.151261	0.00351755	0.450915	-0.371158	0.0746491	0.269812	0.692695	0.0424708	0.0414972	0.199587	0.454201	0.0290425	-0.0461639	0.0907597	0.418554	-0.0481077	-0.0434964	0.00803533	0.496552	-0.0911249	0.0703328	0.206562	0.480206	0.0481743	0.152035
Apoa1	-0.0296954	0.0110043	0.476562	-0.0581566	0.125947	4.60422755110046e-09	0.555556	1.05	-0.120847	0.000648921	0.527197	-0.385237	-0.350306	2.56542194460868e-07	0.500282	-2.30881	-0.067273	0.243082	0.527142	-0.0413222	0.0640754	0.00173835	0.486445	0.176839	0.00311984	0.117596	0.454545	0.00290022	-0.0904612	0.139421	0.440657	-0.0774052	0.0342103	0.0572226	0.444444	0.042504	-0.0186548	0.241664	0.461607	-0.011506	0.00437226	0.0181389	0.441802	0.0076138	-0.0730954	0.138787	0.471689	-0.0626904	0.140906
Apoa1bp	-0.0214606	0.000311194	0.476562	-0.0752615	0.364584	2.24674414222265e-10	0.855753	3.51767	-0.440961	1.82993727022082e-07	0.527197	-2.971	-0.0366914	0.000418195	0.499882	-0.123966	-0.0601779	0.108996	0.474656	-0.0579266	0.243588	3.69254510876779e-05	1	1.07975	0.169383	0.0101856	0.454545	0.337414	0.112641	0.108832	1	0.108501	0.0936172	0.0041681	0.428571	0.222815	0.0797064	0.0932632	0.46096	0.0821207	0.135994	0.00117986	0.254098	0.398213	-0.185255	0.0229083	0.424157	-0.303819	0.216194
Apoa4	-0.157225	0.0390487	0.476562	-0.221434	-0.036965	0.161839	0.555556	-0.0292362	0.192482	2.80829882392296e-08	0.527197	1.45354	-0.0620788	0.000573577	0.496734	-0.201223	0.0216754	0.292825	0.46087	0.0115615	0.0380281	0.120505	0.482915	0.0349476	-0.0843023	0.00820454	0.505034	-0.17585	0.112777	0.00826039	0.501712	0.234914	0.0434923	0.385708	0.458421	0.0179945	-0.0100389	0.631879	0.631879	-0.00200141	-0.0589948	0.0614193	0.495451	-0.0714837	-0.00818022	0.00132717	0.482581	-0.0235351	-0.0600199
Apoa5	-0.143955	0.0130622	0.476562	-0.271209	-0.328501	5.35921695515174e-06	0.555556	-1.7315	-0.0105594	0.00111641	0.527197	-0.0311731	-0.0408442	2.11576478263778e-05	0.496734	-0.190928	-0.090595	0.0881762	0.571608	-0.0955459	-0.166359	0.0155476	0.476647	-0.300833	-0.0914946	0.129864	0.52181	-0.0811109	-0.0733276	0.246706	0.465909	-0.04457	-0.0639425	0.153438	0.438638	-0.0520535	-0.11999	0.0522211	0.343305	-0.153846	-0.208811	0.00181249	0.382222	-0.572503	-0.135152	0.0106287	0.434405	-0.266726	-0.264178
Apob	-0.0115485	0.0262671	0.476562	-0.0182535	0.0973952	0.000325622	0.555556	0.339645	-0.049885	3.50439030338378e-10	0.527197	-0.471682	-0.215412	0.00546196	0.499882	-0.487402	-0.0902653	0.0128869	0.481048	-0.170588	-0.0196623	0.0256589	0.480826	-0.031278	-0.0485568	0.12575	0.496358	-0.043725	-0.0650808	0.0627646	0.439589	-0.0782457	-0.0250226	0.272668	0.49151	-0.0141219	-0.0683917	0.125726	0.414523	-0.0615918	-0.0170667	0.0178375	0.487445	-0.0298439	-0.0962415	0.000112791	0.405702	-0.379935	0.108363
Apobec1	-0.0601932	0.00827258	0.476562	-0.125344	-0.317613	0.00270019	0.555556	-0.815821	-0.436156	1.51457670778535e-12	0.512376	-5.15524	-0.143434	0.00829038	0.499882	-0.298546	-0.0458696	0.00126088	0.472434	-0.132991	-0.185092	0.000264189	0.46778	-0.662275	-0.147995	0.163534	0.516633	-0.116382	-0.122603	0.0128528	0.351145	-0.231843	-0.0351194	0.217958	0.475498	-0.023236	-0.0865651	0.0510896	0.382838	-0.111813	-0.0976294	0.00742395	0.472325	-0.207889	-0.140284	1.35052230125161e-05	0.363469	-0.683112	0.0639148
Apoc1	-0.189099	5.60452970168654e-07	0.476562	-1.18215	-0.299357	3.65033990015246e-06	0.555556	-1.6278	-0.510844	1.22205072181923e-11	0.506477	-5.57479	-0.550145	7.55118877827264e-13	0.449541	-6.66885	-0.0793685	5.77367505795571e-06	0.487933	-0.415776	-0.31608	2.99063436693866e-05	0.419689	-1.43002	-0.158452	0.00152556	0.440644	-0.44629	-0.274129	0.000181724	0.0719424	-1.02541	-0.0967984	0.0104367	0.289655	-0.1918	-0.157079	0.01026	0.269006	-0.312407	-0.129812	0.0226618	0.468005	-0.213503	-0.187321	0.000951369	0.375196	-0.566018	-0.237151
Apoc2_P1	-0.119153	2.73502452036078e-06	0.476562	-0.66285	-0.196334	1.96088802089087e-06	0.555556	-1.12059	-0.187698	4.40189935982551e-11	0.527197	-1.94386	0.0680997	0.00805865	0.413451	0.142583	0.174749	0.00785112	0.44186	0.367859	0.0185929	0.00462182	0.484896	0.043418	0.105526	0.00277886	0.454545	0.269739	-0.0928826	0.0696055	0.427376	-0.107498	-0.0280464	0.0524098	0.456774	-0.0359158	0.0784839	0.00394545	0.409524	0.188668	-0.0299172	0.0535413	0.479187	-0.038034	-0.177823	0.00961372	0.409924	-0.358688	-0.0609649
Apoc3	-0.140954	0.00982718	0.476562	-0.282975	0.0223645	0.260799	0.555556	0.013054	-0.543949	8.32352429673136e-20	0.491694	-10.3784	-0.166804	3.06324180298267e-09	0.501959	-1.42014	0.0672829	0.144729	0.444522	0.0564803	0.150845	0.00835593	0.83414	0.313457	-0.131624	0.00433555	0.454685	-0.311021	0.0644501	0.000298071	0.501712	0.22723	-0.0751572	0.1475	0.423641	-0.0624712	-0.0607266	0.15441	0.418554	-0.049269	0.0785981	0.0115258	0.384848	0.152349	-0.00360497	0.137137	0.497114	-0.00311054	-0.0093736
Aqp11	-0.0406175	0.238121	0.476562	-0.0253129	-0.417131	1.02032018884601e-05	0.555556	-2.08201	-0.197321	1.40596218829063e-05	0.527197	-0.957406	0.00797812	2.11326231286378e-13	0.420754	0.101123	0.125399	0.0810296	0.44186	0.136855	0.0716562	0.31396	0.555833	0.0360521	0.185766	0.00331931	0.454545	0.460504	-0.0438785	0.0965742	0.465909	-0.0445427	-0.0235935	0.138926	0.478127	-0.0202247	0.0881699	0.254693	0.47235	0.0523714	0.0675636	0.0982814	0.413987	0.0680723	-0.030105	0.278713	0.485333	-0.0167036	0.423385
Aqp2	-0.0365455	0.177154	0.476562	-0.0274693	-0.118139	8.87401043177525e-05	0.555556	-0.478684	0.233883	5.27458068821682e-09	1	1.93604	0.146449	1.25175862361703e-09	0.320583	1.30376	0.0103553	0.11037	0.461835	0.00991155	0.0141976	0.0303949	0.482915	0.0215405	-0.0905403	0.124112	0.495065	-0.0820464	0.0202828	0.229655	0.755182	0.0129592	0.00904044	0.261176	0.478208	0.00527118	-0.0291594	0.0808182	0.44473	-0.0318564	0.0148763	0.079744	0.439961	0.0163387	-0.0640239	0.032053	0.462032	-0.0956602	-0.0595605
Arc	-0.00565142	0.00351343	0.476562	-0.0138701	-0.0340786	0.026858	0.555556	-0.053535	-0.167887	3.82378567572426e-13	0.527197	-2.08474	-0.863392	9.10896092274288e-10	0.39759	-7.80552	-0.0362164	0.0441265	0.478476	-0.0490841	-0.123046	7.19388943387601e-05	0.473913	-0.509784	0.0407443	0.114639	0.454545	0.0383269	-0.0443241	0.157528	0.471834	-0.0355764	-0.0833741	0.00943338	0.331384	-0.16886	-0.264622	0.00107679	0.137931	-0.785364	-0.145346	0.00499381	0.460784	-0.334524	-0.27553	5.02387769307935e-05	0.296552	-1.18449	0.00693134
Arf3	-0.125646	0.00889824	0.476562	-0.257662	0.231261	6.31629829915726e-07	0.929866	1.43371	-0.220037	5.09974458609935e-07	0.527197	-1.38457	-0.333621	0.00239353	0.526386	-0.874409	-0.00528497	0.254622	0.463405	-0.00313983	0.129446	0.0898803	0.987808	0.135444	0.10896	0.054679	0.454545	0.137527	0.119306	0.1428	0.756467	0.100846	0.0465159	0.514181	0.514181	0.0134377	0.21108	0.03497	0.382353	0.307397	-0.0713089	0.135048	0.494532	-0.062004	-0.0775818	0.0429489	0.459789	-0.106058	0.386509
Arfgef2	-0.0866993	0.0135718	0.476562	-0.161899	-0.0981283	0.0403724	0.555556	-0.136783	0.211938	9.83475902070071e-23	0.527197	4.66417	-0.0877541	0.0384362	0.544366	-0.124195	0.00088369	0.0537554	0.463405	0.00112191	0.0376923	0.264767	0.721425	0.0217535	0.0916106	0.00372999	0.454545	0.222457	0.262979	6.74597727350402e-06	1	1.35985	0.0412497	0.391976	0.461062	0.0167779	0.0672326	0.138238	0.47235	0.0577779	-0.00976915	0.177593	0.475733	-0.00733247	0.253734	3.3464473221229e-06	0.452055	1.3893	0.105583
Arfip2	-0.100033	0.000131279	0.476562	-0.388308	0.0790082	0.0173316	0.555556	0.139146	-0.471843	5.00420554382605e-11	0.512376	-4.8603	0.308425	2.17590179364324e-07	0.26129	2.05484	0.0409045	0.0870026	0.447219	0.0433779	0.0133649	0.0878877	0.496714	0.0141143	-0.0558738	0.359091	0.530482	-0.0248524	0.0178869	0.216305	0.501712	0.0118936	-0.0479578	0.629107	0.629107	-0.00965272	-0.011539	0.302415	0.460495	-0.00599334	-0.0165288	0.239167	0.480637	-0.0102693	0.264574	0.0001459	0.452055	1.01489	0.00411688
Arhgap12	-0.137822	0.0076217	0.476562	-0.291899	0.230359	5.52119920244737e-06	0.922142	1.21122	0.0416324	8.33273699873911e-06	0.527197	0.21146	0.114919	1.19736115707217e-05	0.376229	0.565604	-0.0825518	0.00523235	0.491468	-0.188326	-0.10236	0.0679676	0.479955	-0.119526	-0.0969803	0.0948767	0.506134	-0.0991953	-0.0387061	0.135921	0.473185	-0.033547	0.00488228	0.201339	0.481849	0.00339842	0.0209859	0.196539	0.501121	0.0148276	0.0604699	0.0613717	0.410545	0.0732915	0.0346469	0.385082	0.494436	0.0143593	-0.0449187
Arhgap30	-0.0548415	0.228891	0.476562	-0.035119	0.236438	0.000733287	0.555556	0.741168	0.221432	1.72789609260707e-10	0.527197	2.16173	-0.355611	1.85760654489485e-09	0.499882	-3.10486	-0.113442	0.00854199	0.571608	-0.234647	-0.114029	4.09464842782648e-05	0.473913	-0.500334	-0.198623	0.00190134	0.421788	-0.540442	-0.0691247	0.0504115	0.437113	-0.0896873	-0.0247178	0.0903626	0.472269	-0.0258056	-0.0734958	0.0758319	0.40744	-0.0823261	-0.0705091	0.0860396	0.52372	-0.0751134	0.096212	0.0984994	0.474474	0.0968438	-0.111217
Arhgap33	-0.234288	0.000278952	0.476562	-0.832768	-0.100473	1.28772567708007e-06	0.555556	-0.591805	-0.0188654	5.26694953305161e-07	0.527197	-0.118445	-0.338316	1.84817757922524e-07	0.51049	-2.27797	-0.184297	0.0040277	0.564756	-0.441382	-0.341205	4.43817237422856e-06	0.371429	-1.8264	-0.155939	0.00978925	0.454685	-0.313321	-0.112605	0.143186	0.434907	-0.09505	-0.0404848	0.661027	0.661027	-0.0072784	-0.110308	0.191793	0.40744	-0.0791096	-0.041104	0.266183	0.537158	-0.0236274	-0.161483	0.0814417	0.445899	-0.17588	-0.12748
Arhgap4	0.00311766	0.204248	0.476562	0.0021507	-0.0663671	1.16052461226373e-05	0.555556	-0.327545	-0.207552	8.94167791086552e-07	0.527197	-1.2554	0.16536	6.41186244086636e-05	0.364562	0.693357	-0.0197977	0.178082	0.467526	-0.014836	-0.135962	0.00705013	0.476647	-0.292564	-0.116692	0.0328747	0.499637	-0.173071	-0.0593562	0.0289872	0.436096	-0.0912776	-0.0491187	0.110221	0.445095	-0.0470428	0.0905807	0.0582854	0.44665	0.111817	0.0538405	0.0484877	0.412007	0.0707662	-0.0273823	0.0194379	0.474231	-0.0468607	0.00407523
Arhgap40	-0.0755146	0.104029	0.476562	-0.0742191	-0.343589	1.78477363723768e-11	0.555556	-3.69304	-0.0827705	7.71740392528413e-05	0.527197	-0.340396	0.242766	2.00340257077478e-05	0.333849	1.14057	0.034254	0.730919	0.730919	0.00466302	-0.142432	0.0227928	0.479955	-0.233903	0.118082	0.169858	0.454545	0.0909133	0.0941684	0.0628898	0.501712	0.113136	-0.0762106	0.156948	0.426271	-0.0612919	0.00811352	0.374304	0.499209	0.00346265	-0.104462	0.246149	0.526807	-0.0635966	-0.124906	0.0280779	0.44206	-0.193809	-0.0636151
Arhgdia	-0.00578864	0.021429	0.476562	-0.00966123	0.0395717	8.80343350934024e-06	0.555556	0.200048	0.529364	1.16276440072244e-08	0.981172	4.20024	-0.61594	4.64895945605801e-10	0.481343	-5.74835	-0.0801649	0.0475664	0.491086	-0.106034	0.0699872	0.28002	0.759141	0.0386897	0.113478	0.0857274	0.454545	0.121067	-0.0938125	0.210349	0.448337	-0.0635167	0.0417071	0.276336	0.456024	0.023296	-0.0557338	0.226923	0.428741	-0.0358994	0.0866431	0.12983	0.410545	0.07682	0.113936	0.0155296	0.460976	0.206091	0.266168
Arhgef10	-0.0919557	5.03471411368702e-05	0.476562	-0.395228	-0.44039	1.5572385227784e-10	0.555556	-4.31919	-0.0532732	0.000251239	0.527197	-0.191779	0.276086	1.50276865324154e-08	0.25974	2.15985	-0.0264353	0.160487	0.466457	-0.0210044	0.0398125	0.0413186	0.482915	0.0550946	-0.109185	0.0587036	0.51481	-0.134443	0.0459048	0.162686	0.786174	0.0362028	-0.069037	0.168096	0.438638	-0.0534651	0.0206003	0.353087	0.505873	0.00931376	-0.0376191	0.0950558	0.495451	-0.0384476	0.130102	0.0287222	0.462063	0.200589	0.190384
Arl4a	-0.126431	0.00080869	0.476562	-0.390953	0.196697	1.43741488945806e-07	0.918539	1.34589	0.314098	2.2012718732076e-23	0.527197	7.11663	-0.168803	1.58205075657345e-05	0.499882	-0.810387	0.0148131	0.0533089	0.458741	0.0188601	-0.00356692	0.112655	0.480826	-0.00338233	0.052046	0.0112641	0.454545	0.101401	-0.0767692	0.0839911	0.438011	-0.0825858	0.00328662	0.169498	0.482299	0.00253345	-0.107882	0.0136514	0.326821	-0.201181	-0.0757039	0.176766	0.528958	-0.0569748	-0.10925	0.0201023	0.445143	-0.18537	0.00850067
Arl4c	-0.0501069	0.117148	0.476562	-0.0466627	0.267303	8.33442619388893e-07	1	1.62497	0.0222331	1.21340265361809e-09	0.527197	0.19823	-0.0251221	0.00172854	0.491795	-0.0693954	0.0183066	0.758872	0.758872	0.00219372	0.0166144	0.674706	0.896093	0.00283916	-0.0730641	0.053316	0.520604	-0.093021	0.0446723	0.150033	0.532319	0.0368016	0.0193925	0.237949	0.467795	0.0120916	0.0420165	0.0616455	0.47235	0.0508442	-0.00526837	0.0636213	0.472613	-0.00630307	0.256484	2.75574673039677e-06	0.452055	1.42599	-0.136934
Arl8a	-0.0294551	0.0532249	0.476562	-0.0375224	0.0194425	0.0922297	0.555556	0.0201255	-0.6072	1.44026284116275e-10	0.502732	-5.9758	0.149449	0.0960167	0.412752	0.152088	-0.0317451	0.163747	0.472434	-0.0249461	-0.257103	0.0313495	0.473913	-0.386624	0.0642803	0.00523632	0.454545	0.146622	0.0951422	0.154286	0.59103	0.0772243	0.122396	0.046026	0.428571	0.163643	-0.0401746	0.382922	0.451064	-0.0167483	0.0917137	0.144288	0.410545	0.0771102	0.0301638	0.00146941	0.477117	0.0854498	0.24725
Arl8b	-0.166245	0.000201844	0.476562	-0.614272	0.28593	8.72294422568083e-05	1	1.16068	-0.597948	6.04346226495944e-09	0.512376	-4.91437	0.531235	6.70877312776438e-19	6.70877312776438e-19	9.65432	0.154162	0.0175411	0.44186	0.270701	0.146217	0.00121166	0.573071	0.426458	0.250079	0.00143575	0.454545	0.710954	0.136383	0.0964265	1	0.138538	0.189423	0.00331752	0.428571	0.469614	0.20491	0.00127529	0.321429	0.593089	0.256306	0.000175264	0.0714286	0.962764	0.269317	3.25907871682057e-05	0.452055	1.2084	0.240469
Arr3	-0.0304517	0.170146	0.476562	-0.0234229	-0.0698569	0.00882355	0.555556	-0.143511	-0.219646	2.54128044081539e-07	0.527197	-1.44855	0.102916	0.00158657	0.395773	0.288117	-0.189003	0.000206571	0.552486	-0.696462	-0.0584866	0.219419	0.480826	-0.0385267	-0.15047	0.000795534	0.435897	-0.466359	-0.127432	0.00369979	0.322476	-0.309892	-0.0651392	0.0321199	0.383721	-0.0972676	-0.218404	0.000128244	0.13253	-0.85002	-0.0466602	0.0296106	0.489316	-0.0713225	-0.24228	2.82739548740164e-05	0.306962	-1.10204	0.0256544
Arrdc2	-0.115331	0.00133535	0.476562	-0.331509	0.171768	5.86580682698355e-05	0.555556	0.726865	-0.777611	9.19353088796346e-10	0.500838	-7.0269	-1.41971	4.65535835687059e-07	0.376812	-8.98969	-0.0594046	0.109127	0.471399	-0.0571512	-0.126966	0.575337	0.575337	-0.0304817	-0.121016	0.243753	0.52181	-0.074189	0.0641581	0.24102	0.502655	0.0396463	-0.214632	0.192875	0.332737	-0.153402	0.0284503	0.235156	0.496011	0.0178851	0.20585	0.00667814	0.254098	0.447794	0.0163272	0.317488	0.495887	0.00813537	-0.0314928
Arsg_P1	-0.007811	0.117637	0.476562	-0.00726	0.25784	8.2319493357688e-07	0.988011	1.56882	-0.169832	6.67002608259226e-12	0.527197	-1.89802	-0.100523	0.000161636	0.499882	-0.381129	0.0873239	0.171574	0.444522	0.0668508	-0.0201676	0.370996	0.480826	-0.00868476	-0.0860775	0.00287817	0.486111	-0.218713	0.0415214	0.334164	0.829947	0.0197658	-0.0222073	0.379417	0.496741	-0.00934668	0.0514067	0.265777	0.487179	0.0295837	0.048588	0.124927	0.431485	0.0438916	-0.0404911	0.0015331	0.457404	-0.113959	-0.0202315
Arsg_P2	-0.114546	0.00148445	0.476562	-0.323986	-0.205272	0.00320541	0.555556	-0.511972	0.0772172	0.00119399	0.527197	0.225706	0.0941597	0.0306155	0.413451	0.142563	0.0191119	0.244888	0.460801	0.011678	-0.200155	0.00209451	0.473913	-0.5362	-0.047578	0.123808	0.493264	-0.0431652	0.0875105	0.0002109	0.501712	0.321682	-0.157427	0.0256668	0.226974	-0.250409	-0.0284994	0.411432	0.480371	-0.0109923	0.0777365	0.0331699	0.395657	0.114992	0.103958	0.0173226	0.466667	0.183111	0.0299573
Asah1	-0.125632	1.99555085475463e-05	0.476562	-0.590464	0.057479	0.000112688	0.555556	0.226934	0.318944	3.79646175169713e-13	0.527197	3.96149	-0.14805	0.0153533	0.544366	-0.268533	0.0344739	0.515561	0.515561	0.00991884	0.0960236	0.165525	1	0.0750076	0.0709274	0.307165	0.454545	0.0363594	0.114466	0.0151063	0.913807	0.208425	0.144763	0.0305779	0.428571	0.219258	-0.0871815	0.0297432	0.363184	-0.133092	0.0398282	0.391028	0.439961	0.0162416	-0.169782	0.000805994	0.385524	-0.525251	0.0303475
Asb1	-0.0445167	0.000198996	0.476562	-0.164763	-0.0927562	0.000122426	0.555556	-0.362874	-0.0696897	9.43976929647929e-09	0.527197	-0.559263	-0.0132978	2.26554808263966e-06	0.485544	-0.0750638	-0.0932665	0.0028827	0.481048	-0.236916	-0.0636467	0.0083062	0.479955	-0.132423	-0.154277	0.00164496	0.447217	-0.429483	-0.00187449	0.0155233	0.499641	-0.00339098	-0.0666235	0.0109134	0.347222	-0.130718	-0.0599157	0.00878145	0.37163	-0.123213	-0.0718201	0.00346311	0.496795	-0.176716	-0.0890366	2.9854485514144e-05	0.403448	-0.40289	-0.0899396
Asb11_P1	-0.186955	0.000238353	0.476562	-0.677297	-0.0142991	0.0170732	0.555556	-0.0252763	0.0166763	0.000209034	0.527197	0.0613652	-0.248062	6.68234423958181e-12	0.500637	-2.77212	-0.185905	0.000213801	0.558974	-0.682269	-0.0379541	0.0534747	0.480826	-0.048272	-0.0596387	0.216232	0.530482	-0.0396645	-0.0828366	0.000866262	0.345109	-0.253675	-0.0639377	0.0257497	0.378313	-0.101612	-0.0720974	0.0126485	0.361399	-0.136838	-0.0757177	0.00319463	0.486364	-0.188959	-0.220549	1.90862232786486e-08	0.24581	-1.70248	-0.0750427
Asb11_P2	-0.198239	0.000387523	0.476562	-0.676334	-0.189905	0.000807601	0.555556	-0.58734	0.00323124	1.76187888276383e-05	0.527197	0.0153614	-0.317624	5.36209967782579e-15	0.49359	-4.5327	-0.242412	1.02701460435276e-06	0.48808	-1.45167	-0.153741	0.00110926	0.473913	-0.454298	-0.167609	0.00174129	0.435897	-0.462454	0.112129	0.0785826	1	0.123866	-0.163615	0.000908728	0.16	-0.497647	-0.089814	0.0439579	0.372093	-0.121874	-0.147296	0.00284968	0.457666	-0.374897	-0.138864	0.000304033	0.389665	-0.488396	-0.206847
Asb14	-0.153539	0.00265738	0.476562	-0.395448	-0.105442	0.000679535	0.555556	-0.334018	-0.166518	5.44824800403986e-07	0.527197	-1.04302	0.200351	9.3489776544227e-05	0.356335	0.807261	0.0845	0.0985021	0.443058	0.0850539	-0.0376654	0.00738752	0.479955	-0.0802839	-0.0901413	0.00764782	0.494375	-0.190781	-0.0192406	0.0192224	0.473784	-0.0330206	-0.0929581	0.0644246	0.370611	-0.110708	-0.0490361	0.178438	0.428227	-0.0367042	-0.0700781	0.00756485	0.49454	-0.14865	-0.285227	1.77380244478906e-06	0.255319	-1.64037	0.101102
Asb15	-0.0364638	0.000223029	0.476562	-0.133152	-0.0236319	0.000432921	0.555556	-0.0794881	0.102276	7.41220836796432e-12	0.527197	1.13834	-0.151517	1.66744544731641e-07	0.499882	-1.02697	-0.110479	2.85853958940065e-05	0.487933	-0.502002	-0.0447379	0.255128	0.480826	-0.0265404	-0.123442	2.858568015517e-05	0.421788	-0.560904	-0.0959573	0.000273607	0.307273	-0.341884	-0.0378762	0.00434931	0.393839	-0.0894478	-0.145665	0.000558729	0.191919	-0.473818	-0.0278119	0.0285398	0.494092	-0.0429568	-0.123586	1.4375341702288e-05	0.366942	-0.598449	0.0542852
Asb16	-0.0849386	0.000650356	0.476562	-0.270686	-0.124513	0.00511432	0.555556	-0.285286	-0.414944	6.01505805308488e-28	0.491694	-11.2951	0.164383	0.00439975	0.392273	0.387381	-0.0395763	0.214223	0.571608	-0.0264819	-0.14097	0.00287635	0.473913	-0.358227	-0.0514786	0.00053696	0.497271	-0.168338	0.0470679	0.1217	0.501712	0.0430534	-0.0744927	0.0709927	0.395101	-0.0855762	-0.0365535	0.0262434	0.418554	-0.0577903	-0.0557069	0.0244307	0.496821	-0.0898031	0.17165	0.000575236	0.460976	0.556173	-0.0399842
Asb17	-0.307047	2.06358490265754e-10	0.476562	-2.97386	-0.239497	2.60891828789018e-08	0.555556	-1.81624	-0.415591	5.0280705215853e-08	0.527197	-3.03323	-0.302764	7.99466438730905e-09	0.51049	-2.45154	-0.277808	2.26555849307486e-05	0.5	-1.29037	-0.176757	0.00587401	0.473913	-0.394357	-0.0761441	0.00844803	0.493822	-0.157865	-0.0731297	0.071603	0.438011	-0.0837386	-0.2799	3.86444792696684e-05	3.86444792696684e-05	-1.23517	-0.338641	2.9645377985538e-06	2.9645377985538e-06	-1.87202	-0.304657	8.57190365561256e-07	0.0465116	-1.84833	-0.312873	6.58943564178828e-06	0.257895	-1.62104	-0.432101
Asb18	-0.0488705	0.0107956	0.476562	-0.0961162	-0.141101	8.44872641575732e-06	0.555556	-0.715834	-0.233261	1.83121924011194e-07	0.527197	-1.57154	0.0120197	0.00190839	0.429868	0.0326856	-0.0400077	0.150771	0.493478	-0.0328736	-0.0676301	0.0114033	0.479955	-0.131403	-0.0145339	0.103586	0.475406	-0.0143115	-0.0790273	0.0042152	0.384368	-0.187704	-0.126062	0.00853311	0.226974	-0.26081	-0.0840207	0.025284	0.3625	-0.134194	-0.0295847	0.262035	0.542159	-0.0172077	-0.0223118	0.0246889	0.480288	-0.0358662	-0.0678653
Asb2_P1	-0.0335528	0.0108426	0.476562	-0.0659269	-0.0778087	0.00566882	0.555556	-0.174798	-1.53179	1.29240939634792e-11	0.458716	-16.679	0.3633	1.01313165272667e-07	0.245989	2.54104	0.0477195	0.0597717	0.450624	0.058385	0.0523477	0.175196	0.482915	0.0395998	-0.160269	0.026015	0.471239	-0.25399	0.0185958	0.0850884	0.501712	0.0198999	0.0155832	0.222587	0.511215	0.010168	0.0414326	0.0740981	0.503537	0.0468269	-0.0748429	0.033669	0.495451	-0.110226	0.23016	0.00207347	0.45953	0.617589	-0.0352945
Asb2_P2	-0.10727	0.0618031	0.476562	-0.129689	0.00301691	0.0118998	0.555556	0.00580593	-0.123576	1.04285679242175e-16	0.527197	-1.97497	0.0861836	0.0802067	0.422051	0.0944391	-0.0690732	0.00240895	0.484107	-0.180845	-0.0115993	0.153579	0.528288	-0.00943795	-0.0347113	0.250134	0.481982	-0.0208902	0.0456892	0.437311	0.501712	0.016412	-0.0040988	0.00793799	0.489866	-0.00860867	0.0640994	0.0957656	0.468156	0.0653039	0.0445857	0.295276	0.438161	0.0236203	-0.417571	0.000133784	0.257895	-1.6175	-0.275686
Asb3	-0.00355135	0.00800278	0.476562	-0.00744633	0.0711612	0.0184499	0.555556	0.123394	0.0422806	1.73073651929842e-09	0.527197	0.370453	0.170808	9.10050915641404e-07	0.334282	1.03184	0.0228901	0.0814884	0.457331	0.0249252	0.00738396	0.103278	0.482915	0.00728052	-0.0783012	0.000848776	0.47479	-0.240479	0.168439	0.00544117	0.501712	0.381398	0.0378913	0.0632317	0.444444	0.0454341	0.0837048	0.138485	0.463256	0.0718688	0.15397	0.000602257	0.234694	0.495817	0.107226	0.00472375	0.460976	0.249376	0.0309631
Asb4	-0.070727	0.011956	0.476562	-0.135967	0.0914877	0.056595	0.97429	0.114105	0.0586927	2.32765437019014e-06	0.527197	0.330621	-0.0193939	0.0800601	0.469624	-0.0212671	-0.0729771	0.184924	0.481048	-0.0534927	-0.134004	0.0105271	0.479955	-0.265018	-0.180709	0.00226836	0.432373	-0.477846	-0.187324	0.00108282	0.207006	-0.555499	-0.0650556	0.239066	0.454731	-0.0404309	-0.0463895	0.233789	0.437189	-0.0292799	-0.0258606	0.487548	0.544965	-0.00806806	0.0118239	0.128461	0.495887	0.0105377	-0.100973
Asb5	-0.27165	5.07852310387777e-07	0.476562	-1.70984	0.0434731	0.0317277	0.555556	0.065147	-1.26408	2.08335335274465e-34	0.232558	-42.5759	-0.678419	7.25911199150184e-15	0.339623	-9.59224	-0.0243675	0.000302973	0.489101	-0.0857395	-0.117288	0.000333735	0.473913	-0.407763	0.0470517	0.0557077	0.454545	0.0590068	-0.0916677	0.0175086	0.41726	-0.161037	0.0652829	0.288728	0.448468	0.0352209	0.261495	0.00402623	0.321429	0.626307	0.00748278	0.379844	0.448383	0.00314572	0.0915225	0.111687	0.476328	0.0871292	0.109857
Asb7	-0.0664449	0.000358349	0.476562	-0.228949	-0.249654	4.20956717915939e-05	0.555556	-1.09243	0.266397	1.31572075804622e-11	0.915492	2.89862	0.240001	2.36597461644247e-09	0.26129	2.07024	-0.115685	0.0597245	0.571608	-0.141581	0.0613392	0.0143635	0.483805	0.113032	-0.0442116	0.0271684	0.497271	-0.0692325	-0.206436	0.00039331	0.160173	-0.70297	0.00296055	0.292527	0.484421	0.00158044	0.0227324	0.094134	0.492893	0.0233292	0.0244335	0.121289	0.438161	0.0223854	0.062625	0.104292	0.480185	0.0614821	0.0207062
Asb9	-0.231684	1.3882903216219e-05	0.476562	-1.12541	0.132702	2.50580782915319e-05	0.555556	0.610569	-0.150085	1.14915206496516e-10	0.527197	-1.49179	0.0883364	0.0058579	0.407605	0.19719	-0.0382973	0.0158249	0.468847	-0.0689603	0.0331637	0.116695	0.482915	0.03094	0.105788	0.00436815	0.454545	0.249629	-0.00152612	0.00808817	0.500713	-0.00319286	0.0220553	0.242898	0.464844	0.0135546	-0.07605	0.0358812	0.383607	-0.109902	0.00998234	0.0187684	0.439961	0.0172352	-0.122055	0.0141206	0.434534	-0.225819	-0.0229341
Asgr1	-0.118117	0.00490754	0.476562	-0.272749	-0.249484	8.47577085519517e-06	0.555556	-1.26534	-0.328684	5.92719661687397e-14	0.520127	-4.34756	-0.0134141	4.09272480783317e-06	0.486901	-0.0722748	-0.178719	0.00558067	0.565538	-0.40271	-0.0638734	0.105962	0.479955	-0.062267	-0.106711	0.000856038	0.454685	-0.327337	-0.116272	0.0108034	0.356696	-0.228642	-0.0571554	0.265582	0.462107	-0.0329102	-0.172539	0.00425906	0.227074	-0.409036	-0.12742	0.025269	0.472325	-0.203542	0.148535	0.0190306	0.460976	0.255562	-0.185038
Astl	-0.246718	1.36119340939169e-05	0.476562	-1.20055	-0.461147	9.53201622352353e-11	0.555556	-4.62107	-0.00265065	0.0528201	0.527197	-0.00338542	0.122679	0.0178981	0.405356	0.214344	0.0371761	0.242442	0.455032	0.0228779	-0.0254189	0.539113	0.539113	-0.00682039	-0.0889136	0.0213	0.497836	-0.14863	-0.269259	2.89909777507883e-06	0.0333333	-1.49108	-0.190066	0.00320802	0.16	-0.473979	-0.062028	0.203885	0.423773	-0.0428374	0.00869876	0.510166	0.510166	0.00254255	-0.128184	6.96068246785723e-08	0.323232	-0.91746	0.00756058
Asz1	-0.0536575	0.000559716	0.476562	-0.174496	0.164885	4.41714702333345e-07	0.555556	1.04782	0.079387	4.41503782706064e-07	0.527197	0.50451	-0.0242153	1.85999470428182e-06	0.496734	-0.138765	-0.107368	0.0119826	0.483041	-0.206302	-0.00656355	0.00593632	0.480826	-0.0146136	0.0259837	0.225376	0.454545	0.0168139	0.0145964	0.194439	0.501712	0.0103812	-0.04395	0.096462	0.445095	-0.0446375	-0.00676348	0.0888808	0.459096	-0.00710971	0.0298344	0.450992	0.450992	0.0103177	0.0681058	0.0802763	0.478507	0.074604	-0.132162
Atad2	-0.0680882	0.00364981	0.476562	-0.165981	0.0780673	0.000681427	0.555556	0.247206	0.128928	4.06892110395474e-13	0.527197	1.59749	0.411931	3.16842418197521e-11	0.242105	4.32493	0.212219	0.00326822	0.44186	0.527511	0.150132	0.0126487	0.94723	0.284944	0.0324867	0.220641	0.454545	0.0213214	0.0772335	0.0462547	0.856376	0.103095	0.0347387	0.196156	0.456024	0.0245741	0.073391	0.355295	0.485454	0.0329827	0.189875	0.0113031	0.260465	0.369648	-0.0365367	0.15995	0.48224	-0.0290838	0.113932
Atf4	-0.100618	0.000419592	0.476562	-0.339805	-0.0431694	0.00182324	0.555556	-0.118248	-0.0889422	0.0301129	0.527197	-0.135303	-0.283597	6.13717062769999e-15	0.495327	-4.03049	0.0602911	0.0012431	0.44186	0.175175	-0.0949896	0.00121259	0.479955	-0.277017	-0.046603	0.00115058	0.497271	-0.13697	-0.0630151	0.111459	0.451014	-0.0600461	-0.0521887	0.0108695	0.374083	-0.102488	0.0428995	0.0233443	0.47235	0.0700043	-0.039084	0.126952	0.533985	-0.0350334	-0.0665623	0.00221375	0.445899	-0.176715	-0.0452795
Atf6	-0.066994	0.000342456	0.476562	-0.232161	0.0255443	2.85874733766978e-06	0.555556	0.141613	-0.281356	7.92429342888031e-14	0.521823	-3.68606	-0.462358	5.14275892770746e-08	0.510121	-3.37004	-0.0635844	0.095822	0.473581	-0.0647629	-0.00391188	0.16611	0.480826	-0.00304971	-0.0423604	0.00467914	0.497271	-0.0986926	0.177088	0.00402861	0.501712	0.424098	-0.0193439	0.370662	0.497086	-0.00833767	-0.0735252	0.184433	0.418554	-0.0539793	-0.034853	0.102966	0.490507	-0.0344106	-0.109624	0.0135069	0.437638	-0.204936	-0.035041
Atf6b	-0.0309217	0.0198303	0.476562	-0.0526495	0.215161	0.00347498	0.555556	0.529091	-0.545064	4.85457809620534e-12	0.500838	-6.16678	-0.257655	0.0149591	0.496734	-0.470245	-0.158699	0.0838657	0.571608	-0.170826	-0.041625	0.340315	0.480826	-0.0194854	-0.0938285	0.000244349	0.454685	-0.338907	0.290844	0.00285291	0.834731	0.740114	-0.00638347	0.308816	0.490419	-0.00325749	-0.190484	0.119173	0.332268	-0.175973	-0.0909282	0.0930756	0.518045	-0.0937619	-0.147704	0.0153352	0.448898	-0.267981	0.0982976
Atg13	-0.256829	1.5723677586222e-05	0.476562	-1.23366	-0.0702532	0.000170409	0.555556	-0.26475	-0.317831	1.2701142776247e-11	0.521823	-3.46314	-0.21867	0.0023028	0.500282	-0.576795	-0.0560271	0.00514585	0.481041	-0.12822	0.144805	0.022598	0.510041	0.238339	0.0419928	0.234981	0.454545	0.0264121	-0.0191134	0.617619	0.617619	-0.00400004	-0.122091	0.0282202	0.290618	-0.189173	-0.203945	0.0295407	0.269006	-0.31195	-0.031145	0.0575185	0.497646	-0.0386257	-0.0377048	0.0352355	0.472929	-0.0547858	-0.0314302
Atg4c	-0.0904245	0.00950286	0.476562	-0.182851	-0.0703115	0.209063	0.555556	-0.0477922	-0.250396	0.000159512	0.527197	-0.950804	-0.240576	0.00638414	0.544366	-0.52804	0.0626488	0.0547878	0.444522	0.0790199	0.0250596	0.00543205	0.484093	0.0567609	-0.0552188	0.00934933	0.516633	-0.112051	-0.076224	0.00194095	0.367133	-0.206719	0.0395828	0.0521112	0.444444	0.0507874	-0.119934	0.0188227	0.321234	-0.206925	-0.0421683	0.0172046	0.52372	-0.0743998	0.0807098	0.0027655	0.460976	0.206474	-0.0519115
Atg9a	-0.162978	1.88994044222913e-05	0.476562	-0.769833	-0.0772407	1.93039368874279e-06	0.555556	-0.441381	0.264069	3.10035238403603e-11	0.527197	2.775	-0.14091	1.07116704788734e-10	0.499882	-1.4049	0.0727239	0.053953	0.443058	0.0922128	-0.105717	6.02223719191633e-08	0.462567	-0.763305	-0.0979176	1.77800453141971e-08	0.356164	-0.758868	-0.136593	0.00530239	0.322476	-0.310822	-0.0657395	0.00465848	0.332737	-0.153288	-0.124699	2.92287944146411e-07	0.137931	-0.81481	0.115261	0.00122415	0.296875	0.33566	-0.177104	2.74862443530151e-08	0.283465	-1.33906	-0.155848
Athl1	-0.0659176	0.0139044	0.476562	-0.122399	-0.137094	0.00798873	0.555556	-0.287558	0.256943	5.81110308014866e-11	0.580955	2.63	0.0834955	7.84167655706104e-06	0.388889	0.426294	-0.0862035	0.252374	0.571608	-0.0515459	0.0398236	0.178173	0.590544	0.0298342	0.0659493	0.20791	0.454545	0.0449856	-0.15656	0.000781585	0.224324	-0.486435	-0.0172191	0.495375	0.50137	-0.00525295	-0.00902097	0.435578	0.520882	-0.00325598	0.0725837	0.055338	0.406561	0.091236	-0.0373524	0.00391962	0.462109	-0.0898981	-0.0309363
Atl3	-0.0626605	0.0307756	0.476562	-0.0947297	-0.0520541	0.301581	0.555556	-0.0270992	0.220894	1.318461737482e-10	0.527197	2.18242	0.297683	1.32249375601667e-10	0.245989	2.9407	0.0160658	0.30335	0.463048	0.00832296	0.0154512	0.132167	0.482915	0.0135797	0.0678296	0.00377395	0.454545	0.164365	0.0656276	0.00833835	0.501712	0.136434	0.0689848	0.0845224	0.435774	0.0740227	0.122586	0.0101519	0.409524	0.244368	-0.0754617	0.00619132	0.500506	-0.166636	0.102156	1.04195074391451e-05	0.460976	0.508956	0.0231843
Atp10b	-0.00723242	0.16456	0.476562	-0.00566787	0.195047	2.0706203173747e-11	0.555556	2.08387	-0.278765	5.96619951492252e-18	0.512761	-4.80154	-0.142467	0.000112684	0.544366	-0.562477	-0.00519938	0.0104319	0.465263	-0.0103033	0.00552745	0.196288	0.482915	0.00390849	-0.088433	0.00255455	0.482688	-0.229279	-0.156047	0.00128923	0.25	-0.450925	-0.0644584	0.00474967	0.333916	-0.149759	-0.103353	0.00323931	0.291169	-0.257302	-0.174828	7.03744631202008e-07	0.224719	-1.07564	-0.107256	0.00579026	0.434534	-0.239964	-0.0109228
Atp1a3	-0.107775	1.93478760329346e-06	0.476562	-0.615756	-0.0221991	0.113452	0.555556	-0.0209823	0.134452	4.3800680103626e-13	0.527197	1.66163	-0.140779	0.000629231	0.486901	-0.45066	0.0449215	0.0290504	0.444522	0.0690375	-0.0799353	0.000652723	0.479955	-0.254616	-0.0832693	0.0063835	0.497955	-0.182771	-0.066882	0.00193259	0.390116	-0.181508	-0.0433848	0.0298268	0.422182	-0.0661789	0.00805951	0.139194	0.503537	0.00690201	-0.0310273	0.00455078	0.50009	-0.0726634	-0.0216096	0.00165837	0.475711	-0.0600816	0.0234487
Atp2b2_P1	-0.0427347	0.263472	0.476562	-0.0247548	-0.0183453	9.50339894289622e-05	0.555556	-0.0737871	-0.137484	4.17681863230518e-07	0.527197	-0.877033	-0.115386	0.00285662	0.499882	-0.293558	0.00148256	0.104934	0.463405	0.00145155	0.0598324	0.00119515	0.493978	0.174865	0.0338049	0.0147613	0.454545	0.0618926	-0.0239913	0.753343	0.753343	-0.0029511	0.067849	0.0929895	0.435897	0.0699908	0.0856703	0.308601	0.473512	0.0437435	0.068414	0.114829	0.418495	0.0643057	0.182433	1.82171859744482e-06	0.452055	1.04708	0.0272776
Atp2b2_P2	-0.106961	0.042931	0.476562	-0.14624	-0.102468	0.0335414	0.555556	-0.15108	-0.118835	4.76452319714793e-05	0.527197	-0.513605	0.145299	0.00123655	0.388889	0.422497	0.0191353	0.615772	0.615772	0.00402951	-0.341761	8.71451773511295e-06	0.371429	-1.72923	0.163846	0.0089956	0.454545	0.335225	0.0914372	0.0769889	0.86038	0.101822	0.0376236	0.0790015	0.444444	0.0414749	0.1691	0.0304612	0.409396	0.256398	-0.0839643	0.212448	0.497768	-0.0564868	0.139033	0.0130206	0.460976	0.262129	-0.129943
Atp5g1	-0.129164	0.00415226	0.476562	-0.307633	-0.0218769	0.00228572	0.555556	-0.0577764	-0.0367634	0.0128674	0.527197	-0.0695015	-0.0503275	1.25103265138282e-08	0.499882	-0.397725	0.107946	0.020689	0.44186	0.181809	-0.0896653	0.254484	0.48072	-0.0532916	-0.181724	0.00636107	0.449248	-0.399151	-0.208496	0.000998553	0.193431	-0.625619	-0.0106326	0.343605	0.492944	-0.00493292	-0.02601	0.499411	0.499411	-0.0078431	0.00799676	0.138616	0.441802	0.00686271	-0.0463177	0.524619	0.524619	-0.0129762	-0.0995531
Atp5g2	-0.141865	0.000470404	0.476562	-0.472062	-0.10878	0.0165587	0.555556	-0.193735	0.431511	1.01482510151423e-23	1	9.92199	-0.017353	0.0237459	0.473798	-0.0281884	0.00455859	0.0672755	0.463405	0.00534331	-0.127417	0.0322979	0.479955	-0.189956	0.0612672	0.107866	0.454545	0.0592525	-0.0407253	0.0092008	0.600049	-0.0829239	-0.0628249	0.322527	0.496706	-0.0308742	0.0726558	0.208399	0.47235	0.0494861	0.0963157	0.0250398	0.384848	0.154237	0.394177	9.37786580799574e-16	9.37786580799574e-16	5.92365	0.0818444
Atp5g3	-0.0437015	4.44711252311677e-05	0.476562	-0.190186	-0.229034	2.41303697866238e-06	0.555556	-1.28659	-0.555533	3.88808052569404e-29	0.477551	-15.7828	-0.541494	4.52413159007638e-12	0.469136	-6.14296	-0.0704677	0.242147	0.571608	-0.0434025	-0.0849125	0.189595	0.479955	-0.0613216	0.00241246	0.420725	0.539457	0.000907089	-0.161843	0.00609207	0.299048	-0.358521	-0.174989	0.0273952	0.221088	-0.27339	-0.077211	0.0304462	0.378685	-0.117088	-0.141071	0.0446688	0.48516	-0.190445	0.0946404	0.0182138	0.468629	0.164636	-0.387441
Atp5j	-0.0413331	0.111287	0.476562	-0.0394134	0.0932463	4.70414544976373e-07	0.555556	0.590018	0.451514	1.59009225139905e-08	0.527197	3.52117	0.276393	0.000362334	0.339028	0.951037	0.14856	0.114554	0.44186	0.139793	0.152595	0.0194391	0.494354	0.261139	-0.107725	0.000180903	0.449248	-0.403166	-0.255608	0.00140594	0.151111	-0.729002	-0.0745942	0.219073	0.438638	-0.0491883	-0.118665	0.00997986	0.297297	-0.237433	-0.08412	0.0986189	0.521362	-0.0846281	-0.3988	1.76405743072972e-05	0.218182	-1.89569	-0.0800648
Atp5o	-0.0305722	0.0153859	0.476562	-0.0554236	0.175325	3.01095859721738e-05	0.718111	0.792696	0.151029	4.52600435562661e-05	0.527197	0.656111	-0.174493	1.56999730787596e-05	0.499882	-0.838283	0.036139	0.0325849	0.444522	0.0537381	0.044537	0.0354464	0.48624	0.0645977	0.139557	0.00308747	0.454545	0.350345	0.178707	4.41770353927272e-06	0.501712	0.956943	0.0208861	0.122793	0.458244	0.0190236	0.118983	0.0531002	0.425308	0.151692	0.143045	0.000668036	0.254098	0.454197	0.0652606	0.0295121	0.473362	0.0998487	0.0128198
Atp6ap1	-0.320843	1.84040915330852e-10	0.476562	-3.12343	0.0588538	0.121271	0.555556	0.0539243	0.0107727	0.000548674	0.527197	0.0351265	-0.560606	8.37341112564781e-19	0.339623	-10.1341	-0.199205	0.00250799	0.564756	-0.518066	-0.0714545	0.0358885	0.479955	-0.103255	-0.041557	0.0415684	0.493827	-0.0574001	-0.261684	1.81952338847706e-05	0.0412371	-1.24039	-0.104076	0.00377713	0.226974	-0.25216	-0.0656888	0.0445588	0.403636	-0.0887499	-0.121747	0.000245304	0.419444	-0.439542	-0.212684	2.32493540679688e-05	0.31405	-0.985492	0.0581777
Atp6v0d1	-0.160487	0.00454088	0.476562	-0.375999	-0.0977641	0.00415825	0.555556	-0.232785	-0.859002	7.84149347924205e-24	0.426752	-19.8478	-0.378485	1.58896898867434e-05	0.51049	-1.8163	-0.383521	4.55508826256632e-06	0.453488	-2.04858	-0.121722	5.55571207448272e-05	0.473913	-0.517958	-0.401186	9.13507588379231e-06	0.0338983	-2.02169	-0.254143	0.000597114	0.126904	-0.819342	-0.257182	0.00326071	0.108696	-0.63953	-0.220207	0.0142968	0.227074	-0.406229	-0.133743	0.117058	0.509683	-0.124595	-0.164857	0.0115001	0.418041	-0.319708	-0.254712
Atp6v0e	-0.341668	1.36796374231807e-09	0.476562	-3.02852	-0.193302	2.05323392428082e-06	0.555556	-1.09942	-0.534891	2.86257424263418e-19	0.491694	-9.91862	-0.605862	1.33572598089282e-20	0.339623	-12.0411	-0.212298	1.89170487925188e-08	0.47	-1.63961	-0.27273	6.02031697995509e-11	0.301205	-2.7874	-0.138253	4.59535280600897e-05	0.41369	-0.599696	-0.236446	1.30473826447856e-05	0.0412371	-1.15492	-0.190785	7.96737697946677e-06	0.04	-0.972753	-0.267424	4.28954476469062e-06	0.0227273	-1.43542	-0.258907	2.07656360371698e-06	0.109091	-1.47128	-0.197176	5.59614410988823e-05	0.331019	-0.838415	-0.182473
Atp6v1b1	-0.325419	0.0151685	0.476562	-0.591955	0.0836825	0.00157888	0.555556	0.234449	-1.84399	2.79680923162705e-10	0.452261	-17.6162	-0.192223	0.00777876	0.499882	-0.405415	-0.102718	0.0749227	0.571608	-0.115597	0.0652712	0.315434	0.482915	0.0327069	0.140627	0.0220855	0.454545	0.232864	0.0246759	0.228547	0.501712	0.0158179	0.117094	0.415463	0.444444	0.0446674	0.167434	0.212944	0.445828	0.112471	0.0905886	0.43611	0.436146	0.0326485	0.100578	0.109014	0.474474	0.0968079	-0.0937911
Atp6v1c2	-0.0761691	0.0312499	0.476562	-0.114646	-0.391757	3.45733414877831e-08	0.555556	-2.923	-0.04668	3.18090936090006e-06	0.527197	-0.256621	0.0986067	0.00174262	0.395773	0.272036	-0.212314	0.00281873	0.564756	-0.54139	-0.0534276	0.123036	0.480826	-0.0486174	0.000815998	0.454515	0.535379	0.00027944	-0.1635	0.000818846	0.219298	-0.50469	0.00926406	0.12704	0.473753	0.00830114	0.00292333	0.249976	0.517157	0.00176014	0.0537629	0.0332641	0.408772	0.0794629	0.181085	0.00174946	0.460976	0.499267	-0.0875512
Atp6v1f	-0.191883	2.51646339797317e-09	0.476562	-1.65004	-0.35784	8.77067218254459e-10	0.555556	-3.24094	-0.398321	7.23048630850345e-18	0.500838	-6.82755	-0.0746653	1.22557480996946e-07	0.499882	-0.516061	-0.29922	1.06792855705274e-10	0.333333	-2.98366	-0.577226	2.43122183595233e-24	2.43122183595233e-24	-13.6307	-0.295555	1.16632610068618e-11	1.16632610068618e-11	-3.23135	-0.229129	3.48001841716201e-06	0.0412371	-1.25068	-0.242329	2.17188684226575e-08	2.17188684226575e-08	-1.85701	-0.303326	3.92736894648177e-09	3.92736894648177e-09	-2.54973	-0.304623	5.62721776147921e-11	5.62721776147921e-11	-3.12229	-0.30152	3.49722028115491e-12	0.130435	-3.45429	-0.435452
Atp7a	-0.0827371	0.0302343	0.476562	-0.125719	-0.357391	0.000330594	0.555556	-1.24397	-1.22393	0.000313737	0.520127	-4.28797	-0.217204	0.000837707	0.500637	-0.668318	-0.151784	0.095668	0.571608	-0.154704	-0.103063	0.0411433	0.479955	-0.142815	-0.349389	0.0181171	0.410596	-0.608605	-0.113399	0.251618	0.451706	-0.0679553	0.0417557	0.35019	0.458244	0.0190279	-0.853776	0.00509687	0.00509687	-1.95745	-0.0438581	0.0473716	0.50009	-0.0580893	0.0918509	0.346019	0.480941	0.0423341	-0.240442
Atpaf2	-0.0884778	0.0111071	0.476562	-0.172921	-0.117708	0.0189732	0.555556	-0.202676	-1.3356	6.73580498457674e-15	0.426752	-18.9275	-0.421721	4.33565684558189e-09	0.499882	-3.52683	-0.188508	0.138765	0.571608	-0.161688	-0.207502	4.19151787076063e-05	0.44086	-0.908365	-0.194188	0.0355362	0.465174	-0.281442	-0.136423	0.00916932	0.331818	-0.277984	-0.0772238	0.193226	0.437898	-0.0551326	-0.348646	0.000123895	0.0588235	-1.36214	-0.0651135	0.000948618	0.478923	-0.196832	-0.268129	0.0110395	0.395806	-0.524742	-0.50234
Avil	-0.167365	0.0125501	0.476562	-0.31822	0.1016	0.00511382	0.58001	0.232791	-1.44173	2.49133171732205e-08	0.491694	-10.9623	0.0399311	3.51077537821388e-05	0.41115	0.177877	-0.0963718	0.00838621	0.494588	-0.20011	-0.21781	0.0290709	0.474343	-0.334674	0.026028	0.0019737	0.454545	0.0703985	0.189568	0.0576766	0.990307	0.234874	0.0301762	0.466523	0.469841	0.00999215	-0.0182064	0.176811	0.498521	-0.0137001	-0.00929491	0.412362	0.46657	-0.00357595	-0.20877	0.000362745	0.363281	-0.718253	-0.288702
Avl9	-0.0845111	0.00146936	0.476562	-0.239409	-0.545305	1.15489085602152e-17	0.555556	-9.23609	-0.28103	5.33965052698487e-05	0.527197	-1.2007	0.358206	2.50606005290559e-09	0.245989	3.08093	-0.065199	0.0107112	0.47604	-0.128453	-0.168267	0.00319434	0.473913	-0.41993	-0.155291	0.149389	0.49982	-0.12822	0.0507233	0.0107052	0.501712	0.0999453	-0.101913	0.116261	0.385763	-0.0952448	-0.0169477	0.251667	0.458458	-0.0101546	0.0874428	0.0118441	0.373573	0.168458	0.0628721	0.13503	0.480206	0.0546716	0.0346179
Avp	-0.159298	0.00162719	0.476562	-0.444212	0.0869559	2.46912158603997e-05	0.555556	0.400645	-0.124194	5.64186588567037e-07	0.527197	-0.776036	-0.0952234	1.27075820650976e-06	0.499882	-0.561431	-0.11522	0.00181813	0.483041	-0.315746	-0.118919	2.88665376004112e-06	0.46778	-0.658764	-0.109866	4.80848287181054e-05	0.432373	-0.474401	0.0119028	0.116486	0.501712	0.011114	-0.104102	0.0025331	0.222222	-0.270286	-0.105788	0.0197003	0.331707	-0.180425	-0.19596	5.10543173175572e-05	0.307143	-0.841052	-0.178964	2.75472782821592e-06	0.31405	-0.995024	0.1229
B3galt5	-0.0721069	0.334746	0.476562	-0.0342713	0.119828	0.00240576	0.592227	0.313799	-0.56483	3.68236219174884e-11	0.502732	-5.89337	0.182375	2.74955373992518e-05	0.354239	0.831764	-0.0628047	0.00577777	0.484645	-0.140572	0.0570292	0.128794	0.482915	0.050762	0.0305587	0.202941	0.454545	0.0211658	-0.0259091	0.646157	0.646157	-0.00491398	0.1047	0.168798	0.430396	0.0808944	-0.0829297	0.174118	0.41316	-0.0629566	0.14046	0.0279921	0.347639	0.21813	0.0938215	0.000936903	0.460976	0.28412	0.158137
B3galtl	-0.207314	0.015497	0.476562	-0.375188	0.0448522	0.0341392	0.555556	0.0657869	0.0592978	7.84812379148942e-05	0.527197	0.243431	-0.171142	3.61671063064653e-06	0.501436	-0.931302	0.055089	0.342383	0.452122	0.0256433	-0.0160158	0.123266	0.562792	-0.0145609	-0.0690974	0.0581273	0.499638	-0.0853781	0.101017	0.0426184	0.501712	0.138435	0.143936	0.046558	0.428571	0.191724	0.171309	0.00515972	0.330986	0.391849	0.112262	0.00972365	0.346512	0.225891	0.0412155	0.123494	0.483295	0.0374382	0.0627708
B4galnt1	-0.130194	0.000135959	0.476562	-0.503408	0.0930269	0.126325	1	0.0835856	-1.12634	6.29016411052839e-14	0.491694	-14.8691	0.268822	4.30369698518325e-07	0.295455	1.71136	0.235734	3.37118023569118e-11	3.37118023569118e-11	2.46866	0.13338	6.17062435431835e-05	0.769661	0.561486	-0.0543389	0.00320326	0.500263	-0.135543	0.0108827	0.190231	0.501712	0.00784338	0.196393	0.00924653	0.428571	0.399468	0.022936	0.214398	0.503537	0.0153391	-0.0554211	0.258277	0.53469	-0.0325829	0.113953	0.000939804	0.460976	0.344931	0.248227
B4galnt2	-0.07521	0.0369671	0.476562	-0.107715	0.126315	0.000182486	0.555556	0.472263	-0.131531	4.25858547009839e-08	0.527197	-0.96948	-0.156617	7.45106690540878e-08	0.496734	-1.11633	0.0145303	0.252454	0.462674	0.0086865	-0.0523432	0.125987	0.480826	-0.0470919	-0.0221998	0.504583	0.537717	-0.00659482	0.00601858	0.258756	0.501712	0.00353356	-0.0555655	0.293871	0.46729	-0.0295521	-0.0213185	0.211282	0.453552	-0.014393	0.0992902	0.0929739	0.400426	0.102432	0.116512	0.000328137	0.460976	0.405922	-0.189748
BC024978	-0.015486	0.0978027	0.476562	-0.0156354	0.280709	8.15908004105603e-10	0.555556	2.55119	0.111643	5.5332899532838e-06	0.527197	0.586907	-0.207513	0.00145961	0.491593	-0.588458	-0.0547799	0.0399251	0.532671	-0.0766237	-0.0639008	0.0249048	0.479955	-0.102479	0.0367693	0.0926214	0.454545	0.0379932	-0.0733396	0.117887	0.446266	-0.0680983	-0.0511484	0.203228	0.457306	-0.0353955	-0.0834558	0.205618	0.418554	-0.057329	-0.047232	0.00190354	0.509683	-0.128492	-0.0902825	3.60127448187999e-06	0.389665	-0.491457	0.0532783
Bag3	-0.119426	0.123093	0.476562	-0.108649	0.157434	3.9897688540709e-05	0.555556	0.692561	-1.44435	1.86779580233116e-06	0.496183	-8.27421	-0.0569404	0.000118722	0.499882	-0.223517	-0.208981	0.00350499	0.564756	-0.513114	0.11588	0.0952661	0.496123	0.118321	-0.0404859	0.153903	0.530482	-0.0329051	-0.138403	0.325607	0.446266	-0.0674446	-0.0075128	0.385209	0.491076	-0.00311258	-0.0545466	0.175625	0.424718	-0.0412052	0.0515749	0.455083	0.455083	0.0176339	0.107114	0.0412352	0.472608	0.148324	0.230558
Bag5	-0.187141	0.000635045	0.476562	-0.598325	0.22126	2.2715548422454e-07	1	1.46998	-0.0582616	1.04432780709409e-12	0.527197	-0.698042	0.387264	5.25565106524539e-09	0.245098	3.20631	-0.198978	0.0142614	0.569149	-0.36728	0.0329953	0.166959	0.482915	0.0256502	-0.158729	0.0058102	0.452681	-0.354887	-0.0615199	0.00335372	0.406191	-0.152229	0.0167182	0.318598	0.511215	0.00830489	-0.0172938	0.0271007	0.437567	-0.0270997	-0.143748	0.0976283	0.50457	-0.145246	-0.0406226	0.16962	0.48224	-0.0313006	-0.338835
Bahd1	-0.17318	0.000976216	0.476562	-0.52135	0.414575	2.14864878539585e-12	0.630135	4.83719	0.218589	9.17047342102764e-07	0.755135	1.31975	-0.298114	7.45915788800073e-12	0.501959	-3.3172	0.0512216	0.197457	0.448103	0.036087	0.0905148	0.246673	1	0.055022	0.110445	0.0385335	0.454545	0.156187	0.0992188	0.0783995	0.585297	0.109705	0.0489437	0.253659	0.454201	0.0291582	0.00608359	0.282202	0.499869	0.00334257	0.244354	0.000663402	0.136364	0.776613	-0.0378693	0.0581945	0.474231	-0.046773	0.287977
Becn1	-0.461005	6.83706025487107e-07	0.476562	-2.84215	-0.356934	3.70959395070796e-13	0.555556	-4.43693	-0.0956619	2.62585719792917e-07	0.527197	-0.629525	-0.160521	2.48849233721378e-09	0.499882	-1.38114	-0.0864478	0.000816307	0.47604	-0.266963	-0.042157	0.00204704	0.479955	-0.113355	-0.325454	8.28147707593388e-05	0.177778	-1.32847	-0.338236	2.74944752372886e-05	0.0333333	-1.54261	-0.254948	0.00284651	0.103448	-0.649018	-0.266318	0.00570803	0.171875	-0.597487	-0.10495	0.187313	0.496552	-0.0763436	-0.255938	0.000332829	0.324455	-0.890097	-0.03421
Bet1	-0.307291	4.79097986644268e-05	0.476562	-1.32737	0.0427364	0.0105216	0.687423	0.0845291	-0.1064	1.13193811214508e-05	0.527197	-0.526272	-0.0760329	4.27823351667478e-10	0.499882	-0.712332	-0.156161	0.0245144	0.492132	-0.25151	-0.0315564	0.000139032	0.479955	-0.121709	0.0072012	0.00413422	0.454545	0.0171648	0.0115757	0.0118786	0.501712	0.0222859	-0.0165979	0.0261738	0.471815	-0.0262601	-0.0691805	0.0029746	0.333333	-0.174789	-0.170821	0.000234716	0.376147	-0.619986	-0.222848	0.00101642	0.364469	-0.666968	-0.16914
Bgn_P1	-0.0733315	0.0254252	0.476562	-0.116944	0.0473289	2.19546641595741e-07	0.555556	0.315138	-0.194482	7.04454954746358e-09	0.527197	-1.58544	-0.0635121	0.000169966	0.491795	-0.239418	0.0814301	0.00579738	0.44186	0.18214	-0.000444852	0.393204	0.480826	-0.000180335	-0.105518	0.0377398	0.509463	-0.150174	-0.0272976	0.261577	0.484823	-0.0158982	0.0392301	0.281061	0.456316	0.0216236	0.00545228	0.238671	0.500903	0.00339241	0.00157932	0.327172	0.451147	0.000766322	0.133291	0.0124559	0.460976	0.253869	0.0453165
Bgn_P2	-0.0310351	0.0230323	0.476562	-0.050825	0.001566	0.238389	0.555556	0.000975173	-0.422006	1.41591917467426e-07	0.527197	-2.8903	-0.189388	2.13593090545372e-05	0.499882	-0.884518	-0.0953523	0.00398352	0.492132	-0.22882	-0.137556	0.0574035	0.479955	-0.170716	-0.0529554	0.547399	0.547399	-0.0138582	-0.0214533	0.325979	0.764121	-0.0104437	0.0818529	0.36972	0.448468	0.0353708	0.0109414	0.0862031	0.50452	0.0116469	-0.102958	0.233059	0.50009	-0.0651247	0.0832545	1.3683744045042e-08	0.458453	0.654696	0.219078
Birc2	-0.145511	0.0275921	0.476562	-0.226883	0.284706	0.000297176	0.842566	1.00415	-0.283559	5.89754101302999e-07	0.527197	-1.76639	0.225526	0.00710182	0.382329	0.484572	-0.0214324	0.0724738	0.472434	-0.0244291	0.00187271	0.74995	0.74995	0.000234028	-0.0949895	0.0276962	0.497644	-0.147954	-0.408632	2.02891797797431e-05	0.0333333	-1.9176	-0.143551	0.166183	0.367801	-0.111886	-0.0160617	0.354444	0.460526	-0.00723502	0.199639	0.00240379	0.229885	0.522875	-0.386663	1.88108116101841e-10	0.130435	-3.76053	0.10963
Birc7	-0.239306	1.93410998091041e-11	0.476562	-2.56381	0.00111036	0.202266	0.555556	0.000770675	0.375295	3.56727134225812e-12	0.828308	4.29625	-0.0355244	3.68661458318295e-06	0.499882	-0.193017	-0.250944	0.000414012	0.539249	-0.848942	-0.172267	0.0217965	0.479866	-0.286241	0.0718427	0.137625	0.454545	0.0618783	0.166105	0.00736331	0.501712	0.354289	0.0561552	0.463821	0.463821	0.0187361	-0.1645	0.0932874	0.336406	-0.169464	-0.176517	0.0289929	0.461538	-0.271432	-0.0682032	0.00140947	0.441493	-0.194443	-0.146893
Blmh	-0.290765	0.0116908	0.476562	-0.561804	0.201002	0.0529659	0.906526	0.25648	-0.390106	1.8174664932861e-06	0.527197	-2.23942	-0.0577491	0.0196802	0.496734	-0.0985184	0.166394	0.0624252	0.44186	0.200444	0.135075	0.107769	1	0.130685	0.09413	0.425339	0.454545	0.0349472	0.087929	0.247271	0.782453	0.0533577	-0.0175517	0.383061	0.496239	-0.00731436	0.053822	0.401798	0.49309	0.0213131	-0.0489416	0.222225	0.495664	-0.031969	0.125109	0.191652	0.475118	0.0897638	-0.187302
Bmp1	-0.0864644	0.00977969	0.476562	-0.173765	0.17817	3.65284719674552e-05	1	0.790606	-0.314471	1.17168397624598e-12	0.521823	-3.75201	0.148135	1.55722588689658e-15	0.259259	2.19353	-0.0540866	0.127186	0.571608	-0.0484378	-0.0458135	0.103211	0.480826	-0.0451847	0.0901108	0.0396399	0.454545	0.126323	0.143379	0.00805196	0.935223	0.30025	0.0235386	0.575502	0.575502	0.00564818	0.0423848	0.485672	0.503251	0.0132943	-0.0913688	0.114059	0.521127	-0.0861488	-0.026108	0.332839	0.487659	-0.0124735	0.208856
Bpifa2	0.000291921	0.0884058	0.476562	0.000307545	0.178287	0.00481752	0.555556	0.413122	-0.983138	6.48239087613341e-15	0.485401	-13.949	-1.33625	3.57103124739805e-17	0.1875	-21.9775	-0.0748141	0.426522	0.571608	-0.0276856	0.255591	0.045679	1	0.342564	-0.167769	0.0281073	0.47099	-0.26024	0.152671	0.0395014	0.501712	0.214257	0.0281658	0.657472	0.657472	0.00512963	-0.187488	0.267638	0.387198	-0.107328	0.140923	0.0574481	0.371429	0.174846	-0.0328255	0.633365	0.633365	-0.00651082	0.187357
Bpifa3	-0.32483	1.16799570357012e-08	0.476562	-2.57673	0.0160985	0.0417928	0.555556	0.0221982	0.292142	1.48527555366767e-14	0.527197	4.03979	-0.332958	6.80195038844985e-07	0.51049	-2.05347	-0.0415389	0.305726	0.531729	-0.0213788	0.0427997	0.335084	0.554675	0.0203233	-0.0976361	0.00927477	0.497243	-0.198464	-0.118055	0.0699924	0.42087	-0.136347	-0.0384925	0.192179	0.471601	-0.027572	-0.112217	0.160962	0.403108	-0.0890187	-0.200282	0.00157328	0.38247	-0.561431	-0.00771456	0.211561	0.492075	-0.00520397	-0.0962875
Bpifb3	-0.144013	0.00819554	0.476562	-0.300473	-0.61652	4.5006386178143e-09	0.555556	-5.14593	-0.0761437	2.17589429047434e-10	0.527197	-0.735728	-0.305364	3.80395477598863e-06	0.499882	-1.655	-0.170334	0.00727609	0.569149	-0.364191	-0.068408	0.144849	0.48072	-0.0574002	0.0402944	0.221333	0.454545	0.026391	-0.344496	5.88516683320363e-08	0.03125	-2.49079	-0.0305173	0.589454	0.589454	-0.00700525	-0.195006	0.00887344	0.227074	-0.400135	-0.0664486	0.130665	0.492765	-0.05873	-0.00151099	0.0307818	0.497114	-0.00228418	-0.105021
Bpifb4	-0.25129	1.5224582980846e-05	0.476562	-1.21058	-0.28534	5.51007845758363e-09	0.555556	-2.35658	-0.0140557	1.83052327064845e-07	0.527197	-0.094699	0.0802784	0.0726509	0.422727	0.0914178	-0.0931608	0.00420635	0.571608	-0.221359	-0.0888764	0.00476482	0.479955	-0.206367	-0.305393	6.33910036190769e-07	0.101449	-1.89282	-0.182687	0.00127501	0.214286	-0.528785	-0.126473	0.0128671	0.231928	-0.239101	-0.222425	4.72290479449849e-08	4.72290479449849e-08	-1.62944	-0.0685562	0.00580383	0.503891	-0.153311	-0.0289514	0.0480346	0.480258	-0.0381708	-0.163518
Bpifc	-0.0853895	0.0317357	0.476562	-0.127952	-0.212904	0.0109545	0.555556	-0.417378	0.1111	1.8973572642065e-05	0.527197	0.524597	-0.156294	0.074229	0.544366	-0.176522	-0.136212	3.81747001905755e-05	0.483041	-0.601814	-0.208493	0.000245998	0.462567	-0.752466	-0.142285	0.000326603	0.42233	-0.496001	-0.00782965	0.228791	0.497779	-0.00501537	-0.0773945	0.0142448	0.339496	-0.142897	-0.040754	0.00259325	0.38843	-0.105396	-0.0941079	0.0403902	0.509683	-0.13116	-0.296905	1.31995703117011e-05	0.27193	-1.44873	-0.259809
Brpf1	-0.0608656	0.0481507	0.476562	-0.0801843	-0.186393	0.00539518	0.555556	-0.422738	0.559263	1.35295380570613e-19	1	10.5526	0.0687061	5.87102239938799e-06	0.395773	0.359421	-0.0900174	0.0719711	0.571608	-0.102876	0.0840728	0.18978	0.659381	0.0606795	0.125826	0.0290061	0.454545	0.193459	0.281433	0.000832005	1	0.866779	0.072898	0.16348	0.444444	0.0573368	0.112505	0.0240089	0.413361	0.182216	0.0515638	0.0974596	0.424982	0.05214	-0.0207536	0.042269	0.48767	-0.028515	0.0650446
Btbd10_P2	-0.0243999	0.0803877	0.476562	-0.0267133	0.0996105	0.00696168	0.555556	0.214888	-0.123421	1.68028600781603e-09	0.527197	-1.08297	-0.0670764	0.00400042	0.491795	-0.160842	0.0724635	0.101405	0.444522	0.0720243	0.191187	0.00375099	1	0.463792	0.110783	0.0035815	0.454545	0.270967	-0.0990586	0.08558	0.427376	-0.105758	-0.0589876	0.0284316	0.393057	-0.0912065	-0.141343	0.00848413	0.27248	-0.292777	-0.000670158	0.267823	0.457765	-0.000383433	-0.693439	1.02425843239327e-16	1.02425843239327e-16	-11.0878	-0.0923205
Btbd7	-0.181431	3.2729870980753e-05	0.476562	-0.813729	-0.0350878	0.00131417	0.555556	-0.1011	-0.105235	0.0291857	0.527197	-0.161517	-0.470486	1.85344796917074e-09	0.49359	-4.1083	0.0578999	0.164679	0.446418	0.0453566	0.164974	0.000405755	0.694958	0.559547	-0.0341118	0.368677	0.47963	-0.0147825	-0.010689	0.0207035	0.484823	-0.0179998	0.0753139	0.0721965	0.428571	0.0859696	0.0459756	0.578307	0.578307	0.0109349	0.192624	0.00839985	0.254098	0.399836	-0.138022	0.00578145	0.421003	-0.308887	-0.152257
Btbd9	-0.0631718	0.227826	0.476562	-0.0405814	-0.0203803	1.50160663588322e-05	0.555556	-0.0983033	-0.203202	3.37021781975379e-08	0.527197	-1.51839	-0.189013	1.17376161852272e-08	0.496347	-1.49895	-0.0562684	0.179909	0.571608	-0.041917	-0.0805748	0.000589644	0.479955	-0.260209	0.0701422	0.138831	0.454545	0.0601479	-0.07194	0.0988693	0.443414	-0.0722953	-0.0701127	0.227751	0.445095	-0.0450502	-0.124637	0.0107696	0.297297	-0.24526	-0.100176	0.124301	0.518045	-0.0907118	-0.0395531	0.265439	0.482609	-0.022784	-0.189306
Btrc	-0.13479	0.00598417	0.476562	-0.299637	0.137875	2.86688569575926e-07	0.555556	0.90206	0.381529	1.98432088381803e-23	0.527197	8.66163	-0.0435924	0.0008908	0.496734	-0.132966	-0.0136139	0.0659594	0.468017	-0.0160743	0.0867951	0.00241389	0.497292	0.227167	0.026761	0.000754811	0.454545	0.083552	0.232559	7.86726347580198e-05	0.502431	0.954464	0.137572	0.0313115	0.428571	0.206949	0.038662	0.00682719	0.459381	0.0837326	0.138091	0.00260182	0.263393	0.356928	-0.0211693	0.172245	0.485932	-0.0161702	0.19865
C1galt1c1	-0.0446791	0.0684645	0.476562	-0.0520303	-0.241186	9.48297031975381e-06	0.555556	-1.21149	-0.582122	3.85945181526979e-23	0.491694	-13.0474	-0.259512	9.09420186559282e-07	0.499882	-1.56777	-0.13881	0.00866464	0.571608	-0.28626	-0.00861143	0.122259	0.480826	-0.00785981	-0.190317	0.0015279	0.421788	-0.535914	-0.0839159	0.0436305	0.426993	-0.114143	-0.064963	0.328428	0.464135	-0.0314135	-0.0440608	0.0293303	0.408638	-0.0675313	-0.0234591	0.145699	0.487857	-0.0196245	-0.093294	0.014325	0.448718	-0.172025	-0.00872127
C1rl	-0.10703	0.0362429	0.476562	-0.154207	0.161082	1.65182959047029e-05	0.555556	0.770301	-0.0860686	1.84590977149796e-05	0.527197	-0.407431	-0.0050707	0.0355015	0.458639	-0.00735127	-0.304066	6.72658438897539e-07	0.47	-1.87676	-0.0124997	0.38818	0.480826	-0.00513697	0.00392057	0.00404214	0.454545	0.00938345	-0.0778463	0.0945848	0.439404	-0.0797285	-0.0730901	0.0810624	0.407555	-0.0797545	-0.108585	0.0752757	0.372093	-0.121979	-0.193741	0.000112751	0.337423	-0.764867	-0.0294064	0.63045	0.63045	-0.00589156	0.0937102
C2	-0.171214	5.84897718678996e-07	0.476562	-1.06716	-0.0467134	0.0081738	0.555556	-0.0975177	-0.0964221	3.69743870399323e-07	0.527197	-0.620196	-0.282528	6.92689456678368e-07	0.51049	-1.74022	0.0309196	0.0193183	0.447219	0.0529972	-0.152883	6.88095841450696e-06	0.450425	-0.789237	-0.183777	5.99371849488053e-05	0.351852	-0.775962	-0.20201	6.07021357001632e-06	0.0564516	-1.05385	-0.111707	0.00134918	0.191964	-0.320591	-0.129869	6.57044190540034e-05	0.177215	-0.543163	-0.249216	3.96562446946001e-07	0.0465116	-1.5954	-0.199209	9.43709253552789e-06	0.31405	-1.00106	-0.361261
Cachd1	-0.0549274	0.000157611	0.476562	-0.208857	-0.0370492	7.07298184265537e-05	0.555556	-0.153769	-0.193361	2.38023294765068e-09	0.527197	-1.66743	0.11871	7.72644640712099e-09	0.339028	0.962976	-0.0288165	0.0200945	0.466545	-0.0488994	-0.0165427	0.0307121	0.480826	-0.025024	0.103016	0.0216342	0.454545	0.171507	-0.065772	0.0221889	0.426993	-0.108778	0.00614585	0.010483	0.482299	0.0121658	-0.128388	0.000887203	0.227074	-0.391837	-0.0643077	0.0153562	0.510706	-0.116636	-0.135261	5.6520942522284e-07	0.329384	-0.84508	-0.372001
Calr3_P2	-0.169939	0.00122433	0.476562	-0.494878	0.100437	0.00160249	0.555556	0.280742	-0.213051	5.94446581602979e-05	0.527197	-0.900329	-0.00890893	0.129395	0.458709	-0.00791185	-0.193198	1.64254995721997e-05	0.491181	-0.92435	-0.0449445	0.0771435	0.48072	-0.0500098	-0.15585	0.00053809	0.42233	-0.509498	-0.312261	2.58310792343277e-06	0.0333333	-1.74487	-0.147738	0.00220295	0.16	-0.392539	-0.116397	0.0255198	0.326821	-0.185435	-0.148935	0.0399757	0.472325	-0.208242	-0.250835	1.17231712830854e-05	0.289377	-1.23686	-0.170308
Cand1	-0.0558641	0.0214556	0.476562	-0.093207	-0.175358	0.00435822	0.555556	-0.413966	0.307201	1.4351566593651e-11	0.527197	3.33101	-0.140758	0.0028736	0.499882	-0.357746	-0.0935449	0.173127	0.474656	-0.071247	0.00887481	0.0950009	0.482915	0.00907247	0.0355459	0.202329	0.454545	0.0246667	0.107734	0.049507	0.501712	0.140629	-0.0140167	0.502927	0.502927	-0.00418391	-0.0559426	0.0336965	0.40744	-0.0823707	-0.0745802	0.118354	0.497768	-0.0691222	0.0154333	0.341325	0.497372	0.00720477	-0.153841
Cand2	-0.0284419	0.131776	0.476562	-0.0250335	-0.0974504	0.00452697	0.555556	-0.228442	-0.327959	7.21142180454925e-15	0.514983	-4.63798	-0.2462	2.86248631642576e-07	0.51049	-1.61095	-0.0267794	0.159549	0.467542	-0.021346	-0.0942082	0.0085488	0.479955	-0.194832	-0.0380204	0.103645	0.481982	-0.0374293	-0.093493	0.00560996	0.365248	-0.210457	-0.1033	0.077273	0.361789	-0.114867	-0.0949191	0.0209669	0.33913	-0.159318	-0.0655394	0.0355445	0.496151	-0.0949815	-0.000414442	1.46844858598204e-05	0.497479	-0.00200306	-0.0962935
Capn10	-0.0277073	0.0398419	0.476562	-0.0387808	0.224416	0.000146698	0.555556	0.860315	0.212807	1.29524678406054e-05	0.527197	1.04013	-0.233218	1.00330721673617e-07	0.499882	-1.63219	0.0202295	0.478044	0.478044	0.00648422	-0.0255272	0.0945781	0.480826	-0.0261452	0.0602846	0.264753	0.454545	0.0347938	-0.0785472	0.197569	0.45831	-0.0553193	0.0885964	0.111124	0.428571	0.0845379	0.120757	0.0834258	0.43106	0.13026	0.0437555	0.628967	0.628967	0.00881113	0.0608042	0.00175547	0.468629	0.167552	-0.108373
Capn2	-0.151516	1.85189104569565e-05	0.476562	-0.717033	0.000402272	0.00108742	0.555556	0.00119217	0.0962978	3.11876737055493e-11	0.527197	1.01171	0.0369285	0.00234052	0.422051	0.0971473	-0.0979089	0.135766	0.571608	-0.0849075	0.0766367	0.0325481	0.489314	0.113995	-0.028134	0.0876771	0.477746	-0.0297409	0.114038	0.0629881	0.85882	0.13693	-0.0623158	0.0460532	0.399793	-0.0833001	-0.000736474	0.473135	0.477664	-0.000239365	0.0735338	0.171418	0.424982	0.0563228	-0.0646752	0.167808	0.473923	-0.0501353	-0.175202
Capn7	-0.109573	0.0169644	0.476562	-0.193995	0.0840302	0.139193	0.555556	0.0719619	-0.13548	8.91215351717074e-06	0.527197	-0.684177	0.127015	3.30169481071621e-05	0.388889	0.56919	0.198822	0.032979	0.44186	0.294607	0.11785	0.0344031	0.495027	0.172461	0.266465	0.0107927	0.454545	0.524102	0.0426896	0.0782783	0.501712	0.04723	0.06055	0.0619012	0.435774	0.0731626	0.0276073	0.0124532	0.47235	0.0525841	0.205222	0.029683	0.303136	0.313475	-0.11905	0.0232643	0.441493	-0.194445	-0.110256
Capn8	-0.127284	0.0331661	0.476562	-0.188292	-0.136544	2.61578552959375e-08	0.555556	-1.03533	-0.144499	2.99316207449287e-08	0.527197	-1.08719	0.32048	2.50529884610066e-07	0.26129	2.11553	0.0935168	0.0518335	0.44186	0.120206	-0.0248299	0.187227	0.480826	-0.018067	0.0179176	0.0668668	0.454545	0.0210494	-0.041752	0.28485	0.480053	-0.0227709	0.0957613	0.104184	0.428571	0.0940567	-0.0352446	0.106579	0.451064	-0.0342694	0.0618298	0.175733	0.42702	0.0466905	0.32032	1.05604801219073e-06	0.4	1.91434	0.0416336
Capn9	-0.12809	9.67010991323207e-05	0.476562	-0.514227	0.149521	1.96886944479148e-05	0.555556	0.703612	0.0843731	0.00500426	0.527197	0.194114	-0.0519287	0.0637361	0.483703	-0.0620867	0.0486264	0.0657359	0.444522	0.057486	0.0331482	0.0353918	0.482915	0.0481013	0.153281	0.000599325	0.454545	0.493924	0.111995	0.0182986	1	0.194601	0.028955	0.464703	0.47088	0.00963694	0.0814917	0.11857	0.463256	0.0754634	0.0759396	0.0415869	0.398925	0.104876	0.057146	0.0229527	0.475118	0.0936718	0.0517763
Capzb	-0.133413	4.67904111647383e-05	0.476562	-0.577659	0.0997452	5.23738896313959e-05	0.555556	0.426998	-0.14031	0.0145484	0.527197	-0.257776	0.257732	3.4165454032135e-17	0.245098	4.24392	0.0570405	0.0695514	0.444522	0.0660354	0.156995	5.10913102936107e-05	0.494354	0.673766	0.0385947	0.0596793	0.454545	0.0472467	0.0104544	0.00532037	0.501712	0.023774	-0.0275958	0.0759337	0.464964	-0.0308953	-0.0138202	0.232882	0.459072	-0.00874631	0.0204101	0.467856	0.467856	0.00673304	-0.11881	1.81079033017617e-05	0.375196	-0.563412	0.0243859
Casp14	-0.0504496	0.0234454	0.476562	-0.0822301	-0.170284	0.000612864	0.555556	-0.547061	-1.04492	8.23474964520536e-18	0.443299	-17.8517	-0.429511	5.65257716167137e-12	0.49359	-4.83103	0.0667215	0.00547322	0.44186	0.150908	-0.0893554	0.146566	0.479955	-0.0745195	0.0379107	0.0198481	0.454545	0.0645347	-0.172142	0.00133847	0.222527	-0.49463	0.0319134	0.13578	0.454657	0.0276742	0.0792247	0.0159135	0.428125	0.142464	-0.130537	0.0134293	0.501054	-0.244358	-0.174412	0.0636497	0.448898	-0.208633	-0.00994249
Casp6	-0.0725072	0.0405684	0.476562	-0.100916	-0.0235805	0.0398559	0.555556	-0.0330011	0.162258	2.01035072485244e-06	0.527197	0.924337	0.069041	0.000223616	0.396129	0.252034	0.0800491	0.112339	0.444522	0.076004	0.0441594	0.0154278	0.590526	0.0800035	-0.00911621	0.00448325	0.482252	-0.0214086	0.104981	0.00128534	0.501712	0.303499	0.0305621	0.113632	0.454201	0.0288659	0.119629	0.08237	0.43106	0.129705	0.0447378	0.0418639	0.419184	0.0616559	0.323204	0.000436133	0.452055	1.08609	0.278146
Cav2	-0.147679	0.000702519	0.476562	-0.465681	-0.0675021	0.0178328	0.555556	-0.118046	-0.245885	6.76323162203458e-13	0.527197	-2.99238	-0.0913059	0.000241462	0.499882	-0.330267	0.112278	0.033132	0.44186	0.166143	-0.143194	0.00262591	0.473913	-0.369544	0.0357042	0.108417	0.454545	0.034451	-0.00399161	0.205093	0.500713	-0.00274643	0.0122653	0.186176	0.477493	0.0089546	0.0576501	0.304045	0.487137	0.0298087	-0.0663161	0.00605761	0.495451	-0.147069	0.26227	3.91179504137002e-05	0.452055	1.15599	-0.156153
Cblb	-0.135186	6.89868756667278e-06	0.476562	-0.697727	-0.379889	9.23646035268171e-19	0.555556	-6.85111	-0.0829277	3.89618901405865e-14	0.527197	-1.11201	-0.289645	6.76844699040411e-17	0.49359	-4.68342	-0.00303402	3.61038867104031e-09	0.466295	-0.0256146	0.0556028	1.3851400519664e-12	0.500257	0.659366	-0.0350257	1.21598212834626e-08	0.465174	-0.277231	-0.0676451	1.14138254470228e-06	0.274725	-0.401985	0.0251469	5.86043491782699e-06	0.444444	0.13157	-0.0893582	3.73073691656446e-06	0.185629	-0.485054	-0.166971	3.19632700626698e-08	0.181818	-1.25151	0.0424034	1.27692697823292e-06	0.472792	0.249919	-0.189607
Cblc	-0.00427644	0.0397111	0.476562	-0.00599167	0.32569	9.17349558419344e-08	0.905868	2.29203	-0.269169	2.79487845336945e-09	0.527197	-2.30237	0.0702633	0.00100747	0.422051	0.210563	0.10476	0.170792	0.443058	0.0804066	0.115568	0.0157621	0.787815	0.208299	0.340488	1.32112833491115e-06	0.428571	2.00175	0.132357	0.0474954	0.56096	0.175154	0.108251	0.145747	0.428571	0.090541	0.0219437	0.324771	0.503537	0.0107178	0.167179	0.121072	0.384848	0.153296	-0.00652105	0.529237	0.529237	-0.00180209	0.284713
Cbx5	-0.111682	0.000171736	0.476562	-0.420498	0.140703	6.24967598727132e-06	0.878494	0.732241	-0.0225962	3.10815692927467e-15	0.527197	-0.327814	0.0708503	0.0119776	0.413451	0.136148	-0.0723813	0.412463	0.571608	-0.0278389	-0.204332	0.000274732	0.462567	-0.727644	-0.114754	0.0234223	0.503095	-0.187092	0.0100974	0.493959	0.501712	0.00309291	-0.106683	0.0504425	0.345719	-0.13839	-0.133008	0.0517659	0.336406	-0.171042	-0.171048	4.42282229684596e-06	0.286957	-0.915842	-0.0539752	0.102333	0.473079	-0.0534347	-0.0453896
Cbx8	-0.0948501	0.0065213	0.476562	-0.207311	-0.106746	0.016757	0.555556	-0.189559	-0.757167	1.81807581284068e-42	0.310811	-31.6045	-0.259496	0.000332638	0.500365	-0.902534	0.189889	0.00450127	0.44186	0.445607	0.26914	0.000275696	0.823261	0.958023	0.0877262	0.0727705	0.454545	0.0998363	0.106671	0.02567	0.501712	0.169668	0.00122143	0.281746	0.511215	0.000671958	-0.0261013	0.189514	0.45181	-0.0188545	-0.0757744	0.253129	0.532427	-0.0452115	-0.0701611	0.0149069	0.452594	-0.128157	0.00823128
Ccdc116	-0.0951794	0.00171201	0.476562	-0.263313	-0.0191125	0.00676157	0.555556	-0.0414733	0.000842697	0.230639	0.527197	0.000536855	-0.0824516	0.000133346	0.498688	-0.319502	-0.0624389	0.0127706	0.471399	-0.118246	0.0538408	0.0344418	0.48538	0.0787645	0.0191166	0.176479	0.454545	0.0144007	-0.165243	0.00267671	0.261176	-0.425072	-0.0365216	0.0484208	0.443291	-0.0480248	-0.0821512	0.028787	0.37037	-0.126579	-0.070335	0.00397101	0.495451	-0.168881	-0.235453	3.13456106385334e-06	0.288462	-1.29589	-0.0322212
Ccdc47	-0.0365746	0.246381	0.476562	-0.0222517	-0.0674946	1.71333471743988e-07	0.555556	-0.456679	0.0752274	1.30812410759318e-09	0.527197	0.668272	-0.0347551	0.022685	0.473538	-0.0571464	-0.0585176	0.159065	0.571608	-0.0467219	-0.0676625	0.0675195	0.479955	-0.0792038	-0.0762647	0.00184813	0.491461	-0.208452	0.0570093	0.0154041	0.501712	0.103322	0.0574954	0.160037	0.444444	0.0457537	-0.109279	0.0682948	0.37037	-0.127376	-0.00769954	0.349077	0.532588	-0.00351929	0.138081	0.00628495	0.460976	0.304013	0.0122853
Ccdc79	-0.0976007	0.0349692	0.476562	-0.142137	0.0147293	0.0202064	0.555556	0.024959	0.346467	2.7838201203611e-08	0.790514	2.61769	0.0502395	0.0192827	0.428177	0.0861522	0.182356	0.00507611	0.44186	0.41841	-0.0707738	0.0903621	0.480826	-0.0738888	-0.179098	0.0428973	0.474026	-0.244929	-0.0851907	0.28759	0.46423	-0.0461074	0.112617	0.422378	0.444444	0.0421526	-0.0138853	0.0955196	0.458351	-0.0141617	-0.0477892	0.270347	0.495451	-0.027148	0.0230603	0.33417	0.495887	0.0109774	0.0718474
Ccdc80	-0.218086	0.000174719	0.476562	-0.819494	-0.169144	0.00553565	0.555556	-0.381729	-0.0288085	1.168784927886e-06	0.527197	-0.170899	0.0124832	1.09863871594041e-06	0.426988	0.074389	-0.0434076	0.0130872	0.471399	-0.0817432	-0.0202973	0.0519305	0.480826	-0.0260734	0.0737109	0.191304	0.454545	0.0529447	-0.136221	0.0232288	0.357843	-0.222582	-0.0907538	0.069221	0.372272	-0.105253	-0.00811601	0.092249	0.459072	-0.00840038	-0.214153	0.0162234	0.455189	-0.383304	-0.132263	0.00886687	0.434405	-0.271434	-0.00562413
Ccin	-0.263428	3.34169774820589e-05	0.476562	-1.17911	-0.169742	0.0040014	0.555556	-0.407005	-0.601497	9.46421540126176e-09	0.512761	-4.82636	-0.0683224	0.00413893	0.483497	-0.16282	-0.0970796	0.00592427	0.497064	-0.216232	0.0328682	0.151068	0.598127	0.0269792	-0.232846	0.000178899	0.326087	-0.872565	-0.105649	0.0666385	0.42402	-0.124272	0.0166448	0.063473	0.474051	0.0199307	0.0599633	0.19795	0.48573	0.0421809	-0.138989	8.42508644298196e-06	0.358696	-0.70529	0.00543387	0.0030588	0.498899	0.0136632	-0.0194537
Ccl3	-0.291062	0.00720188	0.476562	-0.623615	-0.225288	0.00812535	0.555556	-0.470887	-0.284404	8.93797727658841e-08	0.527197	-2.00469	-0.392162	1.87281794943689e-06	0.51049	-2.24611	-0.124228	0.134688	0.571608	-0.108162	-0.0588129	0.322688	0.480826	-0.0288899	-0.032219	0.613435	0.613435	-0.00683788	-0.326451	1.08442321919037e-07	0.03125	-2.27367	-0.22601	0.0097717	0.16	-0.454287	-0.0169334	0.263411	0.525048	-0.00981063	-0.13351	0.0714559	0.503891	-0.152997	-0.374315	2.18496205748641e-06	0.218182	-2.11883	-0.155682
Cct4	-0.242571	3.73045499999297e-12	0.476562	-2.77216	-0.537239	1.23858860138681e-11	0.555556	-5.8597	-0.211852	1.92245109259158e-06	0.527197	-1.21097	-0.358558	1.32404852789522e-14	0.49359	-4.9761	-0.234591	5.46613163592395e-08	0.47	-1.70368	-0.351381	6.37822890849605e-12	0.142857	-3.93381	-0.0996394	2.53295750336792e-07	0.395105	-0.657259	-0.112639	0.000366935	0.283925	-0.386961	-0.175	5.64415318507894e-05	0.0833333	-0.743469	-0.0982157	2.56684735351098e-05	0.2	-0.450869	-0.191457	2.20158060303828e-05	0.289256	-0.891664	-0.332915	8.57120353244976e-09	0.184783	-2.68561	-0.159586
Cct6b	-0.101353	0.00389176	0.476562	-0.244245	-0.486437	1.95635020034292e-10	0.555556	-4.7226	-0.756171	2.47824198449598e-21	0.479839	-15.5816	-0.614289	5.28321239998577e-18	0.339623	-10.6131	0.0166884	0.0630465	0.457331	0.0200317	-0.112476	0.0150892	0.479955	-0.204857	-0.317174	6.79506735677687e-07	0.0923077	-1.95627	-0.237247	2.40611454137419e-05	0.0564516	-1.09577	-0.212807	0.00466847	0.16	-0.496015	-0.251393	0.000117854	0.106061	-0.987635	-0.233481	0.000129004	0.286957	-0.908099	-0.202396	0.00265046	0.385524	-0.52151	-0.392788
Cct7	-0.38506	1.04639929124707e-09	0.476562	-3.45795	-0.454015	5.33164526506258e-14	0.555556	-6.02621	-0.0485085	0.0128643	0.527197	-0.0917108	-0.217829	2.22387531696815e-10	0.499882	-2.10268	-0.375215	3.93726045461214e-08	0.366667	-2.77839	-0.449946	2.22958349552099e-10	0.0980392	-4.34278	-0.2173	0.000112023	0.329787	-0.858485	-0.230079	4.09116364178126e-05	0.0839161	-1.00962	-0.268406	8.08970987219355e-05	0.04	-1.09834	-0.288487	6.0293573596007e-06	0.0227273	-1.50582	-0.244397	1.81185801736426e-05	0.181818	-1.1589	-0.205776	0.000589995	0.364469	-0.66448	-0.226388
Cd164	-0.0568225	0.0152197	0.476562	-0.10328	-0.0420742	0.15998	0.555556	-0.0334883	0.0532075	0.0450755	0.527197	0.0716205	0.0618545	0.036337	0.422727	0.0890488	-0.0538465	0.0322167	0.471399	-0.0803345	0.0530229	0.0343036	0.485846	0.0776606	0.0597747	0.00197743	0.454545	0.161625	0.18939	0.0144219	1	0.348662	-0.042039	0.0994744	0.452661	-0.0421353	-0.0324387	0.541827	0.541827	-0.00863321	0.03234	0.259453	0.439961	0.0189493	-0.0259564	0.392154	0.505405	-0.0105524	0.00559692
Cd207	-0.0127529	0.039633	0.476562	-0.0178789	0.15363	0.000278341	0.943784	0.546219	-0.0528766	0.0148147	0.527197	-0.0967276	0.126591	5.75497975278674e-05	0.376429	0.536739	-0.0643021	0.0589321	0.571608	-0.079069	0.0422212	0.0769165	0.48333	0.0470336	0.0088283	0.182976	0.454545	0.0065118	0.0147438	0.0807063	0.501712	0.0161164	-0.0679975	0.00625978	0.333916	-0.149829	0.0184911	0.371679	0.503537	0.00794809	-0.0671044	0.0175503	0.493444	-0.117816	-0.0208328	0.00235043	0.480258	-0.0547664	0.0659827
Cd209d	-0.63479	0.000166771	0.476562	-2.39816	-1.14253	3.09001100974466e-06	0.555556	-6.29537	-1.38189	2.38593364289254e-05	0.500838	-6.38755	-0.271538	1.10772371803662e-10	0.501959	-2.70332	0.13913	0.0689413	0.44186	0.161602	-0.0992054	0.00166443	0.479955	-0.275666	0.0612473	0.214289	0.454545	0.0409745	0.0888557	0.0569603	0.71329	0.110574	0.024998	0.0267645	0.463366	0.0393078	0.111163	0.370587	0.47235	0.0479235	-0.130697	0.00987933	0.462133	-0.262083	-0.0325284	0.0572535	0.479275	-0.0404067	0.0470895
Cd63	-0.0556629	0.126333	0.476562	-0.0500122	0.0724607	0.000963029	0.555556	0.218568	0.0378552	0.000448405	0.527197	0.126752	0.0454477	0.000998534	0.413451	0.136372	-0.0531772	0.296672	0.571608	-0.0280629	-0.00624898	0.0840006	0.480826	-0.00672214	-0.139618	0.017765	0.500263	-0.244392	0.0968767	0.096141	0.579425	0.0985325	-0.0665597	0.301642	0.459612	-0.0346449	0.0627383	0.061483	0.463256	0.0759915	0.00830591	0.203488	0.544965	0.00574322	0.123324	0.00859498	0.460976	0.254756	0.319172
Cd74	-0.480582	0.000327415	0.476562	-1.67478	-0.117484	0.00489669	0.555556	-0.2714	0.295085	1.53960904438229e-12	0.527197	3.48572	-0.205721	2.49143527757518e-06	0.501959	-1.15277	-0.0251554	0.201875	0.478262	-0.017481	-0.600117	5.19127314047607e-05	0.318182	-2.57134	-0.0567255	0.133388	0.497271	-0.0496282	-0.428103	0.000327347	0.0333333	-1.49194	0.0685182	0.385417	0.454201	0.0283713	0.0723288	0.125687	0.468156	0.0651474	0.178392	0.0535805	0.346512	0.226735	-0.0943976	0.183185	0.468658	-0.0695813	0.0221782
Cd81	-0.112922	0.00366631	0.476562	-0.275052	-0.203035	9.0347119099991e-07	0.555556	-1.22716	-0.011642	2.42614267002239e-06	0.527197	-0.0653711	0.197052	2.00340570433291e-14	0.245989	2.69926	-0.148256	0.0179352	0.571608	-0.258899	-0.00100523	0.170857	0.480826	-0.00077138	-0.132375	0.0104584	0.47079	-0.262172	0.0310104	0.110151	0.501712	0.0297082	0.0403	0.0925856	0.444444	0.0416483	-0.0340051	0.00433688	0.40744	-0.0803479	0.0435026	0.0738908	0.42702	0.0492193	0.0718298	0.0528721	0.475118	0.0917104	0.00818858
Cd93	-0.606441	0.000670587	0.476562	-1.92457	0.18912	0.000171179	0.555556	0.712328	-0.596687	4.44412409248068e-07	0.521823	-3.79028	-0.258734	3.19791879924029e-07	0.498689	-1.68051	-0.175053	0.0272677	0.571608	-0.273845	-0.216745	0.000291005	0.473913	-0.766432	0.127718	0.0369943	0.454545	0.182875	0.00441391	0.445093	0.501712	0.00155171	-0.0209514	0.224686	0.496706	-0.0135854	-0.238593	0.0219412	0.227074	-0.395764	-0.169024	0.126201	0.503891	-0.151942	0.145416	0.00767148	0.460976	0.307572	0.00903938
Cdk2ap2	-0.0931708	2.69962651682196e-05	0.476562	-0.425669	0.498704	1.84499579561978e-17	1	8.34532	0.1241	1.86965756868258e-07	0.527197	0.834973	0.222005	4.27526553610055e-08	0.302273	1.63596	0.180482	0.00199663	0.44186	0.487249	0.102463	0.0941563	0.97661	0.105143	0.195664	1.76117473564138e-05	0.454545	0.930225	0.0186353	0.35262	0.501712	0.00843606	0.108888	0.137029	0.428571	0.0939908	0.00359716	0.378573	0.491922	0.00151746	0.089368	0.0204019	0.384848	0.151061	-0.0128594	0.299765	0.490954	-0.00672831	0.0126557
Cdk5rap3	-0.181249	0.0022172	0.476562	-0.481071	0.478905	5.13953412346701e-12	0.624678	5.40639	0.486306	1.01083549852602e-33	1	16.0458	0.174269	4.15963490692822e-08	0.321181	1.28627	-0.113296	0.00434272	0.496274	-0.267632	0.0678673	0.0977567	0.489314	0.068536	0.138764	0.0141811	0.454545	0.256476	0.00619229	0.0791388	0.782343	0.0068215	0.0353065	0.112665	0.451178	0.033478	0.0736503	0.183408	0.47235	0.0542495	0.0239426	0.393604	0.516376	0.00969533	0.25048	6.19858760847925e-05	0.452055	1.05394	0.0298367
Cds1	-0.157245	0.000862417	0.476562	-0.481842	-0.00123377	5.94629426166178e-05	0.555556	-0.00521361	0.435767	3.16646131501816e-33	0.527197	14.1622	-0.538694	5.41891115765738e-05	0.501959	-2.29812	0.0169161	0.463444	0.463444	0.00565003	-0.209123	0.0322849	0.476647	-0.311803	0.00247495	0.0912164	0.454545	0.00257377	0.0504627	0.0117964	0.568883	0.0973047	0.0266599	0.0960074	0.45521	0.0271317	0.1172	0.0434889	0.419355	0.159582	0.0567077	0.186116	0.432854	0.0414089	0.109696	0.000584778	0.460976	0.354647	0.223074
Cdyl2	-0.272492	3.78903478409556e-07	0.476562	-1.7498	-0.294028	0.0002496	0.555556	-1.05931	-0.00103852	2.22461841787211e-08	0.527197	-0.00794754	-0.796703	1.61723721788026e-07	0.49359	-5.41059	-0.168084	0.00417571	0.500538	-0.399918	0.0428909	0.0720379	0.48624	0.0490003	-0.302695	0.00780273	0.410596	-0.638007	-0.367867	0.0194051	0.188889	-0.629818	-0.0107413	0.219984	0.500402	-0.00706358	0.00490445	0.0700283	0.503537	0.0056633	0.126854	0.286692	0.413987	0.0688291	-0.335466	0.0326159	0.389665	-0.498693	-0.0970272
Cela3b	-0.0183559	0.0454512	0.476562	-0.024642	-0.0582343	0.0154024	0.555556	-0.105544	0.022842	0.00437043	0.527197	0.0538952	0.0665925	0.00288302	0.412205	0.169155	-0.21916	0.00108389	0.488312	-0.649813	-0.155885	0.0157131	0.479955	-0.281176	-0.0739242	0.262306	0.530482	-0.0429641	-0.0348872	0.0281778	0.459745	-0.0540784	-0.0120899	0.26758	0.500402	-0.00692202	-0.0768519	0.156737	0.414318	-0.0618525	-0.115243	0.115432	0.517372	-0.10806	-0.116212	0.000535551	0.405702	-0.380153	0.118499
Cenpa	-0.0524166	0.00851951	0.476562	-0.108481	-0.196867	9.89386026513079e-05	0.555556	-0.788381	0.0959916	2.20605932534928e-11	0.527197	1.02292	-0.40028	9.16839887817296e-15	0.487365	-5.61901	0.0351554	0.00838423	0.444522	0.0730016	-0.11886	0.0193373	0.479955	-0.20368	-0.114145	0.0447069	0.509375	-0.154053	0.0306237	0.082796	0.585472	0.0331345	0.0346855	0.0760657	0.444444	0.0388066	0.000242022	0.0444871	0.482865	0.000327157	-0.0387016	0.473851	0.544965	-0.0125532	0.0732759	0.00580297	0.469372	0.163871	-0.0518291
Cept1	-0.267774	0.000121287	0.476562	-1.04865	-0.235858	0.0013442	0.555556	-0.677274	-0.504453	4.26118980178214e-14	0.500838	-6.74478	-0.171492	0.000868932	0.500282	-0.524941	-0.135846	0.0103227	0.571608	-0.269819	-0.188996	0.00716048	0.473913	-0.405407	0.0675463	0.0215198	0.454545	0.112611	-0.0500834	0.0587471	0.44959	-0.0616534	-0.070899	0.149826	0.429868	-0.05845	-0.117186	0.0301214	0.331723	-0.178254	0.0673072	0.0877721	0.412007	0.0711197	-0.0391907	0.0305534	0.471689	-0.0593717	-0.0691153
Cers6	-0.046447	0.0398669	0.476562	-0.0649973	-0.0778484	0.127028	0.555556	-0.0697599	-0.137726	0.00289558	0.527197	-0.349585	-0.172875	0.00812779	0.544366	-0.361313	0.0977807	0.0815645	0.44186	0.106434	-0.066617	0.0665718	0.479955	-0.0783889	0.0285996	0.117469	0.454545	0.0265998	0.0387863	0.192424	0.513841	0.0277609	0.0118249	0.262436	0.476695	0.00686996	0.0391733	0.0359944	0.47235	0.0565571	0.0835983	0.0526891	0.39779	0.106862	0.162255	0.00226169	0.460976	0.429255	0.129339
Cfdp1	-0.223548	5.50902455837841e-06	0.476562	-1.17562	-0.273903	3.0580782310239e-07	0.555556	-1.78435	-1.94136	2.37897660333681e-30	0.148148	-57.5101	-0.0219389	1.73959074980232e-09	0.485544	-0.192175	-0.207195	0.000884753	0.564477	-0.632602	-0.160704	0.000811001	0.473913	-0.496733	-0.299777	0.00110099	0.318436	-0.886805	-0.215874	0.00722797	0.240409	-0.462182	-0.183116	0.000968593	0.126126	-0.551884	-0.254513	0.00213501	0.159292	-0.679702	-0.131896	2.91608442842651e-05	0.382222	-0.598177	-0.461235	8.54694166942519e-09	0.130435	-3.72133	-0.250555
Cflar_P1	-0.0571221	4.55304678379937e-06	0.476562	-0.305129	-0.235224	2.34411268685068e-05	0.555556	-1.08909	0.0456718	2.35590326028657e-11	0.527197	0.485393	-0.12267	0.000194972	0.499882	-0.455109	-0.0370989	0.285117	0.504141	-0.020218	-0.0701291	0.226561	0.480826	-0.0452203	0.0223071	0.28798	0.454545	0.0120601	-0.0331556	0.0290692	0.460163	-0.0509458	-0.114065	0.0696698	0.347222	-0.131968	-0.0480392	0.224698	0.436333	-0.0311487	-0.00288497	0.00310456	0.469007	-0.00723551	-0.221846	7.7494449783672e-07	0.280992	-1.35564	-0.0965086
Chd2	-0.31972	0.000127303	0.476562	-1.24536	-0.0576976	5.58557382208337e-17	0.555556	-0.937755	0.145602	0.0054724	0.527197	0.329325	0.421997	1.18450797763357e-08	0.245098	3.34494	-0.227084	0.00868259	0.564756	-0.4681	-0.0762931	0.0807645	0.479955	-0.0833716	-0.236714	0.000598131	0.356164	-0.762979	-0.123622	0.0426393	0.394523	-0.169386	-0.12217	0.000168472	0.16	-0.461005	0.0284905	0.000977208	0.481722	0.0857567	-0.0355039	0.00780158	0.481139	-0.0748357	0.116718	0.055737	0.472792	0.146348	-0.400165
Chd3	0.000828882	0.208811	0.476562	0.000563845	-0.393532	2.14764915574936e-05	0.555556	-1.83702	0.267056	5.86781841820014e-19	0.527197	4.86884	0.43404	1.68964599521543e-10	0.245098	4.24152	0.263504	5.49279132007241e-05	0.387097	1.12258	0.246088	0.000444455	1	0.824931	-0.119956	0.0262256	0.503095	-0.189684	0.00149125	0.420929	0.710224	0.000560398	0.0363803	0.127022	0.451178	0.0326012	0.0186603	0.159355	0.501121	0.0148841	-0.0473361	0.195005	0.53469	-0.0336065	0.141262	0.0357007	0.460976	0.204452	-0.0703843
Chd5	-0.0335847	0.000751653	0.476562	-0.104918	-0.0276867	6.62837830053324e-05	0.555556	-0.115691	-0.0324647	0.000268256	0.527197	-0.115946	-0.0652867	3.55437227520828e-05	0.49179	-0.290476	-0.162631	8.48234712363271e-07	0.483041	-0.987408	0.0394261	0.0053841	0.489314	0.0894534	-0.0791257	4.34974865894454e-06	0.448473	-0.424235	-0.0341729	0.00224797	0.467309	-0.090497	-0.0851656	0.00291016	0.247312	-0.215987	-0.0978873	8.06658466411991e-06	0.185629	-0.49857	-0.0108212	0.000443525	0.488641	-0.0362844	-0.168033	0.000148728	0.364469	-0.643165	0.0126784
Cherp	-0.311271	3.47529717210721e-11	0.476562	-3.25558	-0.596507	3.24215695372887e-25	0.555556	-14.608	-0.791772	6.30169163449467e-26	0.426752	-19.9531	-0.209083	3.97326098815068e-06	0.523585	-1.12923	-0.303144	7.45280794400359e-11	0.333333	-3.07015	-0.505932	6.44462880664687e-20	6.44462880664687e-20	-9.70924	-0.476724	2.09478961899922e-16	2.09478961899922e-16	-7.47448	-0.26467	3.41436472153712e-06	0.0333333	-1.44687	-0.402022	2.91224867148876e-12	2.91224867148876e-12	-4.63763	-0.351539	3.18645572735692e-08	3.18645572735692e-08	-2.63538	-0.297211	4.64688382590955e-09	4.64688382590955e-09	-2.47661	-0.19242	3.94862211505802e-05	0.329384	-0.847334	-0.330914
Chmp3	-0.137267	4.114998639041e-09	0.476562	-1.15107	-0.0610871	3.43569019339021e-09	0.555556	-0.51704	-0.369659	9.84724784006604e-25	0.491694	-8.87429	-0.730592	3.18742583321098e-13	0.365672	-9.12988	-0.0992101	0.00181448	0.571608	-0.27196	0.041939	5.98523842603534e-06	0.499656	0.219044	-0.159418	0.000277511	0.421788	-0.567005	-0.0575486	2.0957521854778e-07	0.28719	-0.384348	-0.0902219	0.000600073	0.212	-0.290677	-0.141276	0.00378359	0.25	-0.342185	-0.124547	1.95549363091328e-05	0.382222	-0.586461	-0.242087	7.23735629413385e-11	0.211538	-2.45487	-0.0587834
Chmp5	-0.498988	2.99521010337214e-06	0.476562	-2.75619	-0.267315	0.00135737	0.555556	-0.766474	-2.03157	5.00166210224655e-20	0.245283	-39.2112	-0.231116	0.000698545	0.534514	-0.729358	-0.13359	0.0702683	0.571608	-0.154061	-0.53109	8.14485926201412e-08	0.180328	-3.76496	-0.547931	1.619146648109e-05	0.0217391	-2.62498	-0.475757	2.4099836154771e-08	0.03125	-3.62431	-0.306247	0.0035059	0.0833333	-0.751899	-0.604207	8.4409072792748e-06	8.4409072792748e-06	-3.06551	-0.290924	0.00913154	0.382222	-0.593327	-0.875663	1.32493553694139e-06	0.0882353	-5.14698	-0.634242
Chmp6_P2	-0.615403	0.00629434	0.476562	-1.35453	-0.0197125	0.107764	0.555556	-0.0190724	0.500459	8.14067788503894e-16	0.886092	7.55159	0.160576	7.72501872785932e-05	0.368056	0.660305	-0.147637	0.0274711	0.571608	-0.23048	0.0310496	0.720385	0.720385	0.00442256	-0.0469567	0.048448	0.481982	-0.0617351	-0.330709	9.41316156134872e-05	0.0412371	-1.33152	0.117357	0.393117	0.444444	0.0475859	-0.271593	0.000245701	0.114286	-0.980341	-0.244792	0.0189172	0.432292	-0.421812	-0.116495	0.00203016	0.419694	-0.31366	0.0835633
Chn2	-0.0933185	0.00253539	0.476562	-0.242251	0.256592	1.84656164238952e-05	1	1.21461	-0.0273711	2.0566245848228e-16	0.527197	-0.429367	-0.093741	0.0477696	0.492055	-0.123818	-0.0757775	0.0103525	0.476698	-0.150415	-0.0483903	0.0715187	0.48072	-0.055435	-0.120224	0.0317783	0.503869	-0.180079	0.134993	0.0206954	0.780098	0.227345	-0.0204448	0.101906	0.478104	-0.0202772	-0.0682669	0.250242	0.424718	-0.0410721	0.0224541	0.297362	0.439961	0.0118269	-0.0988756	0.0537278	0.453523	-0.125552	0.0065074
Ckap4	-0.12114	0.110321	0.476562	-0.115973	-0.0387202	0.00273985	0.555556	-0.0992117	-0.222789	1.0729537220754e-05	0.527197	-1.10713	0.316993	1.0404231138073e-05	0.30719	1.57951	0.390013	9.62151686865856e-09	9.62151686865856e-09	3.12664	0.156629	0.0383042	1	0.221905	0.159033	0.0284744	0.454545	0.245793	0.207381	7.05570771936921e-05	1	0.860934	0.225246	0.00039406	0.428571	0.766835	0.00122548	0.488404	0.519322	0.000381396	0.0243721	0.179004	0.439961	0.0182093	0.292006	3.3013209911143e-05	0.452055	1.30857	0.235525
Clcc1	-0.163134	0.00021599	0.476562	-0.59798	-0.233384	9.33712321424391e-09	0.555556	-1.87402	-0.308402	1.79866723049799e-19	0.502732	-5.78101	-0.0204274	0.0252215	0.476593	-0.0326477	-0.000301538	0.00277886	0.463405	-0.000770772	-0.0147466	0.0751781	0.480826	-0.0165738	-0.0768511	0.000202495	0.465174	-0.283856	-0.0684745	0.00795866	0.414105	-0.143739	-0.0923641	0.00531824	0.258974	-0.210057	-0.164959	8.21012829362263e-05	0.159292	-0.673963	-0.170346	3.21703812935619e-06	0.275229	-0.935635	0.00291574	0.0734438	0.498899	0.00330658	-0.0930534
Clcn7	-0.0261957	0.0243693	0.476562	-0.0422578	0.0321131	0.0628803	0.555556	0.0385834	-0.262096	7.87491828626917e-09	0.527197	-2.12396	-0.125431	0.000420875	0.544366	-0.423437	-0.116963	0.0378949	0.571608	-0.166253	0.0532907	0.005549	0.493495	0.120212	-0.0356208	0.327585	0.478769	-0.0172645	0.0545219	0.0894348	0.501712	0.0571659	-0.0935374	0.00404296	0.238636	-0.223863	-0.0625385	0.0709257	0.408638	-0.071869	0.0104111	0.11885	0.439961	0.00963029	-0.0400441	0.108562	0.480258	-0.0386154	-0.0290364
Clec10a	-0.145664	0.00353126	0.476562	-0.357178	0.166079	1.05360080404222e-08	0.555556	1.32487	-0.410433	5.45603908660434e-15	0.502732	-5.85405	-0.347219	6.45212389163151e-15	0.49359	-4.92714	-0.1946	0.00308477	0.564756	-0.488597	-0.433944	5.40212017178571e-12	0.0888889	-4.88944	-0.0431398	0.00930067	0.499819	-0.0876378	-0.280725	1.69343888238905e-07	0.0333333	-1.90085	-0.127691	0.0184989	0.239437	-0.22127	-0.0818933	0.346143	0.42762	-0.0377319	-0.0447796	0.0956068	0.494525	-0.0456533	-0.25692	4.13054550580336e-05	0.3	-1.12634	-0.073013
Clec4d	-0.105296	0.0293894	0.476562	-0.161293	-0.243931	2.96615036473887e-07	0.555556	-1.59233	0.245407	3.20193625969268e-11	0.527197	2.57544	-0.172876	0.00291065	0.544366	-0.438415	-0.0141302	0.493172	0.571608	-0.00433799	0.173081	0.00514238	1	0.396155	-0.00519652	0.145999	0.461472	-0.00434247	0.0788337	0.0548659	0.745806	0.0993855	0.0759522	0.0662047	0.428571	0.0895561	0.112392	0.03273	0.414313	0.166908	-0.0662949	0.176285	0.532427	-0.049972	-0.285486	7.16010305436632e-06	0.26484	-1.46885	0.147083
Clec4f	-0.205309	5.39564890915759e-10	0.476562	-1.90279	-0.103218	0.000459384	0.555556	-0.344522	0.0402492	0.103964	0.527197	0.0395698	0.0599325	0.012194	0.417501	0.114702	-0.164192	0.00010719	0.489485	-0.651819	-0.303755	1.37535338480519e-12	0.1875	-3.60302	-0.181478	1.46540944241229e-05	0.326087	-0.877273	-0.146926	0.000538554	0.230159	-0.480268	-0.171321	2.14040942620866e-05	0.04	-0.799986	-0.0293805	0.156189	0.444502	-0.023691	-0.146014	4.31835449039643e-05	0.375	-0.637304	-0.191749	0.000425689	0.364469	-0.64637	-0.13901
Cln3	-0.331288	0.067347	0.476562	-0.388164	-0.334142	0.00696907	0.555556	-0.720685	0.227445	0.00320705	0.820846	0.567225	0.413583	2.37358346107076e-06	0.245989	2.32624	-0.0442569	0.00017025	0.468017	-0.1668	-0.0984265	2.70959588328747e-05	0.473913	-0.449523	-0.337684	3.72693841878476e-08	0.0217391	-2.50854	-0.0897044	0.108759	0.438011	-0.0864335	-0.144338	0.00595986	0.191964	-0.321118	-0.129006	0.023336	0.314126	-0.210535	-0.532947	3.83566710791654e-06	3.83566710791654e-06	-2.88652	-0.192554	0.000102039	0.357294	-0.768526	0.0116381
Clta	-0.178429	0.000150365	0.476562	-0.682109	0.031684	0.00375335	0.555556	0.0768521	0.00447699	0.00276497	0.527197	0.0114535	0.114373	0.000708805	0.395773	0.360216	0.112041	0.0107152	0.44186	0.220721	-0.0236234	0.117427	0.480826	-0.0219752	-0.00622873	0.27081	0.465338	-0.00353378	-0.00190855	0.129832	0.500713	-0.00169215	0.0592607	0.0753187	0.438445	0.0665555	0.0961319	0.164476	0.463256	0.0753575	0.0726542	0.0354816	0.398925	0.105348	0.188399	7.1271118206752e-05	0.452055	0.781306	0.0725075
Cltb	-0.116294	0.00951737	0.476562	-0.235086	-0.183682	5.96265279472807e-05	0.555556	-0.775975	-0.39925	5.16418201376657e-07	0.527197	-2.51009	0.0202075	8.70289621805014e-05	0.4245	0.0820491	0.0607718	0.079623	0.444522	0.0667859	-0.180696	0.00236107	0.473913	-0.474668	-0.107527	0.0482606	0.511696	-0.14155	0.0159576	0.217585	0.501712	0.0105699	-0.00448124	0.188203	0.490075	-0.00325058	-0.111389	0.0136378	0.320513	-0.207769	-0.0881183	0.0981985	0.518045	-0.088814	0.0977038	0.0731706	0.472792	0.110959	0.0845302
Cluh	-0.09249	0.0642663	0.476562	-0.11025	0.100818	1.8571062543469e-05	0.555556	0.476989	-0.470687	8.87925650498886e-16	0.500838	-7.08461	0.00630637	0.00635722	0.435289	0.0138534	-0.183427	0.00966374	0.484645	-0.369579	-0.035348	0.102372	0.480826	-0.0349882	-0.0723833	0.157697	0.5273	-0.0580641	-0.0521253	0.439209	0.484823	-0.0186259	-0.0879145	0.235204	0.437898	-0.0552591	-0.0226339	0.191577	0.45181	-0.0162433	-0.0635892	0.069455	0.498079	-0.0736552	0.24903	4.23894459145876e-06	0.452055	1.33798	0.0803998
Cndp1	-0.0199647	0.00675076	0.476562	-0.0433364	-0.111528	3.81777665064307e-06	0.555556	-0.60428	-0.558645	1.58495606635445e-27	0.482625	-14.9717	0.0512258	4.66787804998606e-05	0.403186	0.221853	-0.0651542	0.0695122	0.483041	-0.0754446	-0.0465131	0.0381579	0.480826	-0.0659749	-0.132066	0.000597128	0.448473	-0.425772	-0.144474	0.00118881	0.261176	-0.42257	-0.0969056	0.0409285	0.346395	-0.134503	-0.118124	0.0439484	0.33913	-0.160301	-0.14572	0.0135944	0.461538	-0.272007	-0.0670878	0.0264238	0.459789	-0.105865	-0.145626
Cndp2_P1	-0.0162547	0.0614134	0.476562	-0.0196965	0.102486	5.69419101275964e-06	0.555556	0.537493	-0.16617	0.000157465	0.527197	-0.631914	-0.28496	2.91349286938989e-07	0.499882	-1.86238	-0.0564364	0.0138435	0.476698	-0.104901	0.0657886	0.00227279	0.48624	0.173908	0.0225102	0.420378	0.454545	0.00847196	0.0152888	0.148586	0.557668	0.0126595	-0.0223674	0.188777	0.495137	-0.0161952	0.0944313	0.0840945	0.44665	0.101536	-0.0189141	0.635572	0.635572	-0.00372295	-0.0242576	0.00311873	0.48224	-0.06079	0.1243
Cnpy2	-0.163111	0.0155036	0.476562	-0.29516	0.398256	4.3080924015293e-07	0.955873	2.53518	0.154706	2.14244927458873e-06	0.527197	0.877044	-0.0718277	3.89287391583164e-07	0.499882	-0.460396	-0.168846	0.0257161	0.571608	-0.26843	0.0684639	0.2347	0.484353	0.0430971	0.0247048	0.0387732	0.454545	0.03487	0.195941	0.00438483	1	0.462038	-0.0191315	0.490337	0.50137	-0.00592129	-0.0964756	0.166431	0.408593	-0.0751319	-0.163364	0.109903	0.503891	-0.156664	0.0468979	0.205287	0.486198	0.0322488	0.174624
Cntd1	-0.141308	0.00913368	0.476562	-0.288177	-0.0651256	4.21778490169566e-06	0.555556	-0.350045	0.4398	1.86261799305326e-09	0.527197	3.8394	-0.26614	9.16970934802202e-05	0.499882	-1.07458	-0.0041263	0.199568	0.463405	-0.00288804	0.0194531	0.282879	0.482915	0.0106681	-0.156545	0.00111147	0.435897	-0.46245	-0.306306	0.00651231	0.174603	-0.669665	0.0624883	0.0516841	0.430396	0.0804002	0.125985	0.0321753	0.409524	0.18803	-0.124633	0.0394466	0.496795	-0.174984	-0.111893	0.0759668	0.453523	-0.12525	-0.0647203
Cntnap2	-0.0650489	0.16014	0.476562	-0.0517464	0.0714854	5.26412055636639e-08	0.555556	0.520319	-0.0494036	3.48757994761706e-05	0.527197	-0.220215	-0.190344	0.000445607	0.499882	-0.637851	-0.00136909	0.370075	0.463405	-0.00059105	-0.0155118	0.0408261	0.480826	-0.0215469	-0.0281873	0.269569	0.529954	-0.0160479	-0.295315	1.12514388890644e-06	0.0333333	-1.75677	-0.127918	0.0678988	0.333916	-0.149426	-0.0340597	0.571595	0.571595	-0.00827348	-0.0322274	0.276293	0.541335	-0.0180032	-0.308775	1.86522921806473e-07	0.218182	-2.07783	-0.197212
Cog2	-0.135078	0.00387247	0.476562	-0.325811	-0.201549	0.008925	0.555556	-0.413053	-0.390462	5.7936841061991e-08	0.527197	-2.82579	0.0118216	0.00641218	0.431452	0.0259246	-0.114891	0.0766498	0.492132	-0.12816	-0.0301527	0.31716	0.480826	-0.0150378	-0.104854	0.11796	0.499637	-0.097332	-0.117551	0.0287393	0.390116	-0.181207	-0.060731	0.540163	0.540163	-0.016244	-0.0822376	0.251502	0.418554	-0.049298	-0.0494885	0.0288604	0.497768	-0.0761973	0.0714618	0.0376639	0.472792	0.101767	-0.252896
Cog4	-0.403835	0.00195504	0.476562	-1.09393	-1.06962	1.08245396177722e-07	0.555556	-7.45055	-1.17703	3.80096057212956e-10	0.491694	-11.0878	-0.772205	0.000335908	0.510121	-2.68247	-0.271724	0.0100717	0.564756	-0.542605	-0.408677	0.000344779	0.420513	-1.41503	-0.0854681	0.00539239	0.5	-0.19386	-0.108273	0.142127	0.436096	-0.0917421	-0.057813	0.19501	0.454731	-0.0410439	-0.197729	0.173627	0.345886	-0.15035	-0.275529	0.017879	0.399371	-0.481531	-0.03508	0.00661229	0.471689	-0.076462	0.00937211
Cog5	-0.0101589	0.00372767	0.476562	-0.0246714	0.035836	0.00170889	0.555556	0.0991685	-0.145595	0.0210418	0.527197	-0.24415	0.506459	2.0114428423274e-17	2.0114428423274e-17	8.45609	0.122024	0.100821	0.44186	0.121591	-0.125941	0.055859	0.479955	-0.157792	-0.173091	0.00216221	0.435897	-0.461307	0.120435	0.000654234	0.505884	0.383497	-0.0731611	0.217213	0.441199	-0.0485142	0.028757	0.0102074	0.47235	0.0572575	0.0386829	0.18041	0.437086	0.02877	-0.161842	0.00925907	0.417331	-0.329094	-0.0817881
Col4a3bp	-0.0761406	7.35895014649045e-05	0.476562	-0.314703	-0.215449	1.85983064429514e-06	0.555556	-1.23463	-0.133049	0.00229007	0.527197	-0.351269	0.116033	0.00442286	0.395773	0.273177	-0.00389715	0.201659	0.463405	-0.00271001	-0.145627	0.00024068	0.473913	-0.526961	-0.125662	0.0131532	0.479793	-0.236367	-0.135401	0.00108275	0.274725	-0.401528	-0.16522	0.013127	0.209877	-0.310916	-0.0930612	0.00579528	0.320513	-0.208171	-0.011976	0.317937	0.544965	-0.00595998	-0.106512	0.0394902	0.448898	-0.149491	-0.154328
Colgalt2	-0.237129	0.000428539	0.476562	-0.798652	0.177542	0.00835479	0.913616	0.368945	0.390266	1.19431458741429e-10	1	3.87257	-0.300986	0.000254371	0.501959	-1.0819	-0.0164394	0.168186	0.467163	-0.0127276	-0.0579412	0.200545	0.480826	-0.0404307	0.105781	0.0345692	0.454545	0.154579	0.0993271	0.0265887	0.958287	0.15647	-0.0957202	0.203354	0.422182	-0.0662141	0.00208237	0.211216	0.488949	0.00140617	0.00893691	0.204477	0.442456	0.0061607	0.0326608	0.125596	0.49201	0.0294282	0.00867344
Cope	-0.0101849	0.000110726	0.476562	-0.0402887	0.205722	5.57170853131289e-11	0.555556	2.10948	-0.314645	1.0861365087352e-08	0.527197	-2.50587	0.142931	9.860238979183e-08	0.334282	1.00139	0.190058	0.000852325	0.44186	0.583362	0.025758	0.0123363	0.484093	0.0491673	0.0736541	0.0196701	0.454545	0.125668	0.0101863	0.275441	0.559392	0.00570401	0.050986	0.0975498	0.444444	0.0515354	0.0461239	0.0385599	0.468156	0.065213	-0.0429881	0.0358451	0.490374	-0.0621423	-0.0827487	0.00341897	0.437638	-0.204067	-0.0854328
Copg1	-0.0884241	0.00411925	0.476562	-0.210907	-0.228694	6.51421224297675e-06	0.555556	-1.18604	-0.525655	1.71031181872358e-19	0.491694	-9.86494	-0.17753	0.000287952	0.489321	-0.628576	-0.275255	1.26467750367492e-05	0.5	-1.3482	-0.220294	0.000109737	0.442724	-0.872286	-0.18185	0.00301864	0.435897	-0.458296	-0.156633	0.00110859	0.240409	-0.462885	-0.175658	0.018413	0.212	-0.304745	-0.22445	8.80083244969502e-05	0.12987	-0.910253	-0.18604	0.00928657	0.457666	-0.378059	-0.125915	0.028272	0.441409	-0.194998	-0.500945
Coro1a	-0.1376	7.58040442330071e-05	0.476562	-0.566956	-0.0167238	0.0788297	0.555556	-0.0184515	0.34401	1.31507741622185e-09	0.527197	3.05517	-0.187363	1.62805669584227e-11	0.499882	-2.02133	-0.0262163	0.00738687	0.473936	-0.0558811	-0.113672	5.93632458601783e-05	0.473913	-0.480433	-0.130167	0.0170236	0.482125	-0.230259	-0.177169	4.27979628641609e-05	0.140187	-0.773975	-0.0431129	0.034692	0.423641	-0.062935	-0.0859611	0.0748266	0.394762	-0.0967873	-0.0315071	0.0441379	0.490374	-0.042698	-0.106188	1.09311996986e-06	0.364469	-0.633022	0.179712
Cox15	-0.123909	0.0182518	0.476562	-0.21544	-0.0919937	0.00157209	0.555556	-0.257906	0.0702193	0.00298121	0.527197	0.177346	-0.507756	4.78167553327357e-13	0.463519	-6.25576	0.0723943	0.484409	0.484409	0.0227888	-0.0749978	0.00454727	0.479955	-0.175664	-0.0709307	0.126328	0.526394	-0.0637313	0.0900763	0.0418949	0.501712	0.124111	-0.1812	0.0972121	0.305011	-0.183425	0.0368662	0.747198	0.747198	0.00466594	-0.135692	0.0309889	0.472325	-0.204731	0.165638	0.000454112	0.460976	0.553699	0.00715847
Cox6a1	-0.125436	0.000523767	0.476562	-0.411538	-0.320365	8.39706820979173e-09	0.555556	-2.58723	0.213911	2.41908829982034e-11	0.527197	2.27096	0.0856454	2.40669008867308e-06	0.382329	0.481205	-0.0291724	0.249665	0.571608	-0.0175805	-0.0157915	0.128558	0.480826	-0.0140687	-0.116808	0.00322511	0.46056	-0.291023	-0.119698	0.000481279	0.274892	-0.397109	-0.0618232	0.27393	0.459171	-0.0347669	-0.0127336	0.18145	0.459072	-0.00943872	-0.0461537	0.246744	0.536564	-0.0280501	-0.00445825	0.251385	0.497114	-0.00267344	-0.0970678
Cpa2	-0.0916586	0.0246336	0.476562	-0.14743	-0.0209287	0.0159069	0.555556	-0.0376386	-0.167151	3.12504758137156e-06	0.527197	-0.920192	-0.321489	2.36678038313162e-09	0.510121	-2.77311	-0.152151	0.019194	0.571608	-0.261218	-0.00518776	0.542353	0.542353	-0.00137848	0.0244043	0.224957	0.454545	0.0158115	-0.0894661	0.00545214	0.373576	-0.2025	-0.0541083	0.197086	0.454731	-0.038165	-0.158095	0.00501678	0.241007	-0.363552	-0.0640539	0.113926	0.528377	-0.060427	-0.215853	1.31122738414899e-05	0.308642	-1.05387	0.0566041
Cpa3	-0.0909218	0.000408675	0.476562	-0.3081	-0.407995	0.000481018	0.555556	-1.35366	-1.17682	1.39924732828858e-30	0.301587	-35.1328	0.0448083	0.0538865	0.426988	0.0568403	-0.236812	0.000886802	0.552486	-0.722791	-0.0311228	0.340782	0.480826	-0.0145507	-0.202835	0.0103243	0.449248	-0.402858	-0.275996	0.00119184	0.133663	-0.806952	-0.274564	0.0024615	0.0897436	-0.716283	-0.0645733	0.0416976	0.403108	-0.089104	-0.196915	0.0835274	0.468085	-0.212308	-0.395573	4.4129605917287e-06	0.218182	-2.1184	-0.217139
Cpa5	-0.0174932	0.00355912	0.476562	-0.0428348	-0.344593	2.39735941500054e-09	0.555556	-2.97048	0.0975115	0.0617063	0.527197	0.117957	-0.113171	2.41827115778059e-05	0.499882	-0.522453	-0.0939512	0.000112682	0.492132	-0.370933	-0.0312643	0.0150325	0.48072	-0.0569939	-0.21076	0.00525131	0.432373	-0.480478	0.025745	0.0881178	0.501712	0.0271593	-0.150852	0.0145009	0.213793	-0.277358	0.0298363	0.112076	0.487179	0.028359	-0.0548365	0.0353199	0.523463	-0.0796216	-0.0931407	0.0954148	0.462032	-0.0950393	-0.035701
Cpa6	-0.0504277	0.0140609	0.476562	-0.0933915	-0.0760952	0.00178047	0.555556	-0.209221	0.0169912	0.0399168	0.527197	0.0237681	-0.521384	1.24100189453096e-17	0.377622	-8.81463	-0.174098	0.00100294	0.564756	-0.522072	-0.126982	0.000358988	0.473913	-0.437443	0.0176534	0.0396229	0.454545	0.024751	-0.00995937	0.0650724	0.487411	-0.0118178	0.0161683	0.454386	0.482048	0.00553886	-0.114828	0.00204349	0.269006	-0.308844	-0.186436	0.0019319	0.38796	-0.505989	-0.138291	0.000565373	0.400754	-0.449123	-0.162218
Cpb2	-0.0892956	0.00199784	0.476562	-0.241048	-0.143062	0.00211491	0.555556	-0.382649	-0.462797	0.000256511	0.527197	-1.66185	0.00166313	1.49293257238068e-05	0.435289	0.00802622	-0.202608	0.0190324	0.571608	-0.348589	0.0422612	0.370485	0.482915	0.0182243	-0.0991037	0.0937824	0.494375	-0.101867	-0.251016	0.0800205	0.334311	-0.275315	-0.119997	0.163899	0.389522	-0.0942484	0.146507	0.138399	0.435862	0.12583	0.155426	0.213928	0.400426	0.104094	-0.19054	0.0556493	0.434534	-0.23904	0.0897362
Cplx1	-0.0378206	0.0588026	0.476562	-0.0465422	0.191574	0.00324161	0.914114	0.476873	-0.0011944	0.000274713	0.527197	-0.0042534	0.0143462	3.33556457762992e-05	0.426988	0.0642257	-0.106009	0.0204897	0.481407	-0.178993	0.0599134	0.165124	0.757659	0.0468637	-0.0784466	0.00517066	0.498796	-0.179365	0.159863	0.000182916	0.501712	0.597528	0.0924151	0.193973	0.438445	0.0658235	0.153368	0.0263236	0.409524	0.242269	0.0782213	0.0320233	0.395657	0.116904	0.108233	0.0504731	0.472608	0.140372	-0.0773034
Cplx2	-0.234544	0.0403003	0.476562	-0.327117	-0.349718	1.10561834745511e-08	0.555556	-2.78249	0.236058	6.94156838833603e-06	0.527197	1.21772	0.0439857	0.00656823	0.426988	0.096001	0.00486231	0.209772	0.463405	0.00329788	-0.0491621	0.0153769	0.479955	-0.0891374	-0.0360911	0.0166396	0.494375	-0.0642009	0.145053	0.087205	0.501712	0.153678	-0.202595	0.0369565	0.212	-0.290179	-0.170755	0.144116	0.35752	-0.143653	0.0849553	0.121979	0.410545	0.0776248	-0.0376062	0.0547105	0.474231	-0.0474564	0.1402
Cplx4	-0.223733	0.00130044	0.476562	-0.645673	-0.0143177	0.0217204	0.555556	-0.0238123	-0.00973131	0.0048152	0.527197	-0.0225512	-0.0319413	0.13094	0.473798	-0.0282019	0.147501	0.00789394	0.44186	0.310151	0.0231935	0.21364	0.482915	0.015547	0.0469598	0.378476	0.454545	0.0198152	-0.000352775	0.0642313	0.501031	-0.000420597	0.0399363	0.225542	0.456024	0.0258297	0.178716	0.00276279	0.321429	0.457272	-0.00873685	0.0938209	0.479187	-0.00897887	0.113855	0.000141249	0.460976	0.438342	0.154241
Cpn1	-0.159761	0.0108322	0.476562	-0.313976	-0.0491595	0.000285862	0.555556	-0.174214	0.206291	1.50067637455708e-09	0.527197	1.82025	-0.00583953	1.28772019924614e-10	0.47217	-0.057754	0.139565	0.0241654	0.44186	0.22565	-0.167646	0.043007	0.479955	-0.229082	-0.0986105	0.0749012	0.494912	-0.110987	-0.223848	3.0438201305895e-06	0.0412371	-1.23488	0.0119808	0.457396	0.480284	0.00406996	-0.126104	0.0302291	0.326821	-0.191624	-0.0569766	0.00694409	0.50009	-0.122977	-0.0177017	0.018448	0.48224	-0.0306957	0.0974561
Cpn2	-0.0964182	0.0221006	0.476562	-0.15963	0.116641	0.00261309	0.555556	0.301267	0.251743	1.34157468624204e-06	0.907847	1.47833	0.00833178	0.000479068	0.435289	0.0276582	0.18809	0.00474818	0.44186	0.437021	0.0430714	0.084715	0.482915	0.0461742	0.088236	0.160123	0.454545	0.0701959	0.0527816	0.0920029	0.501712	0.0546922	0.150677	0.0359869	0.428571	0.217556	0.0676664	0.0763453	0.463256	0.0755981	-0.00833061	0.200297	0.469896	-0.00581748	-0.0827297	0.00630651	0.445524	-0.182023	0.144004
Cpne9	-0.175094	0.00061428	0.476562	-0.562339	-0.016349	1.70091387918687e-05	0.555556	-0.0779736	0.115551	0.0355132	0.613128	0.167504	-0.33679	8.54128737796461e-08	0.51049	-2.38059	0.0674408	0.215728	0.447219	0.0449219	-0.0433323	0.308801	0.480826	-0.0221134	0.0311723	0.217116	0.454545	0.0206768	0.0501119	0.333912	0.501712	0.0238717	-0.00986459	0.168739	0.495186	-0.00762319	-0.0165441	0.479223	0.479223	-0.00528522	-0.0234262	0.288493	0.480335	-0.012647	-0.240981	0.00460898	0.375196	-0.563027	0.120202
Cpt1c	-0.183763	0.00229292	0.476562	-0.485062	0.0500917	0.000145101	0.555556	0.192268	-0.280126	1.96245683066382e-08	0.527197	-2.15899	-0.100734	3.89522143613211e-05	0.499882	-0.444184	0.0164554	0.297778	0.477269	0.00865734	0.0534559	0.12245	0.482915	0.0487541	-0.00118477	0.501907	0.539322	-0.000354691	-0.019241	0.0946676	0.481861	-0.019699	-0.0165177	0.38599	0.500402	-0.0068288	-0.0560398	0.0215311	0.397911	-0.0934147	-0.0917115	0.1154	0.521127	-0.0860064	0.0240853	0.0548542	0.487859	0.0303665	-0.0613622
Cpvl	-0.236343	6.14867123724763e-06	0.476562	-1.23163	-0.360257	7.02973454163165e-07	0.555556	-2.21668	-0.206366	8.24688070340658e-10	0.527197	-1.87457	0.355864	3.57082977237761e-07	0.245989	2.29434	0.0364959	0.00493717	0.443058	0.0841785	-0.125917	0.0598979	0.479955	-0.153945	-0.010945	0.0158947	0.470685	-0.0196873	-0.116087	0.0016313	0.313458	-0.323588	-0.117233	0.196375	0.4	-0.0828736	-0.0879669	0.0584893	0.384942	-0.108456	-0.164438	0.128421	0.503891	-0.146574	0.0800509	0.0759207	0.475118	0.0896282	-0.1025
Cpz	-0.105855	0.000966978	0.476562	-0.319108	0.0745865	0.00191848	0.555556	0.202655	-0.0337253	0.0383573	0.527197	-0.0477602	-0.155284	2.68579947210924e-11	0.499882	-1.6415	-0.0863087	0.0152482	0.571608	-0.156804	0.0138025	0.471002	0.54858	0.0045131	-0.00070163	0.312372	0.454545	-0.000354553	-0.0130033	0.14183	0.487662	-0.0110298	-0.0856757	0.0164686	0.332737	-0.152789	-0.167817	0.00092807	0.185629	-0.508891	-0.0713453	0.0544416	0.518045	-0.0901854	0.01903	0.0334993	0.488271	0.0280686	-0.19961
Crabp2	-0.206243	0.000362137	0.476562	-0.709709	0.255957	0.000523017	0.555556	0.83992	-1.00937	2.20735475641979e-15	0.521823	-14.7934	-0.00867868	0.00657949	0.469348	-0.0189352	0.0349455	0.203047	0.453613	0.0241964	-0.298724	0.0213729	0.473913	-0.49891	-0.15876	0.222508	0.49991	-0.103615	-0.00216462	0.0274696	0.500713	-0.0033793	0.229989	0.103457	0.428571	0.226595	0.0963078	0.198893	0.470024	0.0675485	-0.228662	0.0387902	0.46139	-0.322705	-0.0830546	0.139466	0.468012	-0.0710559	-0.0121697
Crbn	-0.0182459	0.463908	0.476562	-0.00608623	0.362553	6.67723809060178e-14	1	4.77678	-0.597124	2.86310714464017e-18	0.491694	-10.4754	-0.0459301	0.0529534	0.473325	-0.0586116	0.036973	0.0132606	0.444522	0.0694146	0.0208866	0.340386	0.561742	0.00977553	0.101208	0.0253101	0.454545	0.1616	0.13732	0.00310061	0.979129	0.344474	-0.00916043	0.0438049	0.496706	-0.0124442	-0.0381731	0.0791249	0.424718	-0.0420548	-0.00438457	0.517497	0.517497	-0.00125439	-0.115531	0.000442793	0.404656	-0.387467	0.0887687
Creb3	-0.0625864	0.0189412	0.476562	-0.107811	-0.0413012	0.00322144	0.555556	-0.102921	0.0785382	2.53304660571382e-07	0.527197	0.518066	-0.0776787	8.53873354734357e-07	0.499882	-0.471401	0.0390545	0.0485329	0.444522	0.0513162	-0.00497239	0.0639361	0.480826	-0.00593829	-0.0725563	0.0215435	0.493028	-0.120928	0.0679463	0.0196718	0.501712	0.115927	0.00742953	0.30309	0.480284	0.00385168	-0.0688213	0.138881	0.417833	-0.0590044	-0.0370013	0.261599	0.537283	-0.0215482	-0.147999	0.00246774	0.404656	-0.385936	-0.0798316
Creb3l4	-0.12542	0.00104375	0.476562	-0.373927	-0.0397411	0.00351919	0.555556	-0.0975071	0.395746	3.18875427413401e-14	0.846459	5.34114	-0.221895	2.7931070970552e-12	0.499882	-2.56375	-0.0385863	0.247087	0.523685	-0.0234276	0.0650258	0.00977076	0.482915	0.130707	-0.140639	0.00659254	0.455526	-0.306727	-0.0389445	0.0195235	0.459745	-0.0665734	-0.00972483	0.88814	0.88814	-0.000501007	0.0424726	0.533814	0.533814	0.0115785	-0.027552	0.370844	0.544965	-0.0118696	-0.374284	3.03051417501937e-07	0.211538	-2.43977	-0.224685
Creld2	-0.261195	0.000386704	0.476562	-0.891358	-0.149648	1.62895944283329e-06	0.555556	-0.866176	-0.382274	6.4578952419571e-12	0.520127	-4.27761	-0.000516207	0.00130177	0.450186	-0.0014895	0.0440179	0.213611	0.450624	0.0295086	0.0236995	0.432965	0.482915	0.00861589	-0.0719748	0.0785423	0.52181	-0.0795247	-0.159672	0.187252	0.426993	-0.116173	0.0229587	0.391676	0.511215	0.00934587	-0.0872951	0.287064	0.525833	-0.0473158	0.0123943	0.140905	0.439961	0.0105485	0.107763	0.117575	0.473362	0.100186	0.0184565
Crip2	-0.176935	0.000465604	0.476562	-0.589546	0.0125395	0.00145504	0.555556	0.0355761	-0.125179	1.27534913880339e-08	0.527197	-0.988209	-0.0312039	3.85157272852956e-05	0.499882	-0.137745	-0.0676317	0.172181	0.571608	-0.0516717	-0.0430881	0.22503	0.480826	-0.0279107	-0.107145	0.0235685	0.505814	-0.174397	0.0446927	0.088507	0.501712	0.0470624	-0.0766955	0.17351	0.429984	-0.0583403	-0.134542	0.0514405	0.333853	-0.173383	-0.12087	0.00385937	0.46139	-0.291718	0.123474	0.00103583	0.460976	0.368536	0.0664597
Crispld2_P2	-0.298318	0.023642	0.476562	-0.485159	-0.464648	0.0196911	0.555556	-0.792564	-0.131061	6.01616806615292e-10	0.527197	-1.20847	-1.07488	4.74673632630903e-05	0.49359	-4.64736	-0.0232524	0.0223476	0.467163	-0.0383844	-0.163329	0.162306	0.479955	-0.128975	-0.0377263	0.115647	0.530482	-0.0353444	0.130394	0.169778	0.501712	0.100419	0.0144866	0.579793	0.579793	0.00342936	0.0338189	0.361345	0.503537	0.0149506	0.0517986	0.410099	0.439922	0.0200518	0.0796423	0.545365	0.545365	0.0209708	-0.0905646
Crx	-0.0538447	0.000853562	0.476562	-0.165237	0.156632	0.00133277	0.63852	0.450356	-0.278178	1.36471117003243e-07	0.527197	-1.90968	-0.486134	6.31992087188206e-11	0.49359	-4.95822	0.0996103	0.199459	0.444522	0.0697419	-0.190689	0.00150293	0.473913	-0.538328	-0.154414	0.000543556	0.42233	-0.504124	-0.0777865	0.333618	0.470646	-0.0370847	-9.36567e-05	0.140818	0.489146	-7.97339e-05	-0.0543394	0.288988	0.437189	-0.0292955	-0.0758349	0.401617	0.536082	-0.0300449	-0.186368	0.0679633	0.434716	-0.217626	-0.217014
Cryaa	-0.401172	0.000112992	0.476562	-1.58341	-0.126912	0.00183176	0.555556	-0.347375	-0.964427	1.06193623871543e-11	0.512761	-10.5835	0.00904233	1.48425744156146e-07	0.434462	0.0617455	0.0483967	0.130973	0.458741	0.0427255	-0.0342137	0.468581	0.480826	-0.0112637	-0.12052	0.209773	0.498236	-0.0817426	0.172059	0.00597686	0.501712	0.382577	0.0117728	0.160892	0.471352	0.00934132	0.00565582	0.101689	0.503537	0.00561469	0.0205087	0.145162	0.439961	0.0171894	0.0633211	0.000189462	0.460976	0.235711	-0.80845
Cryab	-0.00278408	0.158511	0.476562	-0.00222709	0.0228639	0.0048479	0.555556	0.0529174	-0.321645	1.05788884960083e-09	0.527197	-2.88694	0.0413849	5.98636397226867e-05	0.41122	0.174762	-0.0965841	0.0461068	0.476698	-0.129059	0.00930193	0.408141	0.574628	0.00362021	-0.0418637	0.0143296	0.494912	-0.0771868	-0.106572	0.00594051	0.348168	-0.237248	-0.0240372	0.187703	0.483839	-0.0174638	-0.0745964	0.169246	0.418554	-0.0575498	0.0196112	0.0306605	0.437086	0.02968	0.0889521	0.015412	0.469372	0.161194	0.109432
Cryba1	-0.10196	0.0294449	0.476562	-0.1561	-0.433504	3.59475704157793e-12	0.555556	-4.96117	0.149104	1.71937960202337e-07	0.527197	1.00864	0.0172026	4.16756917713656e-06	0.422707	0.0925518	-0.0809692	0.0277372	0.484645	-0.126064	-0.0824575	0.0370807	0.479955	-0.117985	-0.0277928	0.046134	0.494939	-0.0371306	-0.200933	0.00012729	0.139423	-0.782675	-0.102667	0.0646438	0.353285	-0.122119	0.007457	0.42814	0.514574	0.00274726	-0.145186	0.00599214	0.46139	-0.322665	-0.265583	3.92171882614785e-05	0.296552	-1.1703	0.0382081
Crybb2	-0.0341753	0.110144	0.476562	-0.0327413	0.291203	5.48518891413622e-08	0.994688	2.11437	0.389288	2.17871068985879e-18	0.995829	6.87553	0.0817109	3.64783995994676e-05	0.395773	0.36263	0.0857505	0.106817	0.443058	0.0832945	0.0299157	0.0444161	0.484353	0.0404598	0.0118422	0.442643	0.454545	0.0041915	0.22196	0.000214866	1	0.814111	0.0315909	0.280666	0.459417	0.0174322	0.0210393	0.31983	0.50481	0.0104161	0.162791	0.017926	0.307453	0.284317	0.138995	0.00249378	0.460976	0.361824	-0.0423513
Crybb3_P1	-0.0445505	0.46737	0.476562	-0.0147168	0.066059	0.0059391	0.555556	0.147066	-0.0351932	0.000210412	0.527197	-0.129403	0.0328195	0.000159737	0.414239	0.124602	-0.114151	0.00355388	0.571608	-0.27959	0.02613	0.264544	0.701548	0.0150902	-0.23223	0.000696686	0.36087	-0.733141	-0.0471561	0.0593537	0.455991	-0.0578394	-0.0693391	0.0893737	0.414703	-0.0727222	-0.0600191	0.0199435	0.39471	-0.102044	-0.178124	0.00311081	0.418129	-0.446579	0.0138989	0.103579	0.494645	0.0136867	-0.047713
Cryga	-0.160033	0.000145921	0.476562	-0.613869	-0.166798	0.00409099	0.555556	-0.398342	-0.691236	5.6570618172956e-12	0.497326	-7.77462	-0.103407	1.90992225817263e-05	0.494494	-0.487975	0.0022362	0.673807	0.673807	0.000383429	-0.109789	0.0212344	0.479955	-0.183672	-0.0705593	0.232988	0.482597	-0.0446405	0.0648108	0.160408	0.654054	0.0515099	-0.0177325	0.337871	0.497086	-0.00835642	-0.193451	0.00299469	0.185629	-0.488204	-0.0664127	0.00807711	0.49451	-0.138985	0.0432863	0.0113402	0.478088	0.0842082	-0.15599
Crygb	-0.064299	0.000232371	0.476562	-0.233651	-0.245743	0.000701266	0.555556	-0.775103	0.348801	6.24959280342142e-20	0.527197	6.69842	0.077076	2.25838802998277e-09	0.368056	0.666414	0.0172206	0.324966	0.462799	0.00840644	-0.0879796	0.18763	0.479955	-0.0639346	0.00298295	0.0617978	0.454545	0.00360647	-0.154429	0.0444447	0.366627	-0.208816	-0.149046	0.152061	0.353285	-0.121917	-0.0482308	0.0870075	0.428571	-0.0511461	-0.0496182	0.0700614	0.502687	-0.0572853	0.0689035	0.0703818	0.478507	0.079414	0.0311141
Crygc	-0.0173709	0.189727	0.476562	-0.0125395	0.249418	1.6560597187489e-06	0.555556	1.44187	-0.308839	3.60344633253438e-12	0.521823	-3.53413	0.125653	0.0332941	0.408824	0.185669	0.106381	0.0625369	0.44186	0.128068	0.000996443	0.391121	0.482398	0.000406238	-0.0508661	0.0681141	0.495284	-0.0593487	0.0183228	0.497429	0.51334	0.00555674	-0.066837	0.18867	0.441286	-0.0484099	0.113049	0.0704428	0.43106	0.130251	-0.0320359	0.18571	0.487445	-0.0234235	-0.0367699	0.147584	0.485221	-0.0305543	-0.0323547
Crygn_P2	-0.0927057	2.47084285644766e-05	0.476562	-0.427109	-0.138033	0.0527457	0.555556	-0.17638	-0.315975	0.00631448	0.527197	-0.695039	0.1978	3.38659224378721e-05	0.346154	0.884213	0.139329	0.00543186	0.44186	0.315588	0.0943478	0.0971158	0.48644	0.095547	0.140037	0.0922309	0.454545	0.144955	-0.0824501	0.000153509	0.322368	-0.314454	0.0580728	0.0627273	0.444444	0.0698351	-0.209209	0.00188363	0.173611	-0.570096	0.00333173	0.051631	0.447026	0.00428823	-0.21277	0.000188423	0.351293	-0.792539	0.01377
Cspg4	-0.358882	0.00807709	0.476562	-0.751048	-0.246668	6.77662920146097e-05	0.555556	-1.02836	-0.191107	6.50387706119652e-06	0.527197	-0.991239	-2.14835	4.86188663196186e-12	0.1875	-24.3047	-0.02653	0.81091	0.81091	-0.00241495	0.0514253	0.118359	0.485156	0.047661	0.0079787	0.354236	0.454545	0.00359605	-0.00144403	0.365104	0.666699	-0.000631885	0.10088	0.333858	0.444444	0.0480629	0.0716201	0.463946	0.492591	0.0238877	0.149035	0.05251	0.351852	0.190728	-0.0627214	0.667397	0.667397	-0.0110149	-0.156905
Ctbs	-0.298141	7.12553976682137e-06	0.476562	-1.53459	-0.0299004	0.000371514	0.555556	-0.102559	-0.576042	1.39330169289167e-15	0.495069	-8.55765	-0.172858	3.21705300776924e-06	0.501959	-0.949432	0.138547	0.0328012	0.44186	0.205619	-0.163667	0.000189138	0.473913	-0.609368	0.101879	0.0120007	0.454545	0.195688	0.122757	0.0156644	0.660213	0.221587	0.0124067	0.767943	0.767943	0.00142269	0.0572251	0.330493	0.48857	0.027516	0.128931	0.0750506	0.385965	0.145002	0.0717123	0.0446837	0.474474	0.0968009	-0.0477416
Ctrc	-0.069149	0.00408533	0.476562	-0.165181	0.0447782	0.0191694	0.555556	0.0769016	0.232094	6.16894132460155e-11	0.527197	2.36963	0.0200265	3.8875495757097e-06	0.420614	0.10835	0.0228293	0.140736	0.460904	0.0194413	-0.216195	4.94087723173915e-06	0.420561	-1.14717	0.0366333	0.352896	0.454545	0.0165712	0.0454113	0.0275471	0.541545	0.0708381	0.0147573	0.355372	0.477493	0.00663069	-0.0139595	0.0805057	0.458009	-0.0152741	-0.0522646	0.0374741	0.52372	-0.0745433	0.0969325	0.00690737	0.460976	0.209441	-0.10761
Ctrl	-0.149764	0.00166645	0.476562	-0.416076	0.0665806	1.86394905374784e-06	0.555556	0.381478	-0.0116165	0.00202766	0.527197	-0.0312833	-0.0174057	0.0013527	0.486045	-0.0499335	0.155584	0.0156746	0.44186	0.280798	0.125272	0.0187701	0.851589	0.216286	0.0631701	0.103595	0.454545	0.0622013	0.0283636	0.0875572	0.501712	0.0300005	-0.119753	0.0413634	0.332061	-0.165664	0.0492528	0.0449203	0.468156	0.0663709	-0.101129	0.0577862	0.509683	-0.125215	-0.123149	0.00756508	0.434405	-0.261223	0.0330955
Ctsa	-0.280532	2.29795125540003e-05	0.476562	-1.30129	-0.312939	3.41439172901779e-08	0.555556	-2.33662	-0.300681	3.66696273839457e-11	0.522147	-3.13781	-0.407592	1.82682048550731e-10	0.497717	-3.96925	-0.0503978	0.0825568	0.571608	-0.0545933	-0.122113	0.0649009	0.479955	-0.145039	-0.0493943	0.0983539	0.483104	-0.0497504	-0.143238	0.0618368	0.394523	-0.17314	-0.153201	0.000644152	0.16	-0.488867	-0.188652	0.00614001	0.227074	-0.417267	-0.0397504	0.00202198	0.496784	-0.107096	-0.176876	0.000322086	0.364469	-0.617658	-0.0748972
Ctse_P1	-0.0565873	0.00613568	0.476562	-0.125179	-0.070183	0.000980681	0.555556	-0.211144	-0.0916845	3.73964543684744e-06	0.527197	-0.497588	0.0104034	1.9478790582124e-06	0.426988	0.0594077	0.0936443	0.0797928	0.44186	0.102825	-0.0416629	0.202835	0.480826	-0.0288664	0.053444	0.0741089	0.454545	0.0603987	0.0552883	0.0126858	0.501712	0.104864	-0.0321668	0.564203	0.564203	-0.00799555	-0.0438878	0.33345	0.446169	-0.0209332	-0.0981129	0.100386	0.518045	-0.0979486	-0.143381	0.00159767	0.403448	-0.400967	-0.115564
Ctse_P2	-0.162276	0.00212117	0.476562	-0.433833	-0.162719	0.00154325	0.555556	-0.457494	-0.497861	2.22862795870613e-13	0.500838	-6.29891	-0.308195	1.01847633032924e-08	0.51049	-2.46311	-0.19531	0.00314912	0.564756	-0.488629	-0.0931017	0.0835171	0.479955	-0.100385	-0.0409959	0.293352	0.530482	-0.0218349	-0.172067	0.00319568	0.260664	-0.429382	0.00924017	0.568179	0.568179	0.0022686	-0.101237	0.00398743	0.297297	-0.242898	0.046568	0.0227327	0.410545	0.0765274	-0.364226	1.63656737704352e-11	0.130435	-3.92857	0.134803
Ctso	-0.088301	0.0904863	0.476562	-0.0921348	0.0287885	0.00835267	0.555556	0.0598274	-0.358099	7.43623114499928e-07	0.527197	-2.19466	-0.189566	0.0168401	0.544366	-0.336225	-0.137001	0.00118103	0.539994	-0.401105	0.0144375	0.0782551	0.482915	0.015975	-0.0797934	0.0384391	0.516633	-0.112926	-0.0329067	0.129458	0.475773	-0.0292169	-0.00321035	0.345589	0.489146	-0.00148138	-0.0454956	0.52204	0.52204	-0.0128432	0.0321431	0.210328	0.439922	0.0217642	-0.113676	0.226694	0.46799	-0.0732713	-0.285068
Ctsw	-0.168962	9.52009469998664e-05	0.476562	-0.679457	-0.357686	1.36323401514781e-07	0.555556	-2.45567	0.0184276	8.25513975100868e-10	0.527197	0.167383	-0.0955158	2.8951575609772e-13	0.499882	-1.19761	-0.0559395	0.0860523	0.470478	-0.0595888	0.109822	0.0238988	0.572283	0.17809	-0.136195	0.0249821	0.486111	-0.218235	-0.0596137	0.342303	0.47693	-0.0277555	-0.0499406	0.0176222	0.394397	-0.0875927	-0.0224733	0.276572	0.456203	-0.0125444	-0.204613	0.00323665	0.387205	-0.509468	0.050742	0.0993693	0.480206	0.0508814	-0.00561774
Ctsz	-0.0466063	0.158326	0.476562	-0.0373059	0.116173	6.8154957012112e-07	0.555556	0.716383	-0.294092	2.56207318694713e-06	0.527197	-1.64439	0.201856	6.73927980470871e-09	0.300459	1.64945	-0.0473616	0.0360874	0.487768	-0.068326	0.0849753	0.0282715	0.482915	0.131597	-0.143372	0.00209773	0.449248	-0.383987	0.102477	0.0152445	0.573462	0.186189	-0.0416202	0.317778	0.477011	-0.0207217	0.0781934	0.0549247	0.44665	0.0985419	0.113352	0.0333737	0.373573	0.167375	0.0386098	0.559727	0.559727	0.0097306	-0.0059281
Cttn_P1	-0.122223	0.0108515	0.476562	-0.240108	-0.125616	9.9936920237276e-05	0.555556	-0.502497	0.0677032	9.51938488708942e-06	0.527197	0.339964	0.172173	1.40033189682815e-05	0.354239	0.835687	0.0286394	0.234868	0.458741	0.0180192	-0.0245934	0.310344	0.480826	-0.0124973	0.0361393	0.0960871	0.454545	0.0367658	0.0913944	0.0592558	0.935562	0.112166	-0.0126042	0.73795	0.73795	-0.00166341	0.0894976	0.235679	0.47235	0.0561758	0.143422	0.0272707	0.346512	0.224355	0.106969	0.115323	0.473362	0.100346	-0.161683
Cttn_P2	-0.0481511	0.123312	0.476562	-0.043769	0.0509886	9.18954761693306e-07	0.555556	0.307803	-0.0683442	5.3364083883277e-11	0.527197	-0.702083	0.179353	3.87034084169495e-12	0.26129	2.04682	0.14034	0.000146641	0.44186	0.538027	0.0619483	0.120589	0.73709	0.0569114	-0.0406996	0.264165	0.511392	-0.0235294	-0.0808019	0.0359565	0.426993	-0.116696	0.058214	0.116139	0.444444	0.0544313	0.0279893	0.36402	0.50452	0.0122838	-0.0262638	0.205462	0.481864	-0.0180503	0.0801833	0.00958591	0.469372	0.161839	-0.113637
Cul9_P2	-0.0585708	0.0391402	0.476562	-0.0824311	-0.292234	5.97532943799419e-09	0.555556	-2.40323	-0.024169	4.96485561461971e-07	0.527197	-0.152364	0.194328	6.93965969016653e-11	0.26129	1.97411	-0.174031	0.0175663	0.571608	-0.30548	0.122858	0.00147827	0.489314	0.34772	0.131486	0.0206786	0.454545	0.221485	-0.107715	0.0120261	0.367133	-0.206799	-0.122795	0.109469	0.357143	-0.11797	0.0717983	0.127755	0.468156	0.0641605	-0.0536594	0.117442	0.49655	-0.0499127	-0.147039	0.00736726	0.419847	-0.313589	0.0363254
Cwc27	-0.0652129	0.00456266	0.476562	-0.152649	-0.111499	0.00183642	0.555556	-0.305064	-0.114557	0.000249911	0.527197	-0.412657	-0.217707	0.000267072	0.531447	-0.777949	-0.00214563	0.173364	0.463405	-0.00163291	-0.0278766	0.104819	0.480826	-0.0273068	0.08809	0.0171017	0.454545	0.155651	0.0599416	0.0967561	0.985023	0.0608	0.0188648	0.371208	0.474051	0.00811908	0.00218066	0.23351	0.492741	0.00137751	0.0365702	0.0690535	0.43277	0.0424513	0.0428375	0.0585951	0.480206	0.0527818	0.0175273
Cybb	-0.140697	1.03282596010478e-09	0.476562	-1.2643	-0.0705579	0.0101208	0.555556	-0.140748	-0.0734816	0.00152618	0.527197	-0.206953	-0.114016	2.60294739862699e-05	0.496734	-0.522712	-0.139057	0.0201175	0.571608	-0.235899	-0.0763268	0.00368392	0.479955	-0.185756	-0.106426	0.0935887	0.516633	-0.109488	-0.0485968	0.111994	0.464192	-0.0462062	-0.171431	0.000130258	0.0963855	-0.666042	-0.0713301	0.323848	0.430425	-0.0349275	-0.1103	0.0278673	0.497925	-0.171506	-0.316757	2.78613522472334e-09	0.184783	-2.70986	-0.100412
Cyp11b1	-0.0313477	0.00320656	0.476562	-0.07818	-0.391572	7.0924187440808e-09	0.555556	-3.191	-0.361686	4.24209860825576e-18	0.500838	-6.28337	-0.187149	8.84398115705145e-06	0.500282	-0.945728	-0.0587742	0.267555	0.571608	-0.0336534	-0.215454	0.00107007	0.469388	-0.640025	-0.316259	3.63709067871191e-05	0.177778	-1.40395	-0.249465	1.05975133049007e-06	0.0333333	-1.4905	-0.171545	0.00273582	0.16	-0.439654	-0.125629	0.00382832	0.269006	-0.303645	-0.173013	0.00933454	0.460352	-0.3512	-0.374177	1.71593726310997e-07	0.2	-2.53149	0.00335839
Cyp26a1	-0.0793575	0.0056142	0.476562	-0.178611	0.281912	1.56169348526626e-16	0.555556	4.45601	0.154374	3.6780862179915e-05	0.77912	0.684554	0.108325	0.00902396	0.404034	0.221481	-0.0236916	0.0555218	0.473822	-0.0297457	-0.0157465	0.26943	0.480826	-0.00896848	-0.114086	0.00524433	0.47099	-0.26015	-0.0106623	0.584328	0.584328	-0.00248798	-0.109372	0.0313262	0.332061	-0.164506	-0.0760791	0.035488	0.383607	-0.110309	0.0702631	0.0342322	0.400426	0.102975	0.0726125	0.0009937	0.460976	0.218037	0.107556
Cyp2e1	-0.191627	0.00199783	0.476562	-0.517285	-0.0950867	0.130738	0.555556	-0.0840183	0.114059	2.03902048495379e-07	0.527197	0.763121	-0.0300937	1.08200813183431e-07	0.499882	-0.209626	-0.109508	0.0865386	0.571608	-0.116384	0.0506589	0.0362368	0.482915	0.0729918	-0.133125	0.000142941	0.42233	-0.511846	-0.039235	0.273632	0.480053	-0.0220828	-0.0376912	0.316721	0.480447	-0.0188201	-0.0674095	0.0411591	0.397911	-0.0933981	-0.0805246	0.0350755	0.510706	-0.117163	-0.121237	0.000234738	0.400754	-0.44002	-0.142109
Cyp2f2	-0.0567506	0.0119444	0.476562	-0.109122	-0.1491	0.00219009	0.555556	-0.396537	-0.2211	2.37255779846322e-14	0.527197	-3.01244	-0.376694	3.06202246679293e-09	0.510121	-3.20717	-0.0578782	0.234446	0.571608	-0.0364608	-0.167788	0.00297569	0.473913	-0.423901	-0.220811	2.14122813380898e-05	0.260274	-1.03104	-0.117141	4.81923227743028e-07	0.149321	-0.739983	-0.135117	0.0233151	0.239437	-0.22056	-0.0792043	0.126151	0.408638	-0.0712133	-0.104304	0.067825	0.509683	-0.12189	-0.00540196	0.0274857	0.490844	-0.00843189	-0.0566798
Cyp2r1	-0.0351717	2.90744441064459e-05	0.476562	-0.159556	-0.149119	9.24027500740762e-06	0.555556	-0.750712	-0.021336	1.19163282704568e-06	0.527197	-0.126392	-1.16391	1.72898436182649e-11	0.339623	-12.5263	0.159705	0.0381926	0.44186	0.226465	0.0331532	0.00810106	0.490882	0.0693385	0.0854125	0.0432964	0.454545	0.116464	0.0615903	0.00124298	0.501712	0.178953	0.041169	0.0458385	0.451178	0.0551159	0.0122679	0.0580829	0.503537	0.0151626	0.0651529	0.0890295	0.423495	0.0684409	-0.267767	1.57196778749741e-07	0.228395	-1.82177	0.16553
Cyp2u1	-0.145404	0.103393	0.476562	-0.143297	0.151885	2.79451638376526e-05	0.76866	0.69164	0.260883	6.47344654862947e-14	0.527197	3.44076	-0.631484	1.28132651446755e-11	0.433498	-6.87834	0.13857	0.280013	0.444522	0.0766043	-0.182138	0.120974	0.479955	-0.167077	-0.151331	0.104562	0.497271	-0.148399	-0.0323394	0.284332	0.484823	-0.017663	0.113008	0.20465	0.433252	0.0778613	0.162079	0.238282	0.44665	0.10096	-0.226893	0.0338199	0.460784	-0.333721	-0.231697	0.0147582	0.403244	-0.42423	0.0737621
Cyp46a1	-0.0343525	0.00728206	0.476562	-0.073437	0.158282	0.00110023	0.82505	0.468279	-0.0371082	5.70304336443125e-12	0.527197	-0.417241	0.15825	0.00243916	0.388889	0.41347	-0.129199	3.46734027399273e-05	0.489485	-0.576228	0.0211559	0.0696359	0.482915	0.0244809	0.0855316	0.0139146	0.454545	0.158792	-0.00437064	0.221673	0.500713	-0.00285965	-0.00719538	0.702008	0.702008	-0.00110563	-0.0172124	0.343915	0.459072	-0.0079788	-0.0619347	0.126312	0.529057	-0.0556517	0.188928	0.000673329	0.460976	0.599235	0.137234
Cyp4x1	-0.163908	0.00085023	0.476562	-0.503275	-0.356744	1.2571594123416e-06	0.555556	-2.10501	-0.304705	6.57648475589499e-10	0.527197	-2.7978	0.184754	1.11546986644847e-06	0.333849	1.09975	-0.0332226	0.320663	0.467163	-0.0164103	0.0273363	0.525569	0.80198	0.00763694	-0.0298416	0.112738	0.482597	-0.0282878	-0.047058	0.185973	0.472249	-0.0343782	-0.0537039	0.194586	0.454731	-0.0381775	0.00484198	0.119401	0.500903	0.00446912	-0.0802115	0.154364	0.526807	-0.065088	-0.173181	0.000159912	0.364469	-0.657416	0.00823804
Cyp8b1	-0.289065	3.66251250806429e-06	0.476562	-1.57142	-0.0383736	0.215582	0.555556	-0.0255717	-0.135564	6.50756628889982e-16	0.527197	-2.05876	-0.380211	1.34808601003533e-05	0.51049	-1.85174	-0.0356033	0.442452	0.571608	-0.0126083	-0.0666384	0.200421	0.480826	-0.0465174	-0.0024492	0.275259	0.482547	-0.00137219	-0.358368	1.15337440859953e-05	0.0333333	-1.76963	-0.102501	0.101933	0.378019	-0.101648	0.0594848	0.0475263	0.463256	0.0787023	-0.255291	0.00266176	0.371287	-0.65733	-0.032988	0.667194	0.667194	-0.00579759	0.00788244
D6Wsu163e	-0.173785	0.00262563	0.476562	-0.448498	-0.0938162	0.0228486	0.555556	-0.153965	0.0294147	1.71142098265052e-05	0.527197	0.140209	0.0422356	0.0382304	0.426988	0.0598728	0.0780505	0.11831	0.444522	0.0723513	0.0783312	0.0410261	0.485625	0.108641	-0.0858349	0.022095	0.511696	-0.142117	-0.027413	0.0228247	0.465768	-0.045001	-0.0908324	0.0821729	0.380332	-0.0985779	-0.209349	0.00744463	0.2	-0.445527	0.118581	0.0545036	0.385862	0.149836	0.038692	0.0239104	0.482886	0.0627357	0.102371
Dact2	-0.206399	0.0527919	0.476562	-0.26366	0.461104	6.77603249071647e-07	0.555556	2.84456	-0.0624479	0.0257789	0.527197	-0.0992133	-0.4846	2.65979238692228e-07	0.501959	-3.18632	0.0988089	0.156199	0.444209	0.0796718	0.181298	0.000266205	0.489314	0.6481	0.179423	0.00384068	0.454545	0.433413	0.069851	0.544452	0.853574	0.0184435	0.0755296	0.202691	0.444444	0.0523545	0.0307474	0.0662971	0.481283	0.0362359	0.0724496	0.0721544	0.406561	0.0827184	0.21638	4.73737672612928e-05	0.452055	0.935727	0.0617537
Daglb	-0.0375028	0.27082	0.476562	-0.0212761	-0.303398	2.42425382533817e-08	0.555556	-2.31051	-0.151698	2.90821738010856e-08	0.527197	-1.14325	-0.00359164	4.53143324085071e-05	0.468267	-0.0156012	0.0715285	0.0160292	0.44186	0.1284	0.123044	0.00267556	0.912814	0.316542	0.0349673	0.0249702	0.454545	0.0560378	0.166977	0.000112526	0.997505	0.659352	0.0448986	0.0853083	0.444444	0.047997	0.0320013	0.34472	0.501121	0.0148017	0.0673288	0.00906519	0.392422	0.137527	0.111129	0.0013296	0.460976	0.319639	0.0373309
Dbnl	-0.10112	0.14678	0.476562	-0.0842669	-0.229256	2.88748472024169e-05	0.555556	-1.0407	-0.228379	2.4822370741985e-09	0.527197	-1.96523	-0.447178	9.06672739067618e-06	0.501959	-2.25492	-0.19477	0.0682409	0.571608	-0.227093	0.080173	0.255372	0.756473	0.0475287	0.0743487	0.185697	0.454545	0.0543634	-0.0211333	0.0622493	0.490741	-0.0254839	0.137775	0.00930165	0.428571	0.279883	0.042212	0.114064	0.476694	0.0397997	-0.0411985	0.345936	0.534631	-0.0189927	0.0216079	0.0983283	0.49201	0.0217661	0.253636
Dcst1_P1	-0.389253	8.72210703672582e-05	0.476562	-1.58013	-0.292947	4.99323747764551e-06	0.555556	-1.55309	0.134579	0.000148909	0.527197	0.515043	-0.107343	0.0168597	0.499882	-0.190335	-0.180023	0.01956	0.571608	-0.307594	-0.0943364	0.0847381	0.479955	-0.101121	-0.0259939	0.0748953	0.49059	-0.0292573	0.239242	0.000337467	0.501712	0.830592	0.112435	0.0500218	0.428571	0.146261	-0.263978	0.0573032	0.25625	-0.327813	-0.151467	0.068269	0.496795	-0.176576	0.188641	0.00975123	0.460976	0.379345	-0.433094
Dcst1_P2	-0.0993784	0.00183207	0.476562	-0.272004	0.104938	0.00215693	0.555556	0.279783	-0.0576492	8.5969750997663e-05	0.527197	-0.234382	-0.00554673	9.99132684916877e-05	0.471806	-0.022189	-0.0593689	0.01096	0.482502	-0.116374	-0.0558097	0.114483	0.48072	-0.0525313	-0.205148	0.00065076	0.398625	-0.653721	-0.291678	1.31951628481898e-06	0.0333333	-1.71495	-0.0513523	0.217663	0.460821	-0.0340063	-0.135118	0.0293551	0.321234	-0.207044	-0.0548208	0.0852273	0.495451	-0.0586266	-0.172637	0.00087953	0.385524	-0.527535	-0.0143677
Dcun1d1	-0.0446214	0.0255728	0.476562	-0.0710472	-0.269491	3.89948378200244e-05	0.555556	-1.18818	0.150522	3.69053199695355e-06	0.527197	0.817773	0.336204	2.17422138041692e-09	0.245989	2.91244	-0.0986856	0.252585	0.571608	-0.0589738	0.00514994	0.431367	0.482915	0.00188052	-0.080142	0.186688	0.5273	-0.0584142	0.0555488	0.374006	0.993243	0.0237261	0.00585933	0.8511	0.8511	0.000410268	0.0313148	0.413949	0.50452	0.0119952	-0.0825789	0.126033	0.494532	-0.0742811	0.179709	0.00463151	0.460976	0.41949	0.0213277
Dcun1d4_P2	-0.123491	0.0137227	0.476562	-0.230009	0.280328	1.58221102779577e-07	1	1.90644	0.0657747	0.000184099	0.527197	0.245665	0.0421226	0.00132101	0.415467	0.121275	0.0337108	0.237994	0.456966	0.0210164	-0.0142106	0.0685417	0.480826	-0.0165417	-0.0399458	0.00626987	0.489375	-0.0879903	-0.0607214	0.303501	0.475433	-0.031444	-0.0215577	0.0445467	0.468296	-0.0291285	-0.0133554	0.0477897	0.450216	-0.017638	-0.024914	0.132877	0.491053	-0.0218384	0.0351954	0.00460178	0.478507	0.0822542	0.0378749
Ddi1	-0.105487	0.000566623	0.476562	-0.342484	-0.353766	1.14411224890528e-07	0.555556	-2.45567	-1.13621	4.46679848009039e-21	0.367521	-23.122	-0.400888	3.40858414715593e-10	0.5	-3.79537	-0.405143	4.88543302926044e-05	0.47	-1.74661	0.114931	0.0992483	0.496123	0.115308	0.00915444	0.158106	0.454545	0.00733318	0.00150686	6.62160509229168e-05	0.501712	0.0062972	-0.11235	0.000412573	0.16	-0.380249	0.0151008	0.0500582	0.503537	0.0196389	-0.0486561	0.216028	0.53469	-0.0323802	-0.217538	0.0449483	0.425414	-0.293087	-0.0952879
Ddn	-0.336176	0.000619063	0.476562	-1.07854	-0.255802	2.85636200020396e-05	0.555556	-1.16241	-0.187084	2.1357891215922e-05	0.527197	-0.873764	0.211807	1.81252126325579e-10	0.26129	2.06337	-0.0741205	0.00131523	0.495122	-0.213541	0.101336	0.00882674	0.67648	0.208165	-0.0463275	0.0208138	0.499451	-0.0779066	0.0809433	0.0274317	0.779054	0.126413	0.131129	0.121638	0.428571	0.119974	0.143761	0.0708398	0.414498	0.165286	0.00616353	0.0556747	0.441802	0.00773118	0.150464	0.00115802	0.460976	0.441804	0.263133
Ddx31	-0.200945	8.194602826862e-06	0.476562	-1.0221	-0.0671922	0.121769	0.555556	-0.0614447	-0.220292	0.000111518	0.527197	-0.87074	0.0402475	3.33554597423099e-07	0.412205	0.260677	-0.0498176	0.222112	0.468391	-0.0325522	0.0396091	0.0740375	0.48538	0.0447799	-0.121034	0.00452052	0.465174	-0.283801	0.130152	0.0185238	0.989509	0.225458	-0.144459	0.0140764	0.22408	-0.267467	-0.0139382	0.191899	0.458458	-0.0099927	-0.022681	0.0523881	0.536082	-0.0290491	0.00127569	0.110819	0.50066	0.00121877	-0.153241
Ddx39	-0.0946842	0.00194367	0.476562	-0.256725	-0.0666866	0.0179419	0.555556	-0.116444	-1.13557	2.47118587888942e-09	0.491694	-9.77394	0.10847	2.94090479487025e-16	0.296651	1.68471	-0.174951	0.125299	0.571608	-0.157815	-0.133693	0.0982837	0.479955	-0.134698	0.0450764	0.0158744	0.454545	0.0811061	-0.00573847	0.223411	0.500713	-0.00373514	0.0800276	0.157106	0.438445	0.0643269	-0.143936	0.258886	0.40744	-0.084475	-0.0237405	0.138038	0.491094	-0.0204169	0.195203	9.39925886071711e-05	0.452055	0.786064	-0.0446585
Ddx42	-0.00332832	0.171483	0.476562	-0.00254876	0.0726837	0.0409572	0.687062	0.100861	0.555307	9.66113380321106e-23	0.527197	12.2251	-0.280825	6.96242219999266e-07	0.5	-1.72911	0.169816	0.0105424	0.44186	0.335736	-0.0586979	0.0238769	0.479955	-0.0952093	-0.206882	0.010127	0.449248	-0.41263	0.118393	0.0485361	0.891069	0.155561	0.120037	0.0687437	0.428571	0.139575	0.122363	0.0093135	0.409396	0.248505	0.0385054	0.391483	0.439961	0.0156827	0.173208	0.0398121	0.460976	0.242489	0.0389386
Ddx49	-0.0954271	0.236068	0.476562	-0.0598292	0.0443705	0.315508	0.555556	0.0222291	0.465948	8.76114448611642e-17	1	7.48192	-0.252536	3.24025375830492e-05	0.505601	-1.13374	-0.159345	0.0319323	0.487653	-0.238343	0.166913	0.0472779	1	0.221217	0.0502971	0.351516	0.454545	0.0228376	-0.0120936	0.0158972	0.480053	-0.0217526	0.00314136	0.682128	0.682128	0.000521886	-0.0611468	0.338289	0.437189	-0.0287826	0.10546	0.12794	0.406561	0.0941754	-0.0641215	0.0270479	0.460705	-0.100534	0.0656667
Ddx52	-0.0434948	0.00354292	0.476562	-0.10659	-0.421841	0.000514432	0.555556	-1.3873	-1.232	0.000186852	0.514983	-4.59351	0.270483	0.00029218	0.339028	0.955983	0.0947396	0.209074	0.444522	0.0643944	-0.174227	0.0354925	0.479955	-0.252605	0.0836651	0.181316	0.454545	0.062043	0.0122614	0.29441	0.501712	0.00651141	0.0977309	0.281109	0.444444	0.0538619	0.106104	0.476228	0.484673	0.034185	-0.0759855	0.383249	0.53469	-0.0316494	-0.157875	0.0525659	0.437638	-0.201969	0.108598
[truncated: 5,223 more rows]
[truncated: 27 more columns]

## Sheet: M1_hsyn1
gene	log2fc mouse 1	pvalue mouse 1	fdr mouse 1	gene score mouse 1	log2fc mouse 2	pvalue mouse 2	fdr mouse 2	gene score mouse 2	log2fc mouse 3	pvalue mouse 3	fdr mouse 3	gene score mouse 3	log2fc mouse 4	pvalue mouse 4	fdr mouse 4	gene score mouse 4	log2fc mouse 5	pvalue mouse 5	fdr mouse 5	gene score mouse 5	log2fc mouse 6	pvalue mouse 6	fdr mouse 6	gene score mouse 6	log2fc mouse 7	pvalue mouse 7	fdr mouse 7	gene score mouse 7	log2fc mouse 8	pvalue mouse 8	fdr mouse 8	gene score mouse 8	log2fc mouse 9	pvalue mouse 9	fdr mouse 9	gene score mouse 9	log2fc mouse 10	pvalue mouse 10	fdr mouse 10	gene score mouse 10	log2fc mouse 11	pvalue mouse 11	fdr mouse 11	gene score mouse 11	log2fc mouse 12	pvalue mouse 12	fdr mouse 12	gene score mouse 12	log2fc mouse 13
[truncated: 4,993 more rows]
[truncated: 3 more columns]

[truncated: 7 more sheets: M1_Camkii, M1_hi56i, M1_hsyn_allsgrna_vs_inverted, M1_hI56i_inv_allsgrnas, M1_hsyn_4weeks, M1_nocre_4weeks, chaperone_hsyn]
