# Supplementary material for: CRISPR screening by AAV episome-sequencing (CrAAVe-seq) is a highly scalable cell type-specific in vivo screening platform
Source: bioRxiv. 2024 Dec 18:2023.06.13.544831. Preprint. [Version 4] doi: 10.1101/2023.06.13.544831 (PMC10312723; doi:10.1101/2023.06.13.544831)
Supplement: Supplement 5 [file media-5.zip]

Archive with 2 entries (2 files):
- pAP215-mNTC194.gb
- __MACOSX/._pAP215-mNTC194.gb
